# Supplementary material for: Building a reliable 16S mini-barcode library of wild bees from Occitania, south-west of France
Source: Biodivers Data J. 2025 Jan 7;13:e137540. doi: 10.3897/BDJ.12.e137540 (PMC11733625; doi:10.3897/BDJ.12.e137540)
Supplement: Supplementary material 1 — 16S Wild Bees mini-barcodes from Occitania: metadata [file bdj-13-e137540-s001.tsv]

Sample_ID	Process_ID	Accession_NCBI	Museum_ID	Collection_code	Institution_storing	Phylum	Class	Order	Family	Subfamily	Genus	Species	Subspecies	Identifier	Identifier_Email	Identification_Method	Sex	Specimen's caste	Life_stage	Tissue_descriptor	Collectors	Collection_Date	Country	State	Region	Sector	Exact_Site	Latitude	Longitude	Sampling_protocol	Sequencing_method	Barcode_status
BCWBS0001	BCWBS213-24	PQ099123	2016sbrf9_1BW1V1_4	Dynafor	ENSAT	Arthropoda	Insecta	Hymenoptera	Halictidae	Halictinae	Lasioglossum	Lasioglossum calceatum	NA	David Genoud	dge-davidgenoud@orange.fr	Morphology	F	NA	Adult	LEG	Dynafor	2016-04-21	France	Occitanie	Haute-Garonne	Esparron	NA	43.2546845	0.8192579	PAN TRAP	MISEQ	Confirmed_single
BCWBS0002	BCWBS287-24	PQ099034	2017sbrfT12_BB2V1_10	Dynafor	ENSAT	Arthropoda	Insecta	Hymenoptera	Halictidae	Halictinae	Lasioglossum	Lasioglossum corvinum	NA	Rémi Rudelle	remirud@gmail.com	Morphology	F	NA	Adult	LEG	Dynafor	2017-04-15	France	Occitanie	Haute-Garonne	Sajas	NA	43.375048	1.028696	PAN TRAP	MISEQ	Confirmed_replicate
BCWBS0003	BCWBS272-24	PQ098997	2017sbrfT07_BW1V1_8	Dynafor	ENSAT	Arthropoda	Insecta	Hymenoptera	Halictidae	Halictinae	Lasioglossum	Lasioglossum corvinum	NA	Rémi Rudelle	remirud@gmail.com	Morphology	F	NA	Adult	LEG	Dynafor	2017-04-15	France	Occitanie	Haute-Garonne	Labastide-Paumès	NA	43.3416129	0.928323	PAN TRAP	MISEQ	Confirmed_replicate
BCWBS0004	BCWBS064-24	PQ099058	2014farm52_2CB5V2_B1	Dynafor	ENSAT	Arthropoda	Insecta	Hymenoptera	Apidae	Xylocopinae	Xylocopa	Xylocopa iris	NA	David Genoud	dge-davidgenoud@orange.fr	Morphology	F	NA	Adult	LEG	Dynafor	2014-05-22	France	Occitanie	Haute-Garonne	Castelnau-Picampeau	NA	43.3208789	1.019079	PAN TRAP	MISEQ	Confirmed_replicate
BCWBS0005	BCWBS116-24	PQ099044	2014farmS8_2BB5V2_B3	Dynafor	ENSAT	Arthropoda	Insecta	Hymenoptera	Apidae	Xylocopinae	Xylocopa	Xylocopa iris	NA	David Genoud	dge-davidgenoud@orange.fr	Morphology	F	NA	Adult	LEG	Dynafor	2014-06-06	France	Occitanie	Haute-Garonne	Peyrissas	NA	43.2901001	0.9005653	PAN TRAP	MISEQ	Confirmed_replicate
BCWBS0006	BCWBS106-24	PQ099048	2014farmS5_2BB5V2_B1	Dynafor	ENSAT	Arthropoda	Insecta	Hymenoptera	Apidae	Xylocopinae	Xylocopa	Xylocopa valga	NA	David Genoud	dge-davidgenoud@orange.fr	Morphology	F	NA	Adult	LEG	Dynafor	2014-05-26	France	Occitanie	Gers	Laymont	NA	43.430661	0.9810021	PAN TRAP	MISEQ	Confirmed_replicate
BCWBS0007	BCWBS084-24	PQ099114	2014farm61_3BB5V2_B1	Dynafor	ENSAT	Arthropoda	Insecta	Hymenoptera	Apidae	Xylocopinae	Xylocopa	Xylocopa valga	NA	David Genoud	dge-davidgenoud@orange.fr	Morphology	F	NA	Adult	LEG	Dynafor	2014-05-23	France	Occitanie	Haute-Garonne	Sénarens	NA	43.3467517	0.9648009	PAN TRAP	MISEQ	Confirmed_replicate
BCWBS0008	NA	NA	2014farmS6_1CB5V2_B1	Dynafor	ENSAT	Arthropoda	Insecta	Hymenoptera	Apidae	Xylocopinae	Xylocopa	Xylocopa valga	NA	David Genoud	dge-davidgenoud@orange.fr	Morphology	F	NA	Adult	LEG	Dynafor	2014-06-06	France	Occitanie	Haute-Garonne	Saint-André	NA	43.290879	0.8609559	PAN TRAP	MISEQ	Contaminated
BCWBS0009	NA	NA	2016sbrfT06_HV1_406	Dynafor	ENSAT	Arthropoda	Insecta	Hymenoptera	Andrenidae	Andreninae	Andrena	Andrena florea	NA	Rémi Rudelle	remirud@gmail.com	Morphology	M	NA	Adult	LEG	Dynafor	2016-05-24	France	Occitanie	Haute-Garonne	Casties-Labrande	NA	43.3308829	1.0105466	NET	MISEQ	Contaminated
BCWBS0010	BCWBS230-24	PQ099141	2016sbrfT05_HV1_463	Dynafor	ENSAT	Arthropoda	Insecta	Hymenoptera	Andrenidae	Andreninae	Andrena	Andrena florea	NA	Rémi Rudelle	remirud@gmail.com	Morphology	M	NA	Adult	LEG	Dynafor	2016-05-27	France	Occitanie	Haute-Garonne	Labastide-Paumès	NA	43.3262006	0.9292626	NET	MISEQ	Confirmed_replicate
BCWBS0011	BCWBS229-24	PQ099101	2016sbrfT05_HV1_462	Dynafor	ENSAT	Arthropoda	Insecta	Hymenoptera	Andrenidae	Andreninae	Andrena	Andrena florea	NA	Rémi Rudelle	remirud@gmail.com	Morphology	M	NA	Adult	LEG	Dynafor	2016-05-27	France	Occitanie	Haute-Garonne	Labastide-Paumès	NA	43.3262006	0.9292626	NET	MISEQ	Confirmed_replicate
BCWBS0012	BCWBS194-24	NA	2016sbrf2_1LV1_514	Dynafor	ENSAT	Arthropoda	Insecta	Hymenoptera	Andrenidae	Andreninae	Andrena	Andrena labiata	NA	Rémi Rudelle	remirud@gmail.com	Morphology	M	NA	Adult	LEG	Dynafor	2016-05-20	France	Occitanie	Haute-Garonne	Castelnau-Picampeau	NA	43.2978813	1.0144807	NET	MISEQ	Confirmed_single
BCWBS0013	BCWBS234-24	NA	2016sbrfT07_PV1_339	Dynafor	ENSAT	Arthropoda	Insecta	Hymenoptera	Andrenidae	Andreninae	Andrena	Andrena lathyri	NA	Rémi Rudelle	remirud@gmail.com	Morphology	F	NA	Adult	LEG	Dynafor	2016-05-27	France	Occitanie	Haute-Garonne	Labastide-Paumès	NA	43.3414195	0.9273278	NET	MISEQ	Confirmed_replicate
BCWBS0014	NA	NA	2016sbrfT09_LV1_438	Dynafor	ENSAT	Arthropoda	Insecta	Hymenoptera	Andrenidae	Andreninae	Andrena	Andrena lathyri	NA	Rémi Rudelle	remirud@gmail.com	Morphology	F	NA	Adult	LEG	Dynafor	2016-05-27	France	Occitanie	Haute-Garonne	Montastruc-Savès	NA	43.3633919	1.0123322	NET	MISEQ	Contaminated
BCWBS0015	BCWBS193-24	PQ099037	2016sbrf2_1LV1_510	Dynafor	ENSAT	Arthropoda	Insecta	Hymenoptera	Andrenidae	Andreninae	Andrena	Andrena viridescens	NA	Rémi Rudelle	remirud@gmail.com	Morphology	F	NA	Adult	LEG	Dynafor	2016-05-20	France	Occitanie	Haute-Garonne	Castelnau-Picampeau	NA	43.2978813	1.0144807	NET	MISEQ	Confirmed_single
BCWBS0016	NA	NA	2016sbrf14_3PV1_15	Dynafor	ENSAT	Arthropoda	Insecta	Hymenoptera	Megachilidae	Megachilinae	Anthidium	Anthidium manicatum	NA	Rémi Rudelle	remirud@gmail.com	Morphology	F	NA	Adult	LEG	Dynafor	2016-06-08	France	Occitanie	Haute-Garonne	Montoussin	NA	43.2676501	1.0247191	NET	MISEQ	Contaminated
BCWBS0018	BCWBS205-24	PQ099111	2016sbrf6_2PV1_314	Dynafor	ENSAT	Arthropoda	Insecta	Hymenoptera	Megachilidae	Megachilinae	Osmia	Osmia caerulescens	NA	Rémi Rudelle	remirud@gmail.com	Morphology	F	NA	Adult	LEG	Dynafor	2016-06-09	France	Occitanie	Haute-Garonne	Benque	NA	43.2474345	0.9204137	NET	MISEQ	Confirmed_replicate
BCWBS0019	BCWBS249-24	PQ099109	2016sbrfT19_LV1_266	Dynafor	ENSAT	Arthropoda	Insecta	Hymenoptera	Megachilidae	Megachilinae	Osmia	Osmia caerulescens	NA	Rémi Rudelle	remirud@gmail.com	Morphology	F	NA	Adult	LEG	Dynafor	2016-06-09	France	Occitanie	Haute-Garonne	Eoux	NA	43.2911388	0.8828961	NET	MISEQ	Confirmed_replicate
BCWBS0020	NA	NA	2016sbrf7_1PV1_43	Dynafor	ENSAT	Arthropoda	Insecta	Hymenoptera	Megachilidae	Megachilinae	Osmia	Osmia niveata	NA	Rémi Rudelle	remirud@gmail.com	Morphology	F	NA	Adult	LEG	Dynafor	2016-06-08	France	Occitanie	Haute-Garonne	Lussan-Adeilhac	NA	43.2836145	0.9351777	NET	MISEQ	Contaminated
BCWBS0021	BCWBS179-24	NA	2016sbrf13_2PV1_265	Dynafor	ENSAT	Arthropoda	Insecta	Hymenoptera	Megachilidae	Megachilinae	Osmia	Osmia niveata	NA	Rémi Rudelle	remirud@gmail.com	Morphology	F	NA	Adult	LEG	Dynafor	2016-06-09	France	Occitanie	Haute-Garonne	Lescuns	NA	43.244735	1.0039318	NET	MISEQ	Confirmed_replicate
BCWBS0022	BCWBS178-24	NA	2016sbrf13_2PV1_264	Dynafor	ENSAT	Arthropoda	Insecta	Hymenoptera	Megachilidae	Megachilinae	Osmia	Osmia niveata	NA	Rémi Rudelle	remirud@gmail.com	Morphology	F	NA	Adult	LEG	Dynafor	2016-06-09	France	Occitanie	Haute-Garonne	Lescuns	NA	43.244735	1.0039318	NET	MISEQ	Confirmed_replicate
BCWBS0023	NA	NA	2013farm1_2BB5V2_2	Dynafor	ENSAT	Arthropoda	Insecta	Hymenoptera	Halictidae	Halictinae	Lasioglossum	Lasioglossum discus	NA	Romain Carrié/Léa Frontero	romain.carrie@cec.lu.se	Morphology	F	NA	Adult	LEG	Dynafor	2013-06-07	France	Occitanie	Haute-Garonne	Peyrissas	NA	43.283664	0.8981462	PAN TRAP	MISEQ	Contaminated
BCWBS0024	BCWBS046-24	PQ099066	2014farm45_1CB5V2_4	Dynafor	ENSAT	Arthropoda	Insecta	Hymenoptera	Halictidae	Halictinae	Lasioglossum	Lasioglossum xanthopus	NA	Romain Carrié/Léa Frontero	romain.carrie@cec.lu.se	Morphology	F	NA	Adult	LEG	Dynafor	2014-05-22	France	Occitanie	Haute-Garonne	Le Fousseret	NA	43.303967	1.059001	PAN TRAP	MISEQ	Confirmed_replicate
BCWBS0025	BCWBS025-24	PQ099194	2013farm18_3CW6V1_1	Dynafor	ENSAT	Arthropoda	Insecta	Hymenoptera	Halictidae	Halictinae	Lasioglossum	Lasioglossum xanthopus	NA	David Genoud	dge-davidgenoud@orange.fr	Morphology	F	NA	Adult	LEG	Dynafor	2013-05-24	France	Occitanie	Haute-Garonne	Polastron	NA	43.3269448	0.9495899	PAN TRAP	MISEQ	Confirmed_replicate
BCWBS0026	BCWBS065-24	PQ098968	2014farm52_2CW6V2_32	Dynafor	ENSAT	Arthropoda	Insecta	Hymenoptera	Halictidae	Halictinae	Lasioglossum	Lasioglossum truncaticolle	NA	David Genoud	dge-davidgenoud@orange.fr	Morphology	F	NA	Adult	LEG	Dynafor	2014-05-22	France	Occitanie	Haute-Garonne	Castelnau-Picampeau	NA	43.3208789	1.019079	PAN TRAP	MISEQ	Confirmed_replicate
BCWBS0027	BCWBS078-24	PQ099161	2014farm60_3BB5V1_10	Dynafor	ENSAT	Arthropoda	Insecta	Hymenoptera	Halictidae	Halictinae	Lasioglossum	Lasioglossum truncaticolle	NA	David Genoud	dge-davidgenoud@orange.fr	Morphology	F	NA	Adult	LEG	Dynafor	2014-04-18	France	Occitanie	Haute-Garonne	Cazac	NA	43.3452071	0.9381428	PAN TRAP	MISEQ	Confirmed_replicate
BCWBS0028	BCWBS004-24	PQ099072	2013farm10_1CB4V1_2	Dynafor	ENSAT	Arthropoda	Insecta	Hymenoptera	Halictidae	Halictinae	Lasioglossum	Lasioglossum truncaticolle	NA	David Genoud	dge-davidgenoud@orange.fr	Morphology	F	NA	Adult	LEG	Dynafor	2013-05-03	France	Occitanie	Haute-Garonne	Eoux	NA	43.2809936	0.8789293	PAN TRAP	MISEQ	Confirmed_replicate
BCWBS0029	NA	NA	2016sbrf6_2BY3V1_8	Dynafor	ENSAT	Arthropoda	Insecta	Hymenoptera	Apidae	Xylocopinae	Ceratina	Ceratina cucurbitina	NA	David Genoud	dge-davidgenoud@orange.fr	Morphology	M	NA	Adult	LEG	Dynafor	2016-04-21	France	Occitanie	Haute-Garonne	Benque	NA	43.2500835	0.9154413	PAN TRAP	MISEQ	Contaminated
BCWBS0030	NA	NA	2014farm66_3CY4V2_10	Dynafor	ENSAT	Arthropoda	Insecta	Hymenoptera	Apidae	Xylocopinae	Ceratina	Ceratina cucurbitina	NA	David Genoud	dge-davidgenoud@orange.fr	Morphology	F	NA	Adult	LEG	Dynafor	2014-06-13	France	Occitanie	Haute-Garonne	Montastruc-Savès	NA	43.360875	1.014526	PAN TRAP	MISEQ	Contaminated
BCWBS0031	BCWBS153-24	PQ099021	2015sbrfS7_1BY3V2_4	Dynafor	ENSAT	Arthropoda	Insecta	Hymenoptera	Apidae	Apinae	Bombus	Bombus muscorum	NA	David Genoud	dge-davidgenoud@orange.fr	Morphology	F	NA	Adult	LEG	Dynafor	2015-06-12	France	Occitanie	Haute-Garonne	Eoux	NA	43.289555	0.87657	PAN TRAP	MISEQ	Confirmed_replicate
BCWBS0032	BCWBS121-24	PQ099191	2015sbrf12_3BW1V2_11	Dynafor	ENSAT	Arthropoda	Insecta	Hymenoptera	Apidae	Apinae	Bombus	Bombus muscorum	NA	David Genoud	dge-davidgenoud@orange.fr	Morphology	F	NA	Adult	LEG	Dynafor	2015-06-12	France	Occitanie	Haute-Garonne	Cazac	NA	43.3341183	0.977423	PAN TRAP	MISEQ	Confirmed_replicate
BCWBS0033	BCWBS149-24	PQ098967	2015sbrfS6_1BW1V2_12	Dynafor	ENSAT	Arthropoda	Insecta	Hymenoptera	Apidae	Apinae	Bombus	Bombus terrestris	NA	David Genoud	dge-davidgenoud@orange.fr	Morphology	F	NA	Adult	LEG	Dynafor	2015-06-12	France	Occitanie	Haute-Garonne	Saint-André	NA	43.290879	0.8609559	PAN TRAP	MISEQ	Confirmed_replicate
BCWBS0034	BCWBS145-24	PQ099211	2015sbrfS1_1BB2V2_8	Dynafor	ENSAT	Arthropoda	Insecta	Hymenoptera	Apidae	Eucerinae	Tetralonia	Tetralonia malvae	NA	David Genoud	dge-davidgenoud@orange.fr	Morphology	M	NA	Adult	LEG	Dynafor	2015-06-12	France	Occitanie	Haute-Garonne	Monès	NA	43.419391	1.03494	PAN TRAP	MISEQ	Confirmed_replicate
BCWBS0035	BCWBS144-24	PQ098977	2015sbrfS1_1BB2V2_7	Dynafor	ENSAT	Arthropoda	Insecta	Hymenoptera	Apidae	Eucerinae	Tetralonia	Tetralonia malvae	NA	David Genoud	dge-davidgenoud@orange.fr	Morphology	M	NA	Adult	LEG	Dynafor	2015-06-12	France	Occitanie	Haute-Garonne	Monès	NA	43.419391	1.03494	PAN TRAP	MISEQ	Confirmed_replicate
BCWBS0036	BCWBS139-24	PQ099189	2015sbrf94_3BB2V2_15	Dynafor	ENSAT	Arthropoda	Insecta	Hymenoptera	Apidae	Eucerinae	Tetralonia	Tetralonia malvae	NA	David Genoud	dge-davidgenoud@orange.fr	Morphology	F	NA	Adult	LEG	Dynafor	2015-06-12	France	Occitanie	Haute-Garonne	Saint-Araille	NA	43.3486571	0.992602	PAN TRAP	MISEQ	Confirmed_replicate
BCWBS0037	BCWBS005-24	PQ098980	2013farm10_1CW6V1_4	Dynafor	ENSAT	Arthropoda	Insecta	Hymenoptera	Halictidae	Halictinae	Seladonia	Seladonia submediterranea	NA	Romain Carrié/Léa Frontero	romain.carrie@cec.lu.se	Morphology	F	NA	Adult	LEG	Dynafor	2013-05-03	France	Occitanie	Haute-Garonne	Eoux	NA	43.2809936	0.8789293	PAN TRAP	MISEQ	Confirmed_replicate
BCWBS0038	NA	NA	2015sbrf18_1BY3V2_16	Dynafor	ENSAT	Arthropoda	Insecta	Hymenoptera	Apidae	Xylocopinae	Ceratina	Ceratina cyanea	NA	David Genoud	dge-davidgenoud@orange.fr	Morphology	F	NA	Adult	LEG	Dynafor	2015-06-12	France	Occitanie	Haute-Garonne	Polastron	NA	43.3301313	0.9575556	PAN TRAP	MISEQ	Contaminated
BCWBS0039	BCWBS151-24	PQ099110	2015sbrfS7_1BB2V2_4	Dynafor	ENSAT	Arthropoda	Insecta	Hymenoptera	Apidae	Xylocopinae	Ceratina	Ceratina cyanea	NA	David Genoud	dge-davidgenoud@orange.fr	Morphology	F	NA	Adult	LEG	Dynafor	2015-06-12	France	Occitanie	Haute-Garonne	Eoux	NA	43.289555	0.87657	PAN TRAP	MISEQ	Confirmed_replicate
BCWBS0040	BCWBS059-24	PQ099075	2014farm46_2CY4V2_3	Dynafor	ENSAT	Arthropoda	Insecta	Hymenoptera	Halictidae	Halictinae	Seladonia	Seladonia subaurata	NA	David Genoud	dge-davidgenoud@orange.fr	Morphology	F	NA	Adult	LEG	Dynafor	2014-05-23	France	Occitanie	Haute-Garonne	Marignac-Lasclares	NA	43.305587	1.081273	PAN TRAP	MISEQ	Confirmed_single
BCWBS0041	NA	NA	2013farm18_1CW6V1_1	Dynafor	ENSAT	Arthropoda	Insecta	Hymenoptera	Halictidae	Halictinae	Seladonia	Seladonia subaurata	NA	David Genoud	dge-davidgenoud@orange.fr	Morphology	F	NA	Adult	LEG	Dynafor	2013-05-24	France	Occitanie	Haute-Garonne	Polastron	NA	43.3301313	0.9575556	PAN TRAP	MISEQ	Contaminated
BCWBS0043	BCWBS198-24	PQ098959	2016sbrf5_1BW1V1_2	Dynafor	ENSAT	Arthropoda	Insecta	Hymenoptera	Halictidae	Halictinae	Lasioglossum	Lasioglossum medinai	NA	David Genoud	dge-davidgenoud@orange.fr	Morphology	F	NA	Adult	LEG	Dynafor	2016-04-21	France	Occitanie	Haute-Garonne	Samouillan	NA	43.2508606	0.9525116	PAN TRAP	MISEQ	Confirmed_replicate
BCWBS0044	NA	NA	2016sbrf9_1BW1V1_5	Dynafor	ENSAT	Arthropoda	Insecta	Hymenoptera	Halictidae	Halictinae	Lasioglossum	Lasioglossum medinai	NA	David Genoud	dge-davidgenoud@orange.fr	Morphology	F	NA	Adult	LEG	Dynafor	2016-04-21	France	Occitanie	Haute-Garonne	Esparron	NA	43.2546845	0.8192579	PAN TRAP	MISEQ	Contaminated
BCWBS0045	BCWBS174-24	PQ099213	2016sbrf13_2BY3V1_4	Dynafor	ENSAT	Arthropoda	Insecta	Hymenoptera	Halictidae	Halictinae	Lasioglossum	Lasioglossum medinai	NA	David Genoud	dge-davidgenoud@orange.fr	Morphology	F	NA	Adult	LEG	Dynafor	2016-04-21	France	Occitanie	Haute-Garonne	Lescuns	NA	43.2474818	1.0008369	PAN TRAP	MISEQ	Confirmed_replicate
BCWBS0046	BCWBS105-24	PQ099052	2014farmS5_1CY4V2_B1	Dynafor	ENSAT	Arthropoda	Insecta	Hymenoptera	Apidae	Apinae	Bombus	Bombus hortorum	NA	David Genoud	dge-davidgenoud@orange.fr	Morphology	F	W	Adult	LEG	Dynafor	2014-05-26	France	Occitanie	Gers	Laymont	NA	43.4270099	0.979975	PAN TRAP	MISEQ	Confirmed_replicate
BCWBS0047	BCWBS066-24	PQ098963	2014farm52_2CY4V2_B1	Dynafor	ENSAT	Arthropoda	Insecta	Hymenoptera	Apidae	Apinae	Bombus	Bombus hortorum	NA	David Genoud	dge-davidgenoud@orange.fr	Morphology	F	W	Adult	LEG	Dynafor	2014-05-22	France	Occitanie	Haute-Garonne	Castelnau-Picampeau	NA	43.3208789	1.019079	PAN TRAP	MISEQ	Confirmed_replicate
BCWBS0048	BCWBS053-24	PQ099181	2014farm46_1BB5V2_B1	Dynafor	ENSAT	Arthropoda	Insecta	Hymenoptera	Apidae	Apinae	Bombus	Bombus hortorum	NA	David Genoud	dge-davidgenoud@orange.fr	Morphology	M	NA	Adult	LEG	Dynafor	2014-05-23	France	Occitanie	Haute-Garonne	Le Fousseret	NA	43.304851	1.077378	PAN TRAP	MISEQ	Confirmed_replicate
BCWBS0049	NA	NA	2015sbrfS6_1BB2V2_8	Dynafor	ENSAT	Arthropoda	Insecta	Hymenoptera	Halictidae	Halictinae	Lasioglossum	Lasioglossum pauperatum	NA	David Genoud	dge-davidgenoud@orange.fr	Morphology	F	NA	Adult	LEG	Dynafor	2015-06-12	France	Occitanie	Haute-Garonne	Saint-André	NA	43.290879	0.8609559	PAN TRAP	MISEQ	Contaminated
BCWBS0050	BCWBS146-24	PQ099046	2015sbrfS1_1BW1V2_5	Dynafor	ENSAT	Arthropoda	Insecta	Hymenoptera	Halictidae	Halictinae	Lasioglossum	Lasioglossum pauperatum	NA	David Genoud	dge-davidgenoud@orange.fr	Morphology	F	NA	Adult	LEG	Dynafor	2015-06-12	France	Occitanie	Haute-Garonne	Monès	NA	43.419391	1.03494	PAN TRAP	SANGER	Confirmed_replicate
BCWBS0051	BCWBS119-24	PQ099074	2015sbrf11_3BY3V2_38	Dynafor	ENSAT	Arthropoda	Insecta	Hymenoptera	Halictidae	Halictinae	Lasioglossum	Lasioglossum pygmaeum	NA	David Genoud	dge-davidgenoud@orange.fr	Morphology	F	NA	Adult	LEG	Dynafor	2015-06-12	France	Occitanie	Haute-Garonne	Casties-Labrande	NA	43.3398693	1.0179157	PAN TRAP	MISEQ	Confirmed_single
BCWBS0052	NA	NA	2014farm45_3BW6V2_6	Dynafor	ENSAT	Arthropoda	Insecta	Hymenoptera	Halictidae	Halictinae	Lasioglossum	Lasioglossum pygmaeum	NA	David Genoud	dge-davidgenoud@orange.fr	Morphology	F	NA	Adult	LEG	Dynafor	2014-05-22	France	Occitanie	Haute-Garonne	Le Fousseret	NA	43.311893	1.055725	PAN TRAP	MISEQ	Contaminated
BCWBS0053	BCWBS189-24	NA	2016sbrf19_3BW1V1_9	Dynafor	ENSAT	Arthropoda	Insecta	Hymenoptera	Andrenidae	Andreninae	Andrena	Andrena rufula	NA	David Genoud	dge-davidgenoud@orange.fr	Morphology	F	NA	Adult	LEG	Dynafor	2016-04-21	France	Occitanie	Haute-Garonne	Peyrissas	NA	43.3005177	0.9211386	PAN TRAP	MISEQ	Confirmed_replicate
BCWBS0054	BCWBS251-24	NA	2016sbrfT20_1BY3V1_32	Dynafor	ENSAT	Arthropoda	Insecta	Hymenoptera	Andrenidae	Andreninae	Andrena	Andrena rufula	NA	David Genoud	dge-davidgenoud@orange.fr	Morphology	F	NA	Adult	LEG	Dynafor	2016-04-21	France	Occitanie	Haute-Garonne	Peyrissas	NA	43.2906059	0.8983379	PAN TRAP	MISEQ	Confirmed_replicate
BCWBS0055	BCWBS036-24	NA	2013farm5_2BY4V1_1	Dynafor	ENSAT	Arthropoda	Insecta	Hymenoptera	Megachilidae	Megachilinae	Osmia	Osmia aurulenta	NA	Romain Carrié/Léa Frontero	romain.carrie@cec.lu.se	Morphology	M	NA	Adult	LEG	Dynafor	2013-05-02	France	Occitanie	Haute-Garonne	Terrebasse	NA	43.2513653	0.9585337	PAN TRAP	MISEQ	Confirmed_single
BCWBS0056	BCWBS254-24	NA	2016sbrfT20_1BY3V1_35	Dynafor	ENSAT	Arthropoda	Insecta	Hymenoptera	Andrenidae	Andreninae	Andrena	Andrena ferox	NA	David Genoud	dge-davidgenoud@orange.fr	Morphology	M	NA	Adult	LEG	Dynafor	2016-04-21	France	Occitanie	Haute-Garonne	Peyrissas	NA	43.2906059	0.8983379	PAN TRAP	MISEQ	Confirmed_replicate
BCWBS0057	BCWBS103-24	NA	2014farmS4_1CY4V1_1	Dynafor	ENSAT	Arthropoda	Insecta	Hymenoptera	Andrenidae	Andreninae	Andrena	Andrena ferox	NA	David Genoud	dge-davidgenoud@orange.fr	Morphology	M	NA	Adult	LEG	Dynafor	2014-04-25	France	Occitanie	Gers	Laymont	NA	43.415652	0.993179	PAN TRAP	MISEQ	Confirmed_replicate
BCWBS0058	BCWBS014-24	PQ098982	2013farm14_1CW6V1_1	Dynafor	ENSAT	Arthropoda	Insecta	Hymenoptera	Andrenidae	Andreninae	Andrena	Andrena cineraria	NA	Romain Carrié/Léa Frontero	romain.carrie@cec.lu.se	Morphology	F	NA	Adult	LEG	Dynafor	2013-05-17	France	Occitanie	Haute-Garonne	Mondavezan	NA	43.2598771	1.0269303	PAN TRAP	MISEQ	Confirmed_replicate
BCWBS0059	BCWBS197-24	PQ099174	2016sbrf2_1LV1_521	Dynafor	ENSAT	Arthropoda	Insecta	Hymenoptera	Andrenidae	Andreninae	Andrena	Andrena cineraria	NA	Rémi Rudelle	remirud@gmail.com	Morphology	F	NA	Adult	LEG	Dynafor	2016-05-20	France	Occitanie	Haute-Garonne	Castelnau-Picampeau	NA	43.2978813	1.0144807	NET	MISEQ	Confirmed_replicate
BCWBS0060	BCWBS215-24	PQ099024	2016sbrf9_1BY3V1_6	Dynafor	ENSAT	Arthropoda	Insecta	Hymenoptera	Andrenidae	Andreninae	Andrena	Andrena trimmerana	NA	David Genoud	dge-davidgenoud@orange.fr	Morphology	M	NA	Adult	LEG	Dynafor	2016-04-21	France	Occitanie	Haute-Garonne	Esparron	NA	43.2546845	0.8192579	PAN TRAP	MISEQ	Confirmed_replicate
BCWBS0061	BCWBS085-24	PQ099009	2014farm66_1BY4V1_1	Dynafor	ENSAT	Arthropoda	Insecta	Hymenoptera	Andrenidae	Andreninae	Andrena	Andrena trimmerana	NA	David Genoud	dge-davidgenoud@orange.fr	Morphology	F	NA	Adult	LEG	Dynafor	2014-05-09	France	Occitanie	Haute-Garonne	Saint-Araille	NA	43.3536679	1.0156461	PAN TRAP	MISEQ	Confirmed_replicate
BCWBS0062	BCWBS089-24	PQ099147	2014farm66_3BW6V1_4	Dynafor	ENSAT	Arthropoda	Insecta	Hymenoptera	Halictidae	Halictinae	Lasioglossum	Lasioglossum corvinum	NA	Romain Carrié/Léa Frontero	romain.carrie@cec.lu.se	Morphology	F	NA	Adult	LEG	Dynafor	2014-05-09	France	Occitanie	Haute-Garonne	Montastruc-Savès	NA	43.360875	1.014526	PAN TRAP	MISEQ	Confirmed_replicate
BCWBS0063	NA	NA	2014farm56_2BB5V2_4	Dynafor	ENSAT	Arthropoda	Insecta	Hymenoptera	Halictidae	Halictinae	Lasioglossum	Lasioglossum corvinum	NA	Romain Carrié/Léa Frontero	romain.carrie@cec.lu.se	Morphology	F	NA	Adult	LEG	Dynafor	2014-05-22	France	Occitanie	Haute-Garonne	Casties-Labrande	NA	43.331835	1.008796	PAN TRAP	MISEQ	Contaminated
BCWBS0064	NA	NA	2013farm19_3BB5V1_1	Dynafor	ENSAT	Arthropoda	Insecta	Hymenoptera	Halictidae	Halictinae	Halictus	Halictus gr. simplex	NA	Romain Carrié/Léa Frontero	romain.carrie@cec.lu.se	Morphology	F	NA	Adult	LEG	Dynafor	2013-05-24	France	Occitanie	Haute-Garonne	Lussan-Adeilhac	NA	43.2998935	0.9256054	PAN TRAP	MISEQ	Contaminated
BCWBS0065	BCWBS024-24	PQ099153	2013farm18_2CW6V1_7	Dynafor	ENSAT	Arthropoda	Insecta	Hymenoptera	Halictidae	Halictinae	Seladonia	Seladonia tumulorum	NA	David Genoud	dge-davidgenoud@orange.fr	Morphology	F	NA	Adult	LEG	Dynafor	2013-05-24	France	Occitanie	Haute-Garonne	Polastron	NA	43.3267571	0.9541878	PAN TRAP	MISEQ	Confirmed_replicate
BCWBS0066	BCWBS010-24	PQ099197	2013farm13_1CB5V1_2	Dynafor	ENSAT	Arthropoda	Insecta	Hymenoptera	Colletidae	Colletinae	Colletes	Colletes cunicularius	NA	Romain Carrié/Léa Frontero	romain.carrie@cec.lu.se	Morphology	F	NA	Adult	LEG	Dynafor	2013-05-17	France	Occitanie	Haute-Garonne	Lescuns	NA	43.2516636	1.0081005	PAN TRAP	MISEQ	Confirmed_single
BCWBS0067	NA	NA	2016sbrf7_1BW1V1_5	Dynafor	ENSAT	Arthropoda	Insecta	Hymenoptera	Halictidae	Halictinae	Lasioglossum	Lasioglossum calceatum	NA	David Genoud	dge-davidgenoud@orange.fr	Morphology	F	NA	Adult	LEG	Dynafor	2016-04-21	France	Occitanie	Haute-Garonne	Lussan-Adeilhac	NA	43.2808684	0.9332116	PAN TRAP	MISEQ	Contaminated
BCWBS0068	BCWBS113-24	PQ099207	2014farmS8_1BB5V2_10	Dynafor	ENSAT	Arthropoda	Insecta	Hymenoptera	Megachilidae	Megachilinae	Osmia	Osmia brevicornis	NA	David Genoud	dge-davidgenoud@orange.fr	Morphology	F	NA	Adult	LEG	Dynafor	2014-06-06	France	Occitanie	Haute-Garonne	Peyrissas	NA	43.2901947	0.9012344	PAN TRAP	MISEQ	Confirmed_replicate
BCWBS0069	BCWBS235-24	PQ099104	2016sbrfT09_HV1_416	Dynafor	ENSAT	Arthropoda	Insecta	Hymenoptera	Megachilidae	Megachilinae	Osmia	Osmia brevicornis	NA	Rémi Rudelle	remirud@gmail.com	Morphology	F	NA	Adult	LEG	Dynafor	2016-05-24	France	Occitanie	Haute-Garonne	Montastruc-Savès	NA	43.3599147	1.0179935	NET	SANGER	Confirmed_replicate
BCWBS0070	BCWBS240-24	PQ098973	2016sbrfT10_HV1_448	Dynafor	ENSAT	Arthropoda	Insecta	Hymenoptera	Megachilidae	Megachilinae	Osmia	Osmia brevicornis	NA	Rémi Rudelle	remirud@gmail.com	Morphology	F	NA	Adult	LEG	Dynafor	2016-05-24	France	Occitanie	Haute-Garonne	Saint-Araille	NA	43.3511023	0.9941521	NET	SANGER	Confirmed_replicate
BCWBS0071	NA	NA	2014farm45_2CB5V2_6	Dynafor	ENSAT	Arthropoda	Insecta	Hymenoptera	Apidae	Nomadinae	Melecta	Melecta italica	NA	David Genoud	dge-davidgenoud@orange.fr	Morphology	F	NA	Adult	LEG	Dynafor	2014-05-22	France	Occitanie	Haute-Garonne	Le Fousseret	NA	43.311021	1.065962	PAN TRAP	MISEQ	Contaminated
BCWBS0072	BCWBS006-24	PQ099137	2013farm10_2CW6V1_6	Dynafor	ENSAT	Arthropoda	Insecta	Hymenoptera	Apidae	Nomadinae	Nomada	Nomada distinguenda	NA	David Genoud	dge-davidgenoud@orange.fr	Morphology	F	NA	Adult	LEG	Dynafor	2013-05-03	France	Occitanie	Haute-Garonne	Eoux	NA	43.2865354	0.8813298	PAN TRAP	MISEQ	Confirmed_single
BCWBS0073	BCWBS032-24	PQ099202	2013farm2_1BW6V2_1	Dynafor	ENSAT	Arthropoda	Insecta	Hymenoptera	Andrenidae	Andreninae	Andrena	Andrena leucolippa	NA	Romain Carrié/Léa Frontero	romain.carrie@cec.lu.se	Morphology	F	NA	Adult	LEG	Dynafor	2013-06-14	France	Occitanie	Haute-Garonne	Castelnau-Picampeau	NA	43.298572	1.0131052	PAN TRAP	MISEQ	Confirmed_single
BCWBS0074	BCWBS022-24	PQ099205	2013farm17_3CB5V2_1	Dynafor	ENSAT	Arthropoda	Insecta	Hymenoptera	Andrenidae	Andreninae	Andrena	Andrena flavilabris	NA	Romain Carrié/Léa Frontero	romain.carrie@cec.lu.se	Morphology	F	NA	Adult	LEG	Dynafor	2013-06-20	France	Occitanie	Haute-Garonne	Coueilles	NA	43.3551487	0.8627027	PAN TRAP	MISEQ	Confirmed_single
BCWBS0075	BCWBS008-24	NA	2013farm13_1BW6V2_1	Dynafor	ENSAT	Arthropoda	Insecta	Hymenoptera	Megachilidae	Megachilinae	Hoplitis	Hoplitis adunca	NA	David Genoud	dge-davidgenoud@orange.fr	Morphology	M	NA	Adult	LEG	Dynafor	2013-06-14	France	Occitanie	Haute-Garonne	Lescuns	NA	43.2516636	1.0081005	PAN TRAP	MISEQ	Confirmed_single
BCWBS0076	BCWBS090-24	PQ099092	2014farm94_1BY4V2_5	Dynafor	ENSAT	Arthropoda	Insecta	Hymenoptera	Colletidae	Hylaeinae	Hylaeus	Hylaeus cornutus	NA	David Genoud	dge-davidgenoud@orange.fr	Morphology	F	NA	Adult	LEG	Dynafor	2014-06-05	France	Occitanie	Haute-Garonne	Sénarens	NA	43.3404891	0.998294	PAN TRAP	MISEQ	Confirmed_single
BCWBS0077	BCWBS120-24	NA	2015sbrf11_3BY3V2_39	Dynafor	ENSAT	Arthropoda	Insecta	Hymenoptera	Andrenidae	Andreninae	Andrena	Andrena ranunculi	NA	David Genoud	dge-davidgenoud@orange.fr	Morphology	F	NA	Adult	LEG	Dynafor	2015-06-12	France	Occitanie	Haute-Garonne	Casties-Labrande	NA	43.3398693	1.0179157	PAN TRAP	SANGER	Confirmed_replicate
BCWBS0078	BCWBS164-24	NA	2016sbrf1234_CERBB2V1_4	Dynafor	ENSAT	Arthropoda	Insecta	Hymenoptera	Andrenidae	Andreninae	Andrena	Andrena cf. impressa	NA	David Genoud	dge-davidgenoud@orange.fr	Morphology	F	NA	Adult	LEG	Dynafor	2016-04-21	France	Occitanie	Haute-Garonne	Saint-André	NA	43.2819073	0.8285898	PAN TRAP	MISEQ	Confirmed_replicate
BCWBS0080	BCWBS093-24	PQ099047	2014farm96_3BY4V2_10	Dynafor	ENSAT	Arthropoda	Insecta	Hymenoptera	Colletidae	Hylaeinae	Hylaeus	Hylaeus gibbus	NA	David Genoud	dge-davidgenoud@orange.fr	Morphology	F	NA	Adult	LEG	Dynafor	2014-06-05	France	Occitanie	Haute-Garonne	Castelgaillard	NA	43.343347	0.905563	PAN TRAP	SANGER	Confirmed_replicate
BCWBS0081	BCWBS015-24	PQ099217	2013farm14_1CY4V1_1	Dynafor	ENSAT	Arthropoda	Insecta	Hymenoptera	Andrenidae	Andreninae	Andrena	Andrena griseobalteata	NA	Romain Carrié/Léa Frontero	romain.carrie@cec.lu.se	Morphology	F	NA	Adult	LEG	Dynafor	2013-05-17	France	Occitanie	Haute-Garonne	Mondavezan	NA	43.2598771	1.0269303	PAN TRAP	MISEQ	Confirmed_single
BCWBS0082	BCWBS092-24	NA	2014farm96_2BY4V2_2	Dynafor	ENSAT	Arthropoda	Insecta	Hymenoptera	Colletidae	Hylaeinae	Hylaeus	Hylaeus brevicornis	NA	David Genoud	dge-davidgenoud@orange.fr	Morphology	F	NA	Adult	LEG	Dynafor	2014-06-05	France	Occitanie	Haute-Garonne	Castelgaillard	NA	43.343308	0.9080689	PAN TRAP	SANGER	Confirmed_replicate
BCWBS0083	BCWBS101-24	PQ099007	2014farmS4_1BW6V1_1	Dynafor	ENSAT	Arthropoda	Insecta	Hymenoptera	Andrenidae	Andreninae	Andrena	Andrena bicolorata	NA	David Genoud	dge-davidgenoud@orange.fr	Morphology	F	NA	Adult	LEG	Dynafor	2014-04-25	France	Occitanie	Gers	Laymont	NA	43.415652	0.993179	PAN TRAP	MISEQ	Confirmed_replicate
BCWBS0084	BCWBS242-24	PQ098954	2016sbrfT11_BY3V1_6	Dynafor	ENSAT	Arthropoda	Insecta	Hymenoptera	Halictidae	Halictinae	Sphecodes	Sphecodes ruficrus	NA	David Genoud	dge-davidgenoud@orange.fr	Morphology	M	NA	Adult	LEG	Dynafor	2016-04-21	France	Occitanie	Haute-Garonne	Castelgaillard	NA	43.343347	0.905563	PAN TRAP	SANGER	Confirmed_single
BCWBS0085	BCWBS250-24	PQ098960	2016sbrfT20_1BY3V1_24	Dynafor	ENSAT	Arthropoda	Insecta	Hymenoptera	Andrenidae	Andreninae	Andrena	Andrena haemorrhoa	NA	David Genoud	dge-davidgenoud@orange.fr	Morphology	F	NA	Adult	LEG	Dynafor	2016-04-21	France	Occitanie	Haute-Garonne	Peyrissas	NA	43.2906059	0.8983379	PAN TRAP	MISEQ	Confirmed_replicate
BCWBS0087	BCWBS011-24	PQ099131	2013farm13_2CB5V1_1	Dynafor	ENSAT	Arthropoda	Insecta	Hymenoptera	Halictidae	Halictinae	Halictus	Halictus gr. simplex	NA	Romain Carrié/Léa Frontero	romain.carrie@cec.lu.se	Morphology	F	NA	Adult	LEG	Dynafor	2013-05-17	France	Occitanie	Haute-Garonne	Lescuns	NA	43.2474818	1.0008369	PAN TRAP	MISEQ	Confirmed_replicate
BCWBS0088	BCWBS115-24	PQ098990	2014farmS8_1CB5V2_B1	Dynafor	ENSAT	Arthropoda	Insecta	Hymenoptera	Apidae	Apinae	Bombus	Bombus ruderarius	NA	David Genoud	dge-davidgenoud@orange.fr	Morphology	F	W	Adult	LEG	Dynafor	2014-06-06	France	Occitanie	Haute-Garonne	Peyrissas	NA	43.2901947	0.9012344	PAN TRAP	MISEQ	Confirmed_replicate
BCWBS0089	BCWBS042-24	PQ099214	2014farm40_1BB5V2_B1	Dynafor	ENSAT	Arthropoda	Insecta	Hymenoptera	Apidae	Apinae	Bombus	Bombus ruderarius	NA	David Genoud	dge-davidgenoud@orange.fr	Morphology	F	W	Adult	LEG	Dynafor	2014-06-06	France	Occitanie	Haute-Garonne	Lussan-Adeilhac	NA	43.2872518	0.969176	PAN TRAP	MISEQ	Confirmed_replicate
BCWBS0090	NA	NA	2013farm2_2BB5V2_1	Dynafor	ENSAT	Arthropoda	Insecta	Hymenoptera	Halictidae	Halictinae	Lasioglossum	Lasioglossum costulatum	NA	David Genoud	dge-davidgenoud@orange.fr	Morphology	F	NA	Adult	LEG	Dynafor	2013-06-14	France	Occitanie	Haute-Garonne	Castelnau-Picampeau	NA	43.2956976	1.0060949	PAN TRAP	MISEQ	Contaminated
BCWBS0091	NA	NA	2013farm7_1BB5V1_4	Dynafor	ENSAT	Arthropoda	Insecta	Hymenoptera	Halictidae	Halictinae	Lasioglossum	Lasioglossum mesosclerum	NA	Romain Carrié/Léa Frontero	romain.carrie@cec.lu.se	Morphology	F	NA	Adult	LEG	Dynafor	2013-05-02	France	Occitanie	Haute-Garonne	Samouillan	NA	43.282342	0.9398878	PAN TRAP	SANGER	Contaminated
BCWBS0093	BCWBS104-24	PQ098987	2014farmS5_1BB5V2_7	Dynafor	ENSAT	Arthropoda	Insecta	Hymenoptera	Colletidae	Hylaeinae	Hylaeus	Hylaeus annularis	NA	David Genoud	dge-davidgenoud@orange.fr	Morphology	F	NA	Adult	LEG	Dynafor	2014-05-26	France	Occitanie	Gers	Laymont	NA	43.4270099	0.979975	PAN TRAP	MISEQ	Confirmed_single
BCWBS0094	NA	NA	2013farm15_3CB5V1_5	Dynafor	ENSAT	Arthropoda	Insecta	Hymenoptera	Andrenidae	Andreninae	Andrena	Andrena russula	NA	Romain Carrié/Léa Frontero	romain.carrie@cec.lu.se	Morphology	M	NA	Adult	LEG	Dynafor	2013-05-23	France	Occitanie	Haute-Garonne	Martisserre	NA	43.3852236	0.8748106	PAN TRAP	MISEQ	Contaminated
BCWBS0095	BCWBS027-24	PQ099094	2013farm20_1CB5V1_4	Dynafor	ENSAT	Arthropoda	Insecta	Hymenoptera	Andrenidae	Andreninae	Andrena	Andrena variabilis	NA	Romain Carrié/Léa Frontero	romain.carrie@cec.lu.se	Morphology	F	NA	Adult	LEG	Dynafor	2013-05-24	France	Occitanie	Haute-Garonne	Polastron	NA	43.3224892	0.966411	PAN TRAP	MISEQ	Confirmed_replicate
BCWBS0096	NA	NA	2016sbrf1234_CERPV1_377	Dynafor	ENSAT	Arthropoda	Insecta	Hymenoptera	Andrenidae	Andreninae	Andrena	Andrena variabilis	NA	Rémi Rudelle	remirud@gmail.com	Morphology	F	NA	Adult	LEG	Dynafor	2016-06-03	France	Occitanie	Haute-Garonne	Lilhac	NA	43.2813443	0.8263375	NET	MISEQ	Contaminated
BCWBS0098	BCWBS227-24	NA	2016sbrfT03_1BY3V1_1	Dynafor	ENSAT	Arthropoda	Insecta	Hymenoptera	Andrenidae	Andreninae	Andrena	Andrena strohmella	NA	David Genoud	dge-davidgenoud@orange.fr	Morphology	F	NA	Adult	LEG	Dynafor	2016-04-21	France	Occitanie	Haute-Garonne	Le Fousseret	NA	43.3041622	1.0798765	PAN TRAP	SANGER	Confirmed_single
BCWBS0099	BCWBS255-24	NA	2016sbrfT20_1BY3V1_36	Dynafor	ENSAT	Arthropoda	Insecta	Hymenoptera	Andrenidae	Andreninae	Andrena	Andrena simontornyella	NA	David Genoud	dge-davidgenoud@orange.fr	Morphology	M	NA	Adult	LEG	Dynafor	2016-04-21	France	Occitanie	Haute-Garonne	Peyrissas	NA	43.2906059	0.8983379	PAN TRAP	MISEQ	Confirmed_replicate
BCWBS0100	NA	NA	2016sbrf11_2HV1_390	Dynafor	ENSAT	Arthropoda	Insecta	Hymenoptera	Andrenidae	Andreninae	Andrena	Andrena simontornyella	NA	Rémi Rudelle	remirud@gmail.com	Morphology	F	NA	Adult	LEG	Dynafor	2016-05-27	France	Occitanie	Haute-Garonne	Saint-Araille	NA	43.3442352	1.0170362	NET	MISEQ	Contaminated
BCWBS0101	NA	NA	2016sbrf11_2HV1_396	Dynafor	ENSAT	Arthropoda	Insecta	Hymenoptera	Andrenidae	Andreninae	Andrena	Andrena simontornyella	NA	Rémi Rudelle	remirud@gmail.com	Morphology	F	NA	Adult	LEG	Dynafor	2016-05-27	France	Occitanie	Haute-Garonne	Saint-Araille	NA	43.3442352	1.0170362	NET	MISEQ	Contaminated
BCWBS0102	BCWBS112-24	PQ099162	2014farmS7_2CY4V2_1b	Dynafor	ENSAT	Arthropoda	Insecta	Hymenoptera	Andrenidae	Andreninae	Andrena	Andrena agilissima	NA	David Genoud	dge-davidgenoud@orange.fr	Morphology	F	NA	Adult	LEG	Dynafor	2014-06-06	France	Occitanie	Haute-Garonne	Eoux	NA	43.290068	0.877152	PAN TRAP	MISEQ	Confirmed_replicate
BCWBS0103	BCWBS210-24	PQ099089	2016sbrf7_1LV1_107	Dynafor	ENSAT	Arthropoda	Insecta	Hymenoptera	Andrenidae	Andreninae	Andrena	Andrena agilissima	NA	Rémi Rudelle	remirud@gmail.com	Morphology	F	NA	Adult	LEG	Dynafor	2016-06-08	France	Occitanie	Haute-Garonne	Benque	NA	43.2787021	0.9318909	NET	MISEQ	Confirmed_replicate
BCWBS0104	BCWBS209-24	PQ099055	2016sbrf7_1LV1_106	Dynafor	ENSAT	Arthropoda	Insecta	Hymenoptera	Andrenidae	Andreninae	Andrena	Andrena agilissima	NA	Rémi Rudelle	remirud@gmail.com	Morphology	F	NA	Adult	LEG	Dynafor	2016-06-08	France	Occitanie	Haute-Garonne	Benque	NA	43.2787021	0.9318909	NET	MISEQ	Confirmed_replicate
BCWBS0105	BCWBS041-24	PQ098948	2013farm9_1BY4V1_3	Dynafor	ENSAT	Arthropoda	Insecta	Hymenoptera	Apidae	Eucerinae	Eucera	Eucera numida	NA	Romain Carrié/Léa Frontero	romain.carrie@cec.lu.se	Morphology	F	NA	Adult	LEG	Dynafor	2013-05-03	France	Occitanie	Haute-Garonne	Esparron	NA	43.2538232	0.822366	PAN TRAP	MISEQ	Confirmed_replicate
BCWBS0106	BCWBS037-24	PQ099165	2013farm6_1BW6V1_8	Dynafor	ENSAT	Arthropoda	Insecta	Hymenoptera	Megachilidae	Megachilinae	Chelostoma	Chelostoma emarginatum	NA	David Genoud	dge-davidgenoud@orange.fr	Morphology	M	NA	Adult	LEG	Dynafor	2013-05-02	France	Occitanie	Haute-Garonne	Benque	NA	43.2549018	0.9149368	PAN TRAP	SANGER	Confirmed_single
BCWBS0107	BCWBS077-24	PQ099091	2014farm60_2CB5V2_B2	Dynafor	ENSAT	Arthropoda	Insecta	Hymenoptera	Apidae	Apinae	Bombus	Bombus sylvestris	NA	David Genoud	dge-davidgenoud@orange.fr	Morphology	F	NA	Adult	LEG	Dynafor	2014-05-23	France	Occitanie	Haute-Garonne	Labastide-Paumès	NA	43.3416129	0.928323	PAN TRAP	MISEQ	Confirmed_replicate
BCWBS0108	BCWBS108-24	PQ099085	2014farmS6_1BY4V2_B1	Dynafor	ENSAT	Arthropoda	Insecta	Hymenoptera	Apidae	Apinae	Bombus	Bombus ruderarius	NA	David Genoud	dge-davidgenoud@orange.fr	Morphology	F	W	Adult	LEG	Dynafor	2014-06-06	France	Occitanie	Haute-Garonne	Saint-André	NA	43.290879	0.8609559	PAN TRAP	MISEQ	Confirmed_replicate
BCWBS0109	BCWBS219-24	PQ099073	2016sbrfT02_BB2V1_1	Dynafor	ENSAT	Arthropoda	Insecta	Hymenoptera	Apidae	Anthophorinae	Anthophora	Anthophora plumipes	NA	David Genoud	dge-davidgenoud@orange.fr	Morphology	F	NA	Adult	LEG	Dynafor	2016-04-21	France	Occitanie	Haute-Garonne	Le Fousseret	NA	43.311893	1.055725	PAN TRAP	MISEQ	Confirmed_replicate
BCWBS0110	BCWBS157-24	PQ099013	2016sbrf11_2BB2V1_4	Dynafor	ENSAT	Arthropoda	Insecta	Hymenoptera	Apidae	Anthophorinae	Anthophora	Anthophora plumipes	NA	David Genoud	dge-davidgenoud@orange.fr	Morphology	F	NA	Adult	LEG	Dynafor	2016-04-21	France	Occitanie	Haute-Garonne	Saint-Araille	NA	43.3436269	1.0143521	PAN TRAP	MISEQ	Confirmed_replicate
BCWBS0111	BCWBS238-24	PQ099160	2016sbrfT10_BY3V1_3	Dynafor	ENSAT	Arthropoda	Insecta	Hymenoptera	Apidae	Anthophorinae	Anthophora	Anthophora plumipes	NA	David Genoud	dge-davidgenoud@orange.fr	Morphology	F	NA	Adult	LEG	Dynafor	2016-04-21	France	Occitanie	Haute-Garonne	Saint-Araille	NA	43.3486571	0.992602	PAN TRAP	MISEQ	Confirmed_replicate
BCWBS0112	BCWBS171-24	PQ099150	2016sbrf1235_CERBY3V1_3	Dynafor	ENSAT	Arthropoda	Insecta	Hymenoptera	Andrenidae	Andreninae	Andrena	Andrena nitida	NA	David Genoud	dge-davidgenoud@orange.fr	Morphology	M	NA	Adult	LEG	Dynafor	2016-04-21	France	Occitanie	Haute-Garonne	Saint-André	NA	43.2851224	0.8402427	PAN TRAP	MISEQ	Confirmed_replicate
BCWBS0113	BCWBS155-24	PQ099171	2016sbrf105_CERBY3V1_11	Dynafor	ENSAT	Arthropoda	Insecta	Hymenoptera	Andrenidae	Andreninae	Andrena	Andrena nitida	NA	David Genoud	dge-davidgenoud@orange.fr	Morphology	F	NA	Adult	LEG	Dynafor	2016-04-21	France	Occitanie	Haute-Garonne	Boussan	NA	43.2465355	0.8562061	PAN TRAP	MISEQ	Confirmed_replicate
BCWBS0114	BCWBS214-24	PQ099025	2016sbrf9_1BY3V1_4	Dynafor	ENSAT	Arthropoda	Insecta	Hymenoptera	Andrenidae	Andreninae	Andrena	Andrena nitida	NA	David Genoud	dge-davidgenoud@orange.fr	Morphology	F	NA	Adult	LEG	Dynafor	2016-04-21	France	Occitanie	Haute-Garonne	Esparron	NA	43.2546845	0.8192579	PAN TRAP	MISEQ	Confirmed_replicate
BCWBS0115	BCWBS245-24	PQ099136	2016sbrfT12_BW1V1_12	Dynafor	ENSAT	Arthropoda	Insecta	Hymenoptera	Andrenidae	Andreninae	Andrena	Andrena haemorrhoa	NA	David Genoud	dge-davidgenoud@orange.fr	Morphology	F	NA	Adult	LEG	Dynafor	2016-04-21	France	Occitanie	Haute-Garonne	Sajas	NA	43.375048	1.028696	PAN TRAP	MISEQ	Confirmed_replicate
BCWBS0116	BCWBS222-24	PQ099156	2016sbrfT02_BW1V1_6	Dynafor	ENSAT	Arthropoda	Insecta	Hymenoptera	Andrenidae	Andreninae	Andrena	Andrena haemorrhoa	NA	David Genoud	dge-davidgenoud@orange.fr	Morphology	F	NA	Adult	LEG	Dynafor	2016-04-21	France	Occitanie	Haute-Garonne	Le Fousseret	NA	43.311893	1.055725	PAN TRAP	MISEQ	Confirmed_replicate
BCWBS0117	BCWBS217-24	PQ099069	2016sbrfT01_1BB2V1_1	Dynafor	ENSAT	Arthropoda	Insecta	Hymenoptera	Andrenidae	Andreninae	Andrena	Andrena haemorrhoa	NA	David Genoud	dge-davidgenoud@orange.fr	Morphology	F	NA	Adult	LEG	Dynafor	2016-04-21	France	Occitanie	Haute-Garonne	Lussan-Adeilhac	NA	43.2886192	0.9592852	PAN TRAP	MISEQ	Confirmed_replicate
BCWBS0118	BCWBS252-24	NA	2016sbrfT20_1BY3V1_33	Dynafor	ENSAT	Arthropoda	Insecta	Hymenoptera	Andrenidae	Andreninae	Andrena	Andrena minutula	NA	David Genoud	dge-davidgenoud@orange.fr	Morphology	F	NA	Adult	LEG	Dynafor	2016-04-21	France	Occitanie	Haute-Garonne	Peyrissas	NA	43.2906059	0.8983379	PAN TRAP	MISEQ	Confirmed_replicate
BCWBS0119	BCWBS248-24	NA	2016sbrfT19_BY3V1_3	Dynafor	ENSAT	Arthropoda	Insecta	Hymenoptera	Andrenidae	Andreninae	Andrena	Andrena minutula	NA	David Genoud	dge-davidgenoud@orange.fr	Morphology	F	NA	Adult	LEG	Dynafor	2016-04-21	France	Occitanie	Haute-Garonne	Eoux	NA	43.290068	0.877152	PAN TRAP	MISEQ	Confirmed_replicate
BCWBS0120	BCWBS208-24	NA	2016sbrf7_1BY3V1_7	Dynafor	ENSAT	Arthropoda	Insecta	Hymenoptera	Andrenidae	Andreninae	Andrena	Andrena minutula	NA	David Genoud	dge-davidgenoud@orange.fr	Morphology	F	NA	Adult	LEG	Dynafor	2016-04-21	France	Occitanie	Haute-Garonne	Lussan-Adeilhac	NA	43.2808684	0.9332116	PAN TRAP	MISEQ	Confirmed_replicate
BCWBS0121	NA	NA	2014farmS6_1CB5V2_8	Dynafor	ENSAT	Arthropoda	Insecta	Hymenoptera	Halictidae	Halictinae	Lasioglossum	Lasioglossum lativentre	NA	David Genoud	dge-davidgenoud@orange.fr	Morphology	F	NA	Adult	LEG	Dynafor	2014-06-06	France	Occitanie	Haute-Garonne	Saint-André	NA	43.290879	0.8609559	PAN TRAP	MISEQ	Contaminated
BCWBS0122	NA	NA	2014farm52_1CW6V2_14	Dynafor	ENSAT	Arthropoda	Insecta	Hymenoptera	Halictidae	Halictinae	Lasioglossum	Lasioglossum lativentre	NA	David Genoud	dge-davidgenoud@orange.fr	Morphology	F	NA	Adult	LEG	Dynafor	2014-05-22	France	Occitanie	Haute-Garonne	Castelnau-Picampeau	NA	43.317282	1.0240949	PAN TRAP	MISEQ	Contaminated
BCWBS0123	NA	NA	2015sbrf45_2BB2V2_4	Dynafor	ENSAT	Arthropoda	Insecta	Hymenoptera	Halictidae	Halictinae	Lasioglossum	Lasioglossum lativentre	NA	David Genoud	dge-davidgenoud@orange.fr	Morphology	F	NA	Adult	LEG	Dynafor	2015-06-12	France	Occitanie	Haute-Garonne	Le Fousseret	NA	43.311021	1.065962	PAN TRAP	MISEQ	Contaminated
BCWBS0124	BCWBS099-24	PQ099016	2014farmS3_2BB5V2_B1	Dynafor	ENSAT	Arthropoda	Insecta	Hymenoptera	Apidae	Apinae	Bombus	Bombus lapidarius	NA	David Genoud	dge-davidgenoud@orange.fr	Morphology	F	W	Adult	LEG	Dynafor	2014-05-26	France	Occitanie	Gers	Laymont	NA	43.4172093	1.0225339	PAN TRAP	MISEQ	Confirmed_replicate
BCWBS0125	BCWBS048-24	PQ099012	2014farm45_2BW6V2_B1	Dynafor	ENSAT	Arthropoda	Insecta	Hymenoptera	Apidae	Apinae	Bombus	Bombus lapidarius	NA	David Genoud	dge-davidgenoud@orange.fr	Morphology	F	NA	Adult	LEG	Dynafor	2014-05-22	France	Occitanie	Haute-Garonne	Le Fousseret	NA	43.311021	1.065962	PAN TRAP	MISEQ	Confirmed_replicate
BCWBS0126	BCWBS058-24	PQ099041	2014farm46_2CW6V2_B1	Dynafor	ENSAT	Arthropoda	Insecta	Hymenoptera	Apidae	Apinae	Bombus	Bombus lapidarius	NA	David Genoud	dge-davidgenoud@orange.fr	Morphology	F	NA	Adult	LEG	Dynafor	2014-05-23	France	Occitanie	Haute-Garonne	Marignac-Lasclares	NA	43.305587	1.081273	PAN TRAP	MISEQ	Confirmed_replicate
BCWBS0127	NA	NA	2014farmS6_1CW6V2_4	Dynafor	ENSAT	Arthropoda	Insecta	Hymenoptera	Halictidae	Halictinae	Lasioglossum	Lasioglossum laevigatum	NA	Romain Carrié/Léa Frontero	romain.carrie@cec.lu.se	Morphology	F	NA	Adult	LEG	Dynafor	2014-06-06	France	Occitanie	Haute-Garonne	Saint-André	NA	43.290879	0.8609559	PAN TRAP	MISEQ	Contaminated
BCWBS0128	NA	NA	2017sbrfT06_BY3V1_11	Dynafor	ENSAT	Arthropoda	Insecta	Hymenoptera	Halictidae	Halictinae	Lasioglossum	Lasioglossum laevigatum	NA	Rémi Rudelle	remirud@gmail.com	Morphology	F	NA	Adult	LEG	Dynafor	2017-04-15	France	Occitanie	Haute-Garonne	Casties-Labrande	NA	43.331835	1.008796	PAN TRAP	MISEQ	Contaminated
BCWBS0129	NA	NA	2017sbrfT19_BB2V1_2	Dynafor	ENSAT	Arthropoda	Insecta	Hymenoptera	Halictidae	Halictinae	Lasioglossum	Lasioglossum laevigatum	NA	Rémi Rudelle	remirud@gmail.com	Morphology	F	NA	Adult	LEG	Dynafor	2017-04-15	France	Occitanie	Haute-Garonne	Eoux	NA	43.290068	0.877152	PAN TRAP	MISEQ	Contaminated
BCWBS0130	BCWBS269-24	PQ098983	2017sbrfT06_BY3V1_12	Dynafor	ENSAT	Arthropoda	Insecta	Hymenoptera	Halictidae	Halictinae	Lasioglossum	Lasioglossum subhirtum	NA	Rémi Rudelle	remirud@gmail.com	Morphology	F	NA	Adult	LEG	Dynafor	2017-04-15	France	Occitanie	Haute-Garonne	Casties-Labrande	NA	43.331835	1.008796	PAN TRAP	MISEQ	Confirmed_replicate
BCWBS0131	NA	NA	2015sbrf11_3BY3V2_2	Dynafor	ENSAT	Arthropoda	Insecta	Hymenoptera	Halictidae	Halictinae	Lasioglossum	Lasioglossum subhirtum	NA	David Genoud	dge-davidgenoud@orange.fr	Morphology	F	NA	Adult	LEG	Dynafor	2015-06-12	France	Occitanie	Haute-Garonne	Casties-Labrande	NA	43.3398693	1.0179157	PAN TRAP	MISEQ	Contaminated
BCWBS0132	BCWBS013-24	PQ099122	2013farm14_1BY4V2_1	Dynafor	ENSAT	Arthropoda	Insecta	Hymenoptera	Halictidae	Halictinae	Lasioglossum	Lasioglossum subhirtum	NA	Romain Carrié/Léa Frontero	romain.carrie@cec.lu.se	Morphology	F	NA	Adult	LEG	Dynafor	2013-06-14	France	Occitanie	Haute-Garonne	Mondavezan	NA	43.2598771	1.0269303	PAN TRAP	MISEQ	Confirmed_replicate
BCWBS0133	NA	NA	2013farm16_1CB5V1_10	Dynafor	ENSAT	Arthropoda	Insecta	Hymenoptera	Halictidae	Halictinae	Lasioglossum	Lasioglossum tricinctum	NA	Romain Carrié/Léa Frontero	romain.carrie@cec.lu.se	Morphology	F	NA	Adult	LEG	Dynafor	2013-05-23	France	Occitanie	Haute-Garonne	Fabas	NA	43.3168904	0.8823142	PAN TRAP	MISEQ	Contaminated
BCWBS0134	NA	NA	2013farm16_1CW6V1_6	Dynafor	ENSAT	Arthropoda	Insecta	Hymenoptera	Halictidae	Halictinae	Lasioglossum	Lasioglossum tricinctum	NA	Romain Carrié/Léa Frontero	romain.carrie@cec.lu.se	Morphology	F	NA	Adult	LEG	Dynafor	2013-05-23	France	Occitanie	Haute-Garonne	Fabas	NA	43.3168904	0.8823142	PAN TRAP	MISEQ	Contaminated
BCWBS0135	BCWBS097-24	PQ099057	2014farmS2_2BW6V2_2	Dynafor	ENSAT	Arthropoda	Insecta	Hymenoptera	Halictidae	Halictinae	Lasioglossum	Lasioglossum tricinctum	NA	David Genoud	dge-davidgenoud@orange.fr	Morphology	F	NA	Adult	LEG	Dynafor	2014-05-26	France	Occitanie	Gers	Laymont	NA	43.41143	0.9983901	PAN TRAP	MISEQ	Confirmed_single
BCWBS0136	BCWBS009-24	PQ099145	2013farm13_1CB5V1_1	Dynafor	ENSAT	Arthropoda	Insecta	Hymenoptera	Apidae	Apinae	Bombus	Bombus gr. terrestris	NA	Romain Carrié/Léa Frontero	romain.carrie@cec.lu.se	Morphology	F	W	Adult	LEG	Dynafor	2013-05-17	France	Occitanie	Haute-Garonne	Lescuns	NA	43.2516636	1.0081005	PAN TRAP	MISEQ	Confirmed_replicate
BCWBS0137	BCWBS176-24	PQ099170	2016sbrf13_2BY3V1_7	Dynafor	ENSAT	Arthropoda	Insecta	Hymenoptera	Andrenidae	Andreninae	Andrena	Andrena ventricosa	NA	David Genoud	dge-davidgenoud@orange.fr	Morphology	F	NA	Adult	LEG	Dynafor	2016-04-21	France	Occitanie	Haute-Garonne	Lescuns	NA	43.2474818	1.0008369	PAN TRAP	MISEQ	Confirmed_replicate
BCWBS0138	NA	NA	2016sbrf2_1BY3V1_2	Dynafor	ENSAT	Arthropoda	Insecta	Hymenoptera	Andrenidae	Andreninae	Andrena	Andrena ventricosa	NA	David Genoud	dge-davidgenoud@orange.fr	Morphology	F	NA	Adult	LEG	Dynafor	2016-04-21	France	Occitanie	Haute-Garonne	Castelnau-Picampeau	NA	43.2989369	1.0121445	PAN TRAP	MISEQ	Contaminated
BCWBS0139	BCWBS125-24	PQ098999	2015sbrf13_2BB2V2_5	Dynafor	ENSAT	Arthropoda	Insecta	Hymenoptera	Andrenidae	Andreninae	Andrena	Andrena ventricosa	NA	David Genoud	dge-davidgenoud@orange.fr	Morphology	F	NA	Adult	LEG	Dynafor	2015-06-12	France	Occitanie	Haute-Garonne	Lescuns	NA	43.2474818	1.0008369	PAN TRAP	MISEQ	Confirmed_replicate
BCWBS0140	BCWBS246-24	PQ099125	2016sbrfT12_BW1V1_8	Dynafor	ENSAT	Arthropoda	Insecta	Hymenoptera	Megachilidae	Megachilinae	Osmia	Osmia bicornis	NA	David Genoud	dge-davidgenoud@orange.fr	Morphology	M	NA	Adult	LEG	Dynafor	2016-04-21	France	Occitanie	Haute-Garonne	Sajas	NA	43.375048	1.028696	PAN TRAP	MISEQ	Confirmed_replicate
BCWBS0141	NA	NA	2016sbrf9_1BW1V1_7	Dynafor	ENSAT	Arthropoda	Insecta	Hymenoptera	Megachilidae	Megachilinae	Osmia	Osmia bicornis	NA	David Genoud	dge-davidgenoud@orange.fr	Morphology	M	NA	Adult	LEG	Dynafor	2016-04-21	France	Occitanie	Haute-Garonne	Esparron	NA	43.2546845	0.8192579	PAN TRAP	MISEQ	Contaminated
BCWBS0142	BCWBS054-24	PQ099116	2014farm46_1BY4V1_1c	Dynafor	ENSAT	Arthropoda	Insecta	Hymenoptera	Megachilidae	Megachilinae	Osmia	Osmia bicornis	NA	David Genoud	dge-davidgenoud@orange.fr	Morphology	M	NA	Adult	LEG	Dynafor	2014-04-18	France	Occitanie	Haute-Garonne	Le Fousseret	NA	43.304851	1.077378	PAN TRAP	MISEQ	Confirmed_replicate
BCWBS0143	BCWBS191-24	PQ099215	2016sbrf1_1BB2V1_1	Dynafor	ENSAT	Arthropoda	Insecta	Hymenoptera	Apidae	Apinae	Bombus	Bombus sylvarum	NA	David Genoud	dge-davidgenoud@orange.fr	Morphology	F	W	Adult	LEG	Dynafor	2016-04-21	France	Occitanie	Haute-Garonne	Eoux	NA	43.2785843	0.8983818	PAN TRAP	MISEQ	Confirmed_replicate
BCWBS0144	BCWBS141-24	PQ098969	2015sbrf9_1BB2V2_10	Dynafor	ENSAT	Arthropoda	Insecta	Hymenoptera	Apidae	Apinae	Bombus	Bombus sylvarum	NA	David Genoud	dge-davidgenoud@orange.fr	Morphology	F	NA	Adult	LEG	Dynafor	2015-06-12	France	Occitanie	Haute-Garonne	Esparron	NA	43.2546845	0.8192579	PAN TRAP	MISEQ	Confirmed_replicate
BCWBS0145	BCWBS068-24	PQ098953	2014farm55_2BW6V2_B1	Dynafor	ENSAT	Arthropoda	Insecta	Hymenoptera	Apidae	Apinae	Bombus	Bombus sylvarum	NA	David Genoud	dge-davidgenoud@orange.fr	Morphology	F	W	Adult	LEG	Dynafor	2014-06-05	France	Occitanie	Haute-Garonne	Labastide-Paumès	NA	43.326299	0.931219	PAN TRAP	MISEQ	Confirmed_replicate
BCWBS0146	BCWBS142-24	PQ098979	2015sbrf9_1BB2V2_11	Dynafor	ENSAT	Arthropoda	Insecta	Hymenoptera	Apidae	Apinae	Bombus	Bombus pascuorum	NA	David Genoud	dge-davidgenoud@orange.fr	Morphology	F	NA	Adult	LEG	Dynafor	2015-06-12	France	Occitanie	Haute-Garonne	Esparron	NA	43.2546845	0.8192579	PAN TRAP	MISEQ	Confirmed_replicate
BCWBS0147	BCWBS131-24	PQ099118	2015sbrf40_1BB2V2_6	Dynafor	ENSAT	Arthropoda	Insecta	Hymenoptera	Apidae	Apinae	Bombus	Bombus pascuorum	NA	David Genoud	dge-davidgenoud@orange.fr	Morphology	F	NA	Adult	LEG	Dynafor	2015-06-12	France	Occitanie	Haute-Garonne	Lussan-Adeilhac	NA	43.2872518	0.969176	PAN TRAP	MISEQ	Confirmed_replicate
BCWBS0148	NA	NA	2014farm40_3BY4V2_31	Dynafor	ENSAT	Arthropoda	Insecta	Hymenoptera	Halictidae	Halictinae	Lasioglossum	Lasioglossum laticeps	NA	David Genoud	dge-davidgenoud@orange.fr	Morphology	F	NA	Adult	LEG	Dynafor	2014-06-06	France	Occitanie	Haute-Garonne	Lussan-Adeilhac	NA	43.2923995	0.9606024	PAN TRAP	MISEQ	Contaminated
BCWBS0149	NA	NA	2016sbrf1235_CERBB2V1_3	Dynafor	ENSAT	Arthropoda	Insecta	Hymenoptera	Halictidae	Halictinae	Lasioglossum	Lasioglossum albipes	NA	David Genoud	dge-davidgenoud@orange.fr	Morphology	F	NA	Adult	LEG	Dynafor	2016-04-21	France	Occitanie	Haute-Garonne	Saint-André	NA	43.2851224	0.8402427	PAN TRAP	MISEQ	Contaminated
BCWBS0150	NA	NA	2016sbrf105_CERBY3V1_9	Dynafor	ENSAT	Arthropoda	Insecta	Hymenoptera	Halictidae	Halictinae	Lasioglossum	Lasioglossum albipes	NA	David Genoud	dge-davidgenoud@orange.fr	Morphology	F	NA	Adult	LEG	Dynafor	2016-04-21	France	Occitanie	Haute-Garonne	Boussan	NA	43.2465355	0.8562061	PAN TRAP	MISEQ	Contaminated
BCWBS0151	NA	NA	2015sbrf61_3BB2V2_10	Dynafor	ENSAT	Arthropoda	Insecta	Hymenoptera	Apidae	Eucerinae	Eucera	Eucera taurica	NA	David Genoud	dge-davidgenoud@orange.fr	Morphology	F	NA	Adult	LEG	Dynafor	2015-06-12	France	Occitanie	Haute-Garonne	Sénarens	NA	43.3467517	0.9648009	PAN TRAP	MISEQ	Contaminated
BCWBS0152	BCWBS127-24	PQ099187	2015sbrf17_1BW1V2_13	Dynafor	ENSAT	Arthropoda	Insecta	Hymenoptera	Apidae	Eucerinae	Eucera	Eucera taurica	NA	David Genoud	dge-davidgenoud@orange.fr	Morphology	M	NA	Adult	LEG	Dynafor	2015-06-12	France	Occitanie	Haute-Garonne	Coueilles	NA	43.3585326	0.8620064	PAN TRAP	MISEQ	Confirmed_single
BCWBS0153	NA	NA	2014farm56_3CY4V2_5	Dynafor	ENSAT	Arthropoda	Insecta	Hymenoptera	Apidae	Eucerinae	Eucera	Eucera taurica	NA	David Genoud	dge-davidgenoud@orange.fr	Morphology	F	NA	Adult	LEG	Dynafor	2014-05-22	France	Occitanie	Haute-Garonne	Casties-Labrande	NA	43.3335479	1.013243	PAN TRAP	MISEQ	Contaminated
BCWBS0154	BCWBS239-24	NA	2016sbrfT10_BY3V1_6	Dynafor	ENSAT	Arthropoda	Insecta	Hymenoptera	Andrenidae	Andreninae	Andrena	Andrena lagopus	NA	David Genoud	dge-davidgenoud@orange.fr	Morphology	F	NA	Adult	LEG	Dynafor	2016-04-21	France	Occitanie	Haute-Garonne	Saint-Araille	NA	43.3486571	0.992602	PAN TRAP	MISEQ	Confirmed_single
BCWBS0155	NA	NA	2016sbrf6_2BY3V1_9	Dynafor	ENSAT	Arthropoda	Insecta	Hymenoptera	Andrenidae	Andreninae	Andrena	Andrena lagopus	NA	David Genoud	dge-davidgenoud@orange.fr	Morphology	F	NA	Adult	LEG	Dynafor	2016-04-21	France	Occitanie	Haute-Garonne	Benque	NA	43.2500835	0.9154413	PAN TRAP	MISEQ	Contaminated
BCWBS0156	NA	NA	2014farm45_2CY4V1_1	Dynafor	ENSAT	Arthropoda	Insecta	Hymenoptera	Andrenidae	Andreninae	Andrena	Andrena lagopus	NA	David Genoud	dge-davidgenoud@orange.fr	Morphology	F	NA	Adult	LEG	Dynafor	2014-04-17	France	Occitanie	Haute-Garonne	Le Fousseret	NA	43.311021	1.065962	PAN TRAP	MISEQ	Contaminated
BCWBS0157	BCWBS165-24	PQ098950	2016sbrf1234_CERBY3V1_5	Dynafor	ENSAT	Arthropoda	Insecta	Hymenoptera	Andrenidae	Andreninae	Andrena	Andrena gravida	NA	David Genoud	dge-davidgenoud@orange.fr	Morphology	F	NA	Adult	LEG	Dynafor	2016-04-21	France	Occitanie	Haute-Garonne	Saint-André	NA	43.2819073	0.8285898	PAN TRAP	MISEQ	Confirmed_replicate
BCWBS0158	BCWBS086-24	PQ099105	2014farm66_1BY4V1_2	Dynafor	ENSAT	Arthropoda	Insecta	Hymenoptera	Andrenidae	Andreninae	Andrena	Andrena gravida	NA	David Genoud	dge-davidgenoud@orange.fr	Morphology	F	NA	Adult	LEG	Dynafor	2014-05-09	France	Occitanie	Haute-Garonne	Saint-Araille	NA	43.3536679	1.0156461	PAN TRAP	MISEQ	Confirmed_replicate
BCWBS0159	NA	NA	2016sbrf19_3BY3V1_3	Dynafor	ENSAT	Arthropoda	Insecta	Hymenoptera	Andrenidae	Andreninae	Andrena	Andrena dorsata	NA	David Genoud	dge-davidgenoud@orange.fr	Morphology	F	NA	Adult	LEG	Dynafor	2016-04-21	France	Occitanie	Haute-Garonne	Peyrissas	NA	43.3005177	0.9211386	PAN TRAP	MISEQ	Contaminated
BCWBS0160	BCWBS221-24	PQ099023	2016sbrfT02_BW1V1_3	Dynafor	ENSAT	Arthropoda	Insecta	Hymenoptera	Andrenidae	Andreninae	Andrena	Andrena dorsata	NA	David Genoud	dge-davidgenoud@orange.fr	Morphology	F	NA	Adult	LEG	Dynafor	2016-04-21	France	Occitanie	Haute-Garonne	Le Fousseret	NA	43.311893	1.055725	PAN TRAP	MISEQ	Confirmed_replicate
BCWBS0161	BCWBS207-24	PQ099180	2016sbrf7_1BY3V1_5	Dynafor	ENSAT	Arthropoda	Insecta	Hymenoptera	Andrenidae	Andreninae	Andrena	Andrena dorsata	NA	David Genoud	dge-davidgenoud@orange.fr	Morphology	F	NA	Adult	LEG	Dynafor	2016-04-21	France	Occitanie	Haute-Garonne	Lussan-Adeilhac	NA	43.2808684	0.9332116	PAN TRAP	MISEQ	Confirmed_replicate
BCWBS0162	BCWBS228-24	PQ099129	2016sbrfT05_BB2V1_2	Dynafor	ENSAT	Arthropoda	Insecta	Hymenoptera	Apidae	Apinae	Bombus	Bombus pratorum	NA	David Genoud	dge-davidgenoud@orange.fr	Morphology	NA	NA	Adult	LEG	Dynafor	2016-04-21	France	Occitanie	Haute-Garonne	Labastide-Paumès	NA	43.326299	0.931219	PAN TRAP	MISEQ	Confirmed_replicate
BCWBS0163	BCWBS094-24	PQ099154	2014farm97_2BB5V2_B1	Dynafor	ENSAT	Arthropoda	Insecta	Hymenoptera	Apidae	Apinae	Bombus	Bombus pratorum	NA	David Genoud	dge-davidgenoud@orange.fr	Morphology	F	W	Adult	LEG	Dynafor	2014-06-13	France	Occitanie	Haute-Garonne	Sajas	NA	43.3717119	1.0293739	PAN TRAP	MISEQ	Confirmed_replicate
BCWBS0164	BCWBS175-24	PQ099183	2016sbrf13_2BY3V1_6	Dynafor	ENSAT	Arthropoda	Insecta	Hymenoptera	Andrenidae	Andreninae	Andrena	Andrena ranunculi	NA	David Genoud	dge-davidgenoud@orange.fr	Morphology	F	NA	Adult	LEG	Dynafor	2016-04-21	France	Occitanie	Haute-Garonne	Lescuns	NA	43.2474818	1.0008369	PAN TRAP	MISEQ	Confirmed_replicate
BCWBS0165	BCWBS156-24	PQ099008	2016sbrf105_CERBY3V1_12	Dynafor	ENSAT	Arthropoda	Insecta	Hymenoptera	Andrenidae	Andreninae	Andrena	Andrena ranunculi	NA	David Genoud	dge-davidgenoud@orange.fr	Morphology	M	NA	Adult	LEG	Dynafor	2016-04-21	France	Occitanie	Haute-Garonne	Boussan	NA	43.2465355	0.8562061	PAN TRAP	MISEQ	Confirmed_replicate
BCWBS0166	NA	NA	2016sbrf7_1BY3V1_6	Dynafor	ENSAT	Arthropoda	Insecta	Hymenoptera	Andrenidae	Andreninae	Andrena	Andrena ranunculi	NA	David Genoud	dge-davidgenoud@orange.fr	Morphology	F	NA	Adult	LEG	Dynafor	2016-04-21	France	Occitanie	Haute-Garonne	Lussan-Adeilhac	NA	43.2808684	0.9332116	PAN TRAP	MISEQ	Contaminated
BCWBS0167	BCWBS062-24	NA	2014farm52_2BB5V1_3	Dynafor	ENSAT	Arthropoda	Insecta	Hymenoptera	Megachilidae	Megachilinae	Osmia	Osmia rufohirta	NA	David Genoud	dge-davidgenoud@orange.fr	Morphology	F	NA	Adult	LEG	Dynafor	2014-04-17	France	Occitanie	Haute-Garonne	Castelnau-Picampeau	NA	43.3208789	1.019079	PAN TRAP	MISEQ	Confirmed_replicate
BCWBS0168	BCWBS021-24	NA	2013farm17_3BW6V1_3	Dynafor	ENSAT	Arthropoda	Insecta	Hymenoptera	Megachilidae	Megachilinae	Osmia	Osmia rufohirta	NA	David Genoud	dge-davidgenoud@orange.fr	Morphology	M	NA	Adult	LEG	Dynafor	2013-05-23	France	Occitanie	Haute-Garonne	Coueilles	NA	43.3551487	0.8627027	PAN TRAP	MISEQ	Confirmed_replicate
BCWBS0169	NA	NA	2013farm16_1BB5V1_2	Dynafor	ENSAT	Arthropoda	Insecta	Hymenoptera	Halictidae	Halictinae	Halictus	Halictus gr. simplex	NA	Romain Carrié/Léa Frontero	romain.carrie@cec.lu.se	Morphology	F	NA	Adult	LEG	Dynafor	2013-05-23	France	Occitanie	Haute-Garonne	Fabas	NA	43.3168904	0.8823142	PAN TRAP	MISEQ	Contaminated
BCWBS0170	BCWBS045-24	NA	2014farm45_1BB5V1_2	Dynafor	ENSAT	Arthropoda	Insecta	Hymenoptera	Andrenidae	Andreninae	Andrena	Andrena cf. impressa	NA	David Genoud	dge-davidgenoud@orange.fr	Morphology	F	NA	Adult	LEG	Dynafor	2014-04-17	France	Occitanie	Haute-Garonne	Le Fousseret	NA	43.303967	1.059001	PAN TRAP	MISEQ	Confirmed_replicate
BCWBS0171	NA	NA	2014farm45_2BB5V1_1	Dynafor	ENSAT	Arthropoda	Insecta	Hymenoptera	Andrenidae	Andreninae	Andrena	Andrena angustior	NA	David Genoud	dge-davidgenoud@orange.fr	Morphology	F	NA	Adult	LEG	Dynafor	2014-04-17	France	Occitanie	Haute-Garonne	Le Fousseret	NA	43.311021	1.065962	PAN TRAP	MISEQ	Contaminated
BCWBS0172	NA	NA	2014farm46_2CB5V1_1	Dynafor	ENSAT	Arthropoda	Insecta	Hymenoptera	Andrenidae	Andreninae	Andrena	Andrena angustior	NA	David Genoud	dge-davidgenoud@orange.fr	Morphology	F	NA	Adult	LEG	Dynafor	2014-04-18	France	Occitanie	Haute-Garonne	Marignac-Lasclares	NA	43.305587	1.081273	PAN TRAP	MISEQ	Contaminated
BCWBS0173	BCWBS083-24	NA	2014farm61_2BY4V1_2	Dynafor	ENSAT	Arthropoda	Insecta	Hymenoptera	Andrenidae	Andreninae	Andrena	Andrena distinguenda	NA	David Genoud	dge-davidgenoud@orange.fr	Morphology	F	NA	Adult	LEG	Dynafor	2014-04-18	France	Occitanie	Haute-Garonne	Cazac	NA	43.34569	0.957547	PAN TRAP	MISEQ	Confirmed_replicate
BCWBS0174	NA	NA	2014farm61_3CW6V1_1	Dynafor	ENSAT	Arthropoda	Insecta	Hymenoptera	Andrenidae	Andreninae	Andrena	Andrena distinguenda	NA	David Genoud	dge-davidgenoud@orange.fr	Morphology	F	NA	Adult	LEG	Dynafor	2014-04-18	France	Occitanie	Haute-Garonne	Sénarens	NA	43.3467517	0.9648009	PAN TRAP	MISEQ	Contaminated
BCWBS0175	NA	NA	2013farm20_3BW6V1_17	Dynafor	ENSAT	Arthropoda	Insecta	Hymenoptera	Andrenidae	Andreninae	Andrena	Andrena distinguenda	NA	Romain Carrié/Léa Frontero	romain.carrie@cec.lu.se	Morphology	M	NA	Adult	LEG	Dynafor	2013-05-24	France	Occitanie	Haute-Garonne	Casties-Labrande	NA	43.319584	0.972048	PAN TRAP	MISEQ	Contaminated
BCWBS0176	BCWBS192-24	PQ099208	2016sbrf1_1BY3V1_3	Dynafor	ENSAT	Arthropoda	Insecta	Hymenoptera	Megachilidae	Megachilinae	Osmia	Osmia cornuta	NA	David Genoud	dge-davidgenoud@orange.fr	Morphology	F	NA	Adult	LEG	Dynafor	2016-04-21	France	Occitanie	Haute-Garonne	Eoux	NA	43.2785843	0.8983818	PAN TRAP	MISEQ	Confirmed_replicate
BCWBS0177	BCWBS243-24	PQ099176	2016sbrfT12_BB2V1_2	Dynafor	ENSAT	Arthropoda	Insecta	Hymenoptera	Megachilidae	Megachilinae	Osmia	Osmia cornuta	NA	David Genoud	dge-davidgenoud@orange.fr	Morphology	F	NA	Adult	LEG	Dynafor	2016-04-21	France	Occitanie	Haute-Garonne	Sajas	NA	43.375048	1.028696	PAN TRAP	MISEQ	Confirmed_replicate
BCWBS0178	NA	NA	2016sbrfT12_BW1V1_7	Dynafor	ENSAT	Arthropoda	Insecta	Hymenoptera	Megachilidae	Megachilinae	Osmia	Osmia cornuta	NA	David Genoud	dge-davidgenoud@orange.fr	Morphology	F	NA	Adult	LEG	Dynafor	2016-04-21	France	Occitanie	Haute-Garonne	Sajas	NA	43.375048	1.028696	PAN TRAP	MISEQ	Contaminated
BCWBS0179	NA	NA	2016sbrf19_3BY3V1_2	Dynafor	ENSAT	Arthropoda	Insecta	Hymenoptera	Halictidae	Halictinae	Seladonia	Seladonia tumulorum	NA	David Genoud	dge-davidgenoud@orange.fr	Morphology	F	NA	Adult	LEG	Dynafor	2016-04-21	France	Occitanie	Haute-Garonne	Peyrissas	NA	43.3005177	0.9211386	PAN TRAP	MISEQ	Contaminated
BCWBS0180	NA	NA	2014farm97_2BB5V2_42	Dynafor	ENSAT	Arthropoda	Insecta	Hymenoptera	Halictidae	Halictinae	Seladonia	Seladonia tumulorum	NA	David Genoud	dge-davidgenoud@orange.fr	Morphology	F	NA	Adult	LEG	Dynafor	2014-06-13	France	Occitanie	Haute-Garonne	Sajas	NA	43.3717119	1.0293739	PAN TRAP	MISEQ	Contaminated
BCWBS0181	NA	NA	2013farm14_2BY4V1_1	Dynafor	ENSAT	Arthropoda	Insecta	Hymenoptera	Halictidae	Halictinae	Seladonia	Seladonia tumulorum	NA	Romain Carrié/Léa Frontero	romain.carrie@cec.lu.se	Morphology	F	NA	Adult	LEG	Dynafor	2013-05-17	France	Occitanie	Haute-Garonne	Mondavezan	NA	43.2639538	1.0233538	PAN TRAP	MISEQ	Contaminated
BCWBS0182	BCWBS241-24	PQ099045	2016sbrfT11_BY3V1_1	Dynafor	ENSAT	Arthropoda	Insecta	Hymenoptera	Apidae	Xylocopinae	Xylocopa	Xylocopa violacea	NA	Rémi Rudelle	remirud@gmail.com	Morphology	M	NA	Adult	LEG	Dynafor	2016-04-21	France	Occitanie	Haute-Garonne	Castelgaillard	NA	43.343347	0.905563	PAN TRAP	MISEQ	Confirmed_single
BCWBS0183	NA	NA	2014farmS4_2BB5V2_B1	Dynafor	ENSAT	Arthropoda	Insecta	Hymenoptera	Apidae	Xylocopinae	Xylocopa	Xylocopa violacea	NA	David Genoud	dge-davidgenoud@orange.fr	Morphology	F	NA	Adult	LEG	Dynafor	2014-05-26	France	Occitanie	Gers	Laymont	NA	43.419169	0.9872652	PAN TRAP	MISEQ	Contaminated
BCWBS0184	BCWBS039-24	PQ099029	2013farm8_1BW6V1_2	Dynafor	ENSAT	Arthropoda	Insecta	Hymenoptera	Halictidae	Halictinae	Halictus	Halictus patellatus	NA	Romain Carrié/Léa Frontero	romain.carrie@cec.lu.se	Morphology	F	NA	Adult	LEG	Dynafor	2013-05-03	France	Occitanie	Haute-Garonne	Montbernard	NA	43.3034618	0.7994458	PAN TRAP	MISEQ	Confirmed_replicate
BCWBS0185	BCWBS040-24	PQ098957	2013farm8_2CB5V1_1	Dynafor	ENSAT	Arthropoda	Insecta	Hymenoptera	Halictidae	Halictinae	Halictus	Halictus patellatus	NA	Romain Carrié/Léa Frontero	romain.carrie@cec.lu.se	Morphology	F	NA	Adult	LEG	Dynafor	2013-05-03	France	Occitanie	Haute-Garonne	Lilhac	NA	43.2966736	0.7994154	PAN TRAP	MISEQ	Confirmed_replicate
BCWBS0186	BCWBS043-24	PQ098961	2014farm40_3BW6V1_1	Dynafor	ENSAT	Arthropoda	Insecta	Hymenoptera	Andrenidae	Andreninae	Andrena	Andrena bucephala	NA	David Genoud	dge-davidgenoud@orange.fr	Morphology	F	NA	Adult	LEG	Dynafor	2014-05-02	France	Occitanie	Haute-Garonne	Lussan-Adeilhac	NA	43.2923995	0.9606024	PAN TRAP	MISEQ	Confirmed_replicate
BCWBS0187	BCWBS044-24	PQ099038	2014farm40_3BY4V1_2	Dynafor	ENSAT	Arthropoda	Insecta	Hymenoptera	Andrenidae	Andreninae	Andrena	Andrena bucephala	NA	David Genoud	dge-davidgenoud@orange.fr	Morphology	F	NA	Adult	LEG	Dynafor	2014-05-02	France	Occitanie	Haute-Garonne	Lussan-Adeilhac	NA	43.2923995	0.9606024	PAN TRAP	MISEQ	Confirmed_replicate
BCWBS0188	BCWBS091-24	PQ099054	2014farm96_1CY4V1_1	Dynafor	ENSAT	Arthropoda	Insecta	Hymenoptera	Andrenidae	Andreninae	Andrena	Andrena bucephala	NA	David Genoud	dge-davidgenoud@orange.fr	Morphology	F	NA	Adult	LEG	Dynafor	2014-04-28	France	Occitanie	Haute-Garonne	Castelgaillard	NA	43.335645	0.906551	PAN TRAP	MISEQ	Confirmed_replicate
BCWBS0189	NA	NA	2013farm20_3BW6V2_1	Dynafor	ENSAT	Arthropoda	Insecta	Hymenoptera	Megachilidae	Megachilinae	Chelostoma	Chelostoma florisomne	NA	David Genoud	dge-davidgenoud@orange.fr	Morphology	F	NA	Adult	LEG	Dynafor	2013-06-21	France	Occitanie	Haute-Garonne	Casties-Labrande	NA	43.319584	0.972048	PAN TRAP	MISEQ	Contaminated
BCWBS0190	NA	NA	2013farm18_2BY4V1_4	Dynafor	ENSAT	Arthropoda	Insecta	Hymenoptera	Megachilidae	Megachilinae	Chelostoma	Chelostoma florisomne	NA	Romain Carrié/Léa Frontero	romain.carrie@cec.lu.se	Morphology	F	NA	Adult	LEG	Dynafor	2013-05-24	France	Occitanie	Haute-Garonne	Polastron	NA	43.3267571	0.9541878	PAN TRAP	MISEQ	Contaminated
BCWBS0191	NA	NA	2013farm20_3CY4V2_1	Dynafor	ENSAT	Arthropoda	Insecta	Hymenoptera	Megachilidae	Megachilinae	Chelostoma	Chelostoma florisomne	NA	Romain Carrié/Léa Frontero	romain.carrie@cec.lu.se	Morphology	F	NA	Adult	LEG	Dynafor	2013-06-21	France	Occitanie	Haute-Garonne	Casties-Labrande	NA	43.319584	0.972048	PAN TRAP	MISEQ	Contaminated
BCWBS0192	BCWBS154-24	PQ098991	2016sbrf105_CERBB2V1_4	Dynafor	ENSAT	Arthropoda	Insecta	Hymenoptera	Andrenidae	Andreninae	Andrena	Andrena ovata	NA	David Genoud	dge-davidgenoud@orange.fr	Morphology	M	NA	Adult	LEG	Dynafor	2016-04-21	France	Occitanie	Haute-Garonne	Boussan	NA	43.2465355	0.8562061	PAN TRAP	MISEQ	Confirmed_replicate
BCWBS0193	NA	NA	2016sbrf14_3BW1V1_4	Dynafor	ENSAT	Arthropoda	Insecta	Hymenoptera	Andrenidae	Andreninae	Andrena	Andrena ovata	NA	David Genoud	dge-davidgenoud@orange.fr	Morphology	M	NA	Adult	LEG	Dynafor	2016-04-21	France	Occitanie	Haute-Garonne	Montoussin	NA	43.2661186	1.0219675	PAN TRAP	MISEQ	Contaminated
BCWBS0194	NA	NA	2013farm20_3BW6V2_2	Dynafor	ENSAT	Arthropoda	Insecta	Hymenoptera	Andrenidae	Andreninae	Andrena	Andrena ovata	NA	David Genoud	dge-davidgenoud@orange.fr	Morphology	M	NA	Adult	LEG	Dynafor	2013-06-21	France	Occitanie	Haute-Garonne	Casties-Labrande	NA	43.319584	0.972048	PAN TRAP	MISEQ	Contaminated
BCWBS0195	BCWBS270-24	PQ099179	2017sbrfT07_BB2V1_2	Dynafor	ENSAT	Arthropoda	Insecta	Hymenoptera	Halictidae	Halictinae	Lasioglossum	Lasioglossum malachurum	NA	Rémi Rudelle	remirud@gmail.com	Morphology	F	NA	Adult	LEG	Dynafor	2017-04-15	France	Occitanie	Haute-Garonne	Labastide-Paumès	NA	43.3416129	0.928323	PAN TRAP	MISEQ	Confirmed_replicate
BCWBS0196	BCWBS278-24	PQ099100	2017sbrfT10_BB2V1_4	Dynafor	ENSAT	Arthropoda	Insecta	Hymenoptera	Halictidae	Halictinae	Lasioglossum	Lasioglossum malachurum	NA	Rémi Rudelle	remirud@gmail.com	Morphology	F	NA	Adult	LEG	Dynafor	2017-04-15	France	Occitanie	Haute-Garonne	Saint-Araille	NA	43.3486571	0.992602	PAN TRAP	MISEQ	Confirmed_replicate
BCWBS0197	BCWBS279-24	PQ098949	2017sbrfT10_BB2V1_5	Dynafor	ENSAT	Arthropoda	Insecta	Hymenoptera	Halictidae	Halictinae	Lasioglossum	Lasioglossum malachurum	NA	Rémi Rudelle	remirud@gmail.com	Morphology	F	NA	Adult	LEG	Dynafor	2017-04-15	France	Occitanie	Haute-Garonne	Saint-Araille	NA	43.3486571	0.992602	PAN TRAP	MISEQ	Confirmed_replicate
BCWBS0198	BCWBS280-24	PQ099130	2017sbrfT10_BB2V1_9	Dynafor	ENSAT	Arthropoda	Insecta	Hymenoptera	Halictidae	Halictinae	Lasioglossum	Lasioglossum politum	NA	Rémi Rudelle	remirud@gmail.com	Morphology	F	NA	Adult	LEG	Dynafor	2017-04-15	France	Occitanie	Haute-Garonne	Saint-Araille	NA	43.3486571	0.992602	PAN TRAP	MISEQ	Confirmed_replicate
BCWBS0199	NA	NA	2017sbrfT07_BY3V1_3	Dynafor	ENSAT	Arthropoda	Insecta	Hymenoptera	Halictidae	Halictinae	Lasioglossum	Lasioglossum politum	NA	Rémi Rudelle	remirud@gmail.com	Morphology	F	NA	Adult	LEG	Dynafor	2017-04-15	France	Occitanie	Haute-Garonne	Labastide-Paumès	NA	43.3416129	0.928323	PAN TRAP	MISEQ	Contaminated
BCWBS0200	NA	NA	2017sbrfT05_BY3V1_14	Dynafor	ENSAT	Arthropoda	Insecta	Hymenoptera	Halictidae	Halictinae	Lasioglossum	Lasioglossum politum	NA	Rémi Rudelle	remirud@gmail.com	Morphology	F	NA	Adult	LEG	Dynafor	2017-04-15	France	Occitanie	Haute-Garonne	Labastide-Paumès	NA	43.326299	0.931219	PAN TRAP	MISEQ	Contaminated
BCWBS0201	NA	NA	2017sbrfT03_BB2V1_1	Dynafor	ENSAT	Arthropoda	Insecta	Hymenoptera	Halictidae	Halictinae	Halictus	Halictus scabiosae	NA	Rémi Rudelle	remirud@gmail.com	Morphology	F	NA	Adult	LEG	Dynafor	2017-04-15	France	Occitanie	Haute-Garonne	Marignac-Lasclares	NA	43.305587	1.081273	PAN TRAP	MISEQ	Contaminated
BCWBS0202	BCWBS265-24	PQ099099	2017sbrfT03_BB2V1_2	Dynafor	ENSAT	Arthropoda	Insecta	Hymenoptera	Halictidae	Halictinae	Halictus	Halictus scabiosae	NA	Rémi Rudelle	remirud@gmail.com	Morphology	F	NA	Adult	LEG	Dynafor	2017-04-15	France	Occitanie	Haute-Garonne	Marignac-Lasclares	NA	43.305587	1.081273	PAN TRAP	MISEQ	Confirmed_replicate
BCWBS0203	NA	NA	2017sbrfT03_BB2V1_3	Dynafor	ENSAT	Arthropoda	Insecta	Hymenoptera	Halictidae	Halictinae	Halictus	Halictus scabiosae	NA	Rémi Rudelle	remirud@gmail.com	Morphology	F	NA	Adult	LEG	Dynafor	2017-04-15	France	Occitanie	Haute-Garonne	Marignac-Lasclares	NA	43.305587	1.081273	PAN TRAP	MISEQ	Contaminated
BCWBS0204	NA	NA	2017sbrfT19_BW1V1_1	Dynafor	ENSAT	Arthropoda	Insecta	Hymenoptera	Halictidae	Halictinae	Lasioglossum	Lasioglossum corvinum	NA	Rémi Rudelle	remirud@gmail.com	Morphology	F	NA	Adult	LEG	Dynafor	2017-04-15	France	Occitanie	Haute-Garonne	Eoux	NA	43.290068	0.877152	PAN TRAP	MISEQ	Contaminated
BCWBS0207	NA	NA	2015sbrf13_2BW1V2_1	Dynafor	ENSAT	Arthropoda	Insecta	Hymenoptera	Halictidae	Halictinae	Halictus	Halictus gr. simplex	NA	Romain Carrié/Léa Frontero	romain.carrie@cec.lu.se	Morphology	F	NA	Adult	LEG	Dynafor	2015-06-12	France	Occitanie	Haute-Garonne	Lescuns	NA	43.2474818	1.0008369	PAN TRAP	SANGER	Fail
BCWBS0208	BCWBS283-24	PQ099000	2017sbrfT10_BY3V1_8	Dynafor	ENSAT	Arthropoda	Insecta	Hymenoptera	Halictidae	Halictinae	Lasioglossum	Lasioglossum puncticolle	NA	Rémi Rudelle	remirud@gmail.com	Morphology	F	NA	Adult	LEG	Dynafor	2017-04-15	France	Occitanie	Haute-Garonne	Saint-Araille	NA	43.3486571	0.992602	PAN TRAP	MISEQ	Confirmed_replicate
BCWBS0209	BCWBS293-24	PQ098966	2017sbrfT19_BB2V1_5	Dynafor	ENSAT	Arthropoda	Insecta	Hymenoptera	Halictidae	Halictinae	Lasioglossum	Lasioglossum puncticolle	NA	Rémi Rudelle	remirud@gmail.com	Morphology	F	NA	Adult	LEG	Dynafor	2017-04-15	France	Occitanie	Haute-Garonne	Eoux	NA	43.290068	0.877152	PAN TRAP	MISEQ	Confirmed_replicate
BCWBS0210	NA	NA	2017sbrfT12_BB2V1_6	Dynafor	ENSAT	Arthropoda	Insecta	Hymenoptera	Halictidae	Halictinae	Lasioglossum	Lasioglossum puncticolle	NA	Rémi Rudelle	remirud@gmail.com	Morphology	F	NA	Adult	LEG	Dynafor	2017-04-15	France	Occitanie	Haute-Garonne	Sajas	NA	43.375048	1.028696	PAN TRAP	MISEQ	Contaminated
BCWBS0211	BCWBS067-24	PQ099070	2014farm55_2BB5V1_1	Dynafor	ENSAT	Arthropoda	Insecta	Hymenoptera	Halictidae	Halictinae	Halictus	Halictus gr. simplex	NA	Romain Carrié/Léa Frontero	romain.carrie@cec.lu.se	Morphology	F	NA	Adult	LEG	Dynafor	2014-04-28	France	Occitanie	Haute-Garonne	Labastide-Paumès	NA	43.326299	0.931219	PAN TRAP	MISEQ	Confirmed_replicate
BCWBS0212	BCWBS290-24	PQ098996	2017sbrfT12_BY3V1_3	Dynafor	ENSAT	Arthropoda	Insecta	Hymenoptera	Halictidae	Halictinae	Lasioglossum	Lasioglossum pauxillum	NA	Rémi Rudelle	remirud@gmail.com	Morphology	F	NA	Adult	LEG	Dynafor	2017-04-15	France	Occitanie	Haute-Garonne	Sajas	NA	43.375048	1.028696	PAN TRAP	MISEQ	Confirmed_replicate
BCWBS0213	NA	NA	2017sbrfT19_BB2V1_6	Dynafor	ENSAT	Arthropoda	Insecta	Hymenoptera	Halictidae	Halictinae	Lasioglossum	Lasioglossum pauxillum	NA	Rémi Rudelle	remirud@gmail.com	Morphology	F	NA	Adult	LEG	Dynafor	2017-04-15	France	Occitanie	Haute-Garonne	Eoux	NA	43.290068	0.877152	PAN TRAP	MISEQ	Contaminated
BCWBS0214	BCWBS284-24	PQ099040	2017sbrfT10_BY3V1_9	Dynafor	ENSAT	Arthropoda	Insecta	Hymenoptera	Halictidae	Halictinae	Lasioglossum	Lasioglossum pauxillum	NA	Rémi Rudelle	remirud@gmail.com	Morphology	F	NA	Adult	LEG	Dynafor	2017-04-15	France	Occitanie	Haute-Garonne	Saint-Araille	NA	43.3486571	0.992602	PAN TRAP	MISEQ	Confirmed_replicate
BCWBS0215	BCWBS292-24	PQ099031	2017sbrfT19_BB2V1_4	Dynafor	ENSAT	Arthropoda	Insecta	Hymenoptera	Halictidae	Halictinae	Lasioglossum	Lasioglossum marginatum	NA	Rémi Rudelle	remirud@gmail.com	Morphology	F	NA	Adult	LEG	Dynafor	2017-04-15	France	Occitanie	Haute-Garonne	Eoux	NA	43.290068	0.877152	PAN TRAP	MISEQ	Confirmed_replicate
BCWBS0216	NA	NA	2017sbrfT12_BY3V1_1	Dynafor	ENSAT	Arthropoda	Insecta	Hymenoptera	Halictidae	Halictinae	Lasioglossum	Lasioglossum marginatum	NA	Rémi Rudelle	remirud@gmail.com	Morphology	F	NA	Adult	LEG	Dynafor	2017-04-15	France	Occitanie	Haute-Garonne	Sajas	NA	43.375048	1.028696	PAN TRAP	MISEQ	Contaminated
BCWBS0217	BCWBS282-24	PQ099178	2017sbrfT10_BY3V1_7	Dynafor	ENSAT	Arthropoda	Insecta	Hymenoptera	Halictidae	Halictinae	Lasioglossum	Lasioglossum marginatum	NA	Rémi Rudelle	remirud@gmail.com	Morphology	F	NA	Adult	LEG	Dynafor	2017-04-15	France	Occitanie	Haute-Garonne	Saint-Araille	NA	43.3486571	0.992602	PAN TRAP	MISEQ	Confirmed_replicate
BCWBS0218	NA	NA	2016sbrf1230_COLBW1V1_8	Dynafor	ENSAT	Arthropoda	Insecta	Hymenoptera	Halictidae	Halictinae	Lasioglossum	Lasioglossum villosulum	NA	Rémi Rudelle	remirud@gmail.com	Morphology	F	W	Adult	LEG	Dynafor	2016-04-21	France	Occitanie	Haute-Garonne	Peyrissas	NA	43.2876816	0.9280765	PAN TRAP	MISEQ	Contaminated
BCWBS0219	NA	NA	2017sbrfT02_BY3V1_6	Dynafor	ENSAT	Arthropoda	Insecta	Hymenoptera	Halictidae	Halictinae	Lasioglossum	Lasioglossum glabriusculum	NA	Rémi Rudelle	remirud@gmail.com	Morphology	F	NA	Adult	LEG	Dynafor	2017-04-15	France	Occitanie	Haute-Garonne	Le Fousseret	NA	43.311893	1.055725	PAN TRAP	MISEQ	Fail
BCWBS0220	NA	NA	2017sbrfT02_BY3V1_5	Dynafor	ENSAT	Arthropoda	Insecta	Hymenoptera	Halictidae	Halictinae	Lasioglossum	Lasioglossum glabriusculum	NA	Rémi Rudelle	remirud@gmail.com	Morphology	F	NA	Adult	LEG	Dynafor	2017-04-15	France	Occitanie	Haute-Garonne	Le Fousseret	NA	43.311893	1.055725	PAN TRAP	MISEQ	Contaminated
BCWBS0221	NA	NA	2017sbrfT12_BB2V1_12	Dynafor	ENSAT	Arthropoda	Insecta	Hymenoptera	Halictidae	Halictinae	Lasioglossum	Lasioglossum glabriusculum	NA	Rémi Rudelle	remirud@gmail.com	Morphology	F	NA	Adult	LEG	Dynafor	2017-04-15	France	Occitanie	Haute-Garonne	Sajas	NA	43.375048	1.028696	PAN TRAP	MISEQ	Fail
BCWBS0222	NA	NA	2014farm60_2BB5V2_11	Dynafor	ENSAT	Arthropoda	Insecta	Hymenoptera	Halictidae	Halictinae	Lasioglossum	Lasioglossum nigripes	NA	Romain Carrié/Léa Frontero	romain.carrie@cec.lu.se	Morphology	F	NA	Adult	LEG	Dynafor	2014-05-23	France	Occitanie	Haute-Garonne	Labastide-Paumès	NA	43.3416129	0.928323	PAN TRAP	MISEQ	Contaminated
BCWBS0223	BCWBS074-24	PQ099124	2014farm60_2BB5V2_12	Dynafor	ENSAT	Arthropoda	Insecta	Hymenoptera	Halictidae	Halictinae	Lasioglossum	Lasioglossum nigripes	NA	Romain Carrié/Léa Frontero	romain.carrie@cec.lu.se	Morphology	F	NA	Adult	LEG	Dynafor	2014-05-23	France	Occitanie	Haute-Garonne	Labastide-Paumès	NA	43.3416129	0.928323	PAN TRAP	MISEQ	Confirmed_replicate
BCWBS0224	BCWBS063-24	PQ099032	2014farm52_2CB5V2_11	Dynafor	ENSAT	Arthropoda	Insecta	Hymenoptera	Halictidae	Halictinae	Lasioglossum	Lasioglossum nigripes	NA	Romain Carrié/Léa Frontero	romain.carrie@cec.lu.se	Morphology	F	NA	Adult	LEG	Dynafor	2014-05-22	France	Occitanie	Haute-Garonne	Castelnau-Picampeau	NA	43.3208789	1.019079	PAN TRAP	MISEQ	Confirmed_replicate
BCWBS0225	NA	NA	2014farm61_1CB5V2_14	Dynafor	ENSAT	Arthropoda	Insecta	Hymenoptera	Apidae	Eucerinae	Eucera	Eucera nigrifacies	NA	David Genoud	dge-davidgenoud@orange.fr	Morphology	M	NA	Adult	LEG	Dynafor	2014-05-23	France	Occitanie	Haute-Garonne	Cazac	NA	43.3432802	0.9627125	PAN TRAP	MISEQ	Contaminated
BCWBS0226	NA	NA	2014farm61_1CB5V2_13	Dynafor	ENSAT	Arthropoda	Insecta	Hymenoptera	Apidae	Eucerinae	Eucera	Eucera nigrifacies	NA	David Genoud	dge-davidgenoud@orange.fr	Morphology	M	NA	Adult	LEG	Dynafor	2014-05-23	France	Occitanie	Haute-Garonne	Cazac	NA	43.3432802	0.9627125	PAN TRAP	MISEQ	Contaminated
BCWBS0227	NA	NA	2014farm61_1CB5V2_16	Dynafor	ENSAT	Arthropoda	Insecta	Hymenoptera	Apidae	Eucerinae	Eucera	Eucera nigrifacies	NA	David Genoud	dge-davidgenoud@orange.fr	Morphology	F	NA	Adult	LEG	Dynafor	2014-05-23	France	Occitanie	Haute-Garonne	Cazac	NA	43.3432802	0.9627125	PAN TRAP	MISEQ	Contaminated
BCWBS0228	BCWBS170-24	PQ099157	2016sbrf1235_CERBB2V1_4	Dynafor	ENSAT	Arthropoda	Insecta	Hymenoptera	Andrenidae	Andreninae	Andrena	Andrena flavipes	NA	David Genoud	dge-davidgenoud@orange.fr	Morphology	F	NA	Adult	LEG	Dynafor	2016-04-21	France	Occitanie	Haute-Garonne	Saint-André	NA	43.2851224	0.8402427	PAN TRAP	MISEQ	Confirmed_replicate
BCWBS0229	NA	NA	2016sbrfT20_1BY3V1_34	Dynafor	ENSAT	Arthropoda	Insecta	Hymenoptera	Andrenidae	Andreninae	Andrena	Andrena flavipes	NA	David Genoud	dge-davidgenoud@orange.fr	Morphology	M	NA	Adult	LEG	Dynafor	2016-04-21	France	Occitanie	Haute-Garonne	Peyrissas	NA	43.2906059	0.8983379	PAN TRAP	MISEQ	Contaminated
BCWBS0230	BCWBS244-24	PQ098970	2016sbrfT12_BW1V1_11	Dynafor	ENSAT	Arthropoda	Insecta	Hymenoptera	Andrenidae	Andreninae	Andrena	Andrena flavipes	NA	David Genoud	dge-davidgenoud@orange.fr	Morphology	F	NA	Adult	LEG	Dynafor	2016-04-21	France	Occitanie	Haute-Garonne	Sajas	NA	43.375048	1.028696	PAN TRAP	MISEQ	Confirmed_replicate
BCWBS0231	NA	NA	2017sbrfT02_BB2V1_1	Dynafor	ENSAT	Arthropoda	Insecta	Hymenoptera	Halictidae	Halictinae	Lasioglossum	Lasioglossum zonulum	NA	Rémi Rudelle	remirud@gmail.com	Morphology	F	NA	Adult	LEG	Dynafor	2017-04-15	France	Occitanie	Haute-Garonne	Le Fousseret	NA	43.311893	1.055725	PAN TRAP	MISEQ	Contaminated
BCWBS0232	BCWBS122-24	PQ099155	2015sbrf12_3BW1V2_4	Dynafor	ENSAT	Arthropoda	Insecta	Hymenoptera	Halictidae	Halictinae	Lasioglossum	Lasioglossum zonulum	NA	Romain Carrié/Léa Frontero	romain.carrie@cec.lu.se	Morphology	F	NA	Adult	LEG	Dynafor	2015-06-12	France	Occitanie	Haute-Garonne	Cazac	NA	43.3341183	0.977423	PAN TRAP	MISEQ	Confirmed_replicate
BCWBS0233	BCWBS137-24	PQ099103	2015sbrf66_1BY3V2_2	Dynafor	ENSAT	Arthropoda	Insecta	Hymenoptera	Halictidae	Halictinae	Lasioglossum	Lasioglossum zonulum	NA	Romain Carrié/Léa Frontero	romain.carrie@cec.lu.se	Morphology	F	NA	Adult	LEG	Dynafor	2015-06-12	France	Occitanie	Haute-Garonne	Saint-Araille	NA	43.3536679	1.0156461	PAN TRAP	MISEQ	Confirmed_replicate
BCWBS0234	BCWBS203-24	PQ099212	2016sbrf6_2BY3V1_3	Dynafor	ENSAT	Arthropoda	Insecta	Hymenoptera	Halictidae	Halictinae	Lasioglossum	Lasioglossum interruptum	NA	Rémi Rudelle	remirud@gmail.com	Morphology	F	NA	Adult	LEG	Dynafor	2016-04-21	France	Occitanie	Haute-Garonne	Benque	NA	43.2500835	0.9154413	PAN TRAP	MISEQ	Confirmed_replicate
BCWBS0235	BCWBS273-24	PQ098944	2017sbrfT07_BY3V1_2	Dynafor	ENSAT	Arthropoda	Insecta	Hymenoptera	Halictidae	Halictinae	Lasioglossum	Lasioglossum interruptum	NA	Rémi Rudelle	remirud@gmail.com	Morphology	F	NA	Adult	LEG	Dynafor	2017-04-15	France	Occitanie	Haute-Garonne	Labastide-Paumès	NA	43.3416129	0.928323	PAN TRAP	MISEQ	Confirmed_replicate
BCWBS0236	BCWBS118-24	PQ099002	2015sbrf11_3BY3V2_36	Dynafor	ENSAT	Arthropoda	Insecta	Hymenoptera	Halictidae	Halictinae	Lasioglossum	Lasioglossum morio	NA	Romain Carrié/Léa Frontero	romain.carrie@cec.lu.se	Morphology	F	NA	Adult	LEG	Dynafor	2015-06-12	France	Occitanie	Haute-Garonne	Casties-Labrande	NA	43.3398693	1.0179157	PAN TRAP	MISEQ	Confirmed_replicate
BCWBS0237	BCWBS124-24	PQ098984	2015sbrf13_2BB2V2_3	Dynafor	ENSAT	Arthropoda	Insecta	Hymenoptera	Halictidae	Halictinae	Lasioglossum	Lasioglossum morio	NA	Romain Carrié/Léa Frontero	romain.carrie@cec.lu.se	Morphology	F	W	Adult	LEG	Dynafor	2015-06-12	France	Occitanie	Haute-Garonne	Lescuns	NA	43.2474818	1.0008369	PAN TRAP	MISEQ	Confirmed_replicate
BCWBS0238	NA	NA	2015sbrf61_3BW1V2_4	Dynafor	ENSAT	Arthropoda	Insecta	Hymenoptera	Halictidae	Halictinae	Lasioglossum	Lasioglossum morio	NA	Romain Carrié/Léa Frontero	romain.carrie@cec.lu.se	Morphology	F	NA	Adult	LEG	Dynafor	2015-06-12	France	Occitanie	Haute-Garonne	Sénarens	NA	43.3467517	0.9648009	PAN TRAP	MISEQ	Contaminated
BCWBS0239	NA	NA	2017sbrfT02_BB2V1_2	Dynafor	ENSAT	Arthropoda	Insecta	Hymenoptera	Halictidae	Halictinae	Lasioglossum	Lasioglossum pallens	NA	Rémi Rudelle	remirud@gmail.com	Morphology	F	NA	Adult	LEG	Dynafor	2017-04-15	France	Occitanie	Haute-Garonne	Le Fousseret	NA	43.311893	1.055725	PAN TRAP	MISEQ	Contaminated
BCWBS0240	NA	NA	2017sbrfT02_BW1V1_2	Dynafor	ENSAT	Arthropoda	Insecta	Hymenoptera	Halictidae	Halictinae	Lasioglossum	Lasioglossum pallens	NA	Rémi Rudelle	remirud@gmail.com	Morphology	F	NA	Adult	LEG	Dynafor	2017-04-15	France	Occitanie	Haute-Garonne	Le Fousseret	NA	43.311893	1.055725	PAN TRAP	MISEQ	Contaminated
BCWBS0241	NA	NA	2017sbrfT02_BW1V1_3	Dynafor	ENSAT	Arthropoda	Insecta	Hymenoptera	Halictidae	Halictinae	Lasioglossum	Lasioglossum pallens	NA	Rémi Rudelle	remirud@gmail.com	Morphology	F	NA	Adult	LEG	Dynafor	2017-04-15	France	Occitanie	Haute-Garonne	Le Fousseret	NA	43.311893	1.055725	PAN TRAP	MISEQ	Contaminated
BCWBS0242	NA	NA	2017sbrfT10_BB2V1_3	Dynafor	ENSAT	Arthropoda	Insecta	Hymenoptera	Halictidae	Halictinae	Lasioglossum	Lasioglossum leucozonium	NA	Rémi Rudelle	remirud@gmail.com	Morphology	F	NA	Adult	LEG	Dynafor	2017-04-15	France	Occitanie	Haute-Garonne	Saint-Araille	NA	43.3486571	0.992602	PAN TRAP	MISEQ	Contaminated
BCWBS0243	NA	NA	2017sbrfT10_BY3V1_1	Dynafor	ENSAT	Arthropoda	Insecta	Hymenoptera	Halictidae	Halictinae	Lasioglossum	Lasioglossum leucozonium	NA	Rémi Rudelle	remirud@gmail.com	Morphology	F	NA	Adult	LEG	Dynafor	2017-04-15	France	Occitanie	Haute-Garonne	Saint-Araille	NA	43.3486571	0.992602	PAN TRAP	MISEQ	Fail
BCWBS0244	NA	NA	2017sbrfT12_BB2V1_5	Dynafor	ENSAT	Arthropoda	Insecta	Hymenoptera	Halictidae	Halictinae	Lasioglossum	Lasioglossum leucozonium	NA	Rémi Rudelle	remirud@gmail.com	Morphology	F	NA	Adult	LEG	Dynafor	2017-04-15	France	Occitanie	Haute-Garonne	Sajas	NA	43.375048	1.028696	PAN TRAP	MISEQ	Contaminated
BCWBS0245	BCWBS114-24	PQ098998	2014farmS8_1CB5V2_1	Dynafor	ENSAT	Arthropoda	Insecta	Hymenoptera	Halictidae	Halictinae	Halictus	Halictus quadricinctus	NA	Romain Carrié/Léa Frontero	romain.carrie@cec.lu.se	Morphology	F	NA	Adult	LEG	Dynafor	2014-06-06	France	Occitanie	Haute-Garonne	Peyrissas	NA	43.2901947	0.9012344	PAN TRAP	MISEQ	Confirmed_replicate
BCWBS0246	NA	NA	2014farm60_2BY4V2_1	Dynafor	ENSAT	Arthropoda	Insecta	Hymenoptera	Halictidae	Halictinae	Halictus	Halictus quadricinctus	NA	Romain Carrié/Léa Frontero	romain.carrie@cec.lu.se	Morphology	F	NA	Adult	LEG	Dynafor	2014-05-23	France	Occitanie	Haute-Garonne	Labastide-Paumès	NA	43.3416129	0.928323	PAN TRAP	MISEQ	Contaminated
BCWBS0247	NA	NA	2015sbrf45_2BB2V2_2	Dynafor	ENSAT	Arthropoda	Insecta	Hymenoptera	Halictidae	Halictinae	Lasioglossum	Lasioglossum punctatissimum	NA	Romain Carrié/Léa Frontero	romain.carrie@cec.lu.se	Morphology	F	NA	Adult	LEG	Dynafor	2015-06-12	France	Occitanie	Haute-Garonne	Le Fousseret	NA	43.311021	1.065962	PAN TRAP	MISEQ	Contaminated
BCWBS0248	NA	NA	2015sbrf45_2BB2V2_1	Dynafor	ENSAT	Arthropoda	Insecta	Hymenoptera	Halictidae	Halictinae	Lasioglossum	Lasioglossum punctatissimum	NA	Romain Carrié/Léa Frontero	romain.carrie@cec.lu.se	Morphology	F	NA	Adult	LEG	Dynafor	2015-06-12	France	Occitanie	Haute-Garonne	Le Fousseret	NA	43.311021	1.065962	PAN TRAP	MISEQ	Contaminated
BCWBS0249	BCWBS135-24	PQ099017	2015sbrf66_1BB2V2_7	Dynafor	ENSAT	Arthropoda	Insecta	Hymenoptera	Apidae	Eucerinae	Eucera	Eucera clypeata	NA	David Genoud	dge-davidgenoud@orange.fr	Morphology	F	NA	Adult	LEG	Dynafor	2015-06-12	France	Occitanie	Haute-Garonne	Saint-Araille	NA	43.3536679	1.0156461	PAN TRAP	MISEQ	Confirmed_replicate
BCWBS0250	BCWBS129-24	PQ099185	2015sbrf2_2BB2V2_7	Dynafor	ENSAT	Arthropoda	Insecta	Hymenoptera	Apidae	Eucerinae	Eucera	Eucera clypeata	NA	David Genoud	dge-davidgenoud@orange.fr	Morphology	F	NA	Adult	LEG	Dynafor	2015-06-12	France	Occitanie	Haute-Garonne	Castelnau-Picampeau	NA	43.2956976	1.0060949	PAN TRAP	MISEQ	Confirmed_replicate
BCWBS0251	BCWBS143-24	PQ099195	2015sbrfS1_1BB2V2_6	Dynafor	ENSAT	Arthropoda	Insecta	Hymenoptera	Apidae	Eucerinae	Eucera	Eucera clypeata	NA	David Genoud	dge-davidgenoud@orange.fr	Morphology	M	NA	Adult	LEG	Dynafor	2015-06-12	France	Occitanie	Haute-Garonne	Monès	NA	43.419391	1.03494	PAN TRAP	MISEQ	Confirmed_replicate
BCWBS0252	BCWBS056-24	PQ099062	2014farm46_1CB5V2_2	Dynafor	ENSAT	Arthropoda	Insecta	Hymenoptera	Apidae	Eucerinae	Eucera	Eucera nigrescens	NA	David Genoud	dge-davidgenoud@orange.fr	Morphology	M	NA	Adult	LEG	Dynafor	2014-05-23	France	Occitanie	Haute-Garonne	Le Fousseret	NA	43.304851	1.077378	PAN TRAP	MISEQ	Confirmed_replicate
BCWBS0253	BCWBS071-24	PQ099199	2014farm56_3BB5V2_19	Dynafor	ENSAT	Arthropoda	Insecta	Hymenoptera	Apidae	Eucerinae	Eucera	Eucera nigrescens	NA	David Genoud	dge-davidgenoud@orange.fr	Morphology	M	NA	Adult	LEG	Dynafor	2014-05-22	France	Occitanie	Haute-Garonne	Casties-Labrande	NA	43.3335479	1.013243	PAN TRAP	MISEQ	Confirmed_replicate
BCWBS0254	BCWBS096-24	PQ099071	2014farmS2_1CB5V2_9	Dynafor	ENSAT	Arthropoda	Insecta	Hymenoptera	Apidae	Eucerinae	Eucera	Eucera nigrescens	NA	David Genoud	dge-davidgenoud@orange.fr	Morphology	M	NA	Adult	LEG	Dynafor	2014-05-26	France	Occitanie	Haute-Garonne	Le Pin-Murelet	NA	43.408287	1.008417	PAN TRAP	MISEQ	Confirmed_replicate
BCWBS0255	NA	NA	2015sbrf14_1BW1V2_6	Dynafor	ENSAT	Arthropoda	Insecta	Hymenoptera	Halictidae	Halictinae	Lasioglossum	Lasioglossum minutissimum	NA	David Genoud	dge-davidgenoud@orange.fr	Morphology	F	NA	Adult	LEG	Dynafor	2015-06-12	France	Occitanie	Haute-Garonne	Mondavezan	NA	43.2598771	1.0269303	PAN TRAP	MISEQ	Contaminated
BCWBS0256	NA	NA	2015sbrf14_1BY3V2_4	Dynafor	ENSAT	Arthropoda	Insecta	Hymenoptera	Halictidae	Halictinae	Lasioglossum	Lasioglossum minutissimum	NA	David Genoud	dge-davidgenoud@orange.fr	Morphology	F	NA	Adult	LEG	Dynafor	2015-06-12	France	Occitanie	Haute-Garonne	Mondavezan	NA	43.2598771	1.0269303	PAN TRAP	MISEQ	Contaminated
BCWBS0257	NA	NA	2014farm45_2BY4V2_13	Dynafor	ENSAT	Arthropoda	Insecta	Hymenoptera	Halictidae	Halictinae	Lasioglossum	Lasioglossum minutissimum	NA	David Genoud	dge-davidgenoud@orange.fr	Morphology	F	NA	Adult	LEG	Dynafor	2014-05-22	France	Occitanie	Haute-Garonne	Le Fousseret	NA	43.311021	1.065962	PAN TRAP	MISEQ	Contaminated
BCWBS0258	BCWBS028-24	PQ099003	2013farm20_2CY4V1_6	Dynafor	ENSAT	Arthropoda	Insecta	Hymenoptera	Andrenidae	Andreninae	Andrena	Andrena nigroolivacea	NA	Romain Carrié/Léa Frontero	romain.carrie@cec.lu.se	Morphology	F	NA	Adult	LEG	Dynafor	2013-05-24	France	Occitanie	Haute-Garonne	Polastron	NA	43.3195981	0.9684727	PAN TRAP	MISEQ	Confirmed_single
BCWBS0260	BCWBS147-24	PQ099064	2015sbrfS1_1BY3V2_5	Dynafor	ENSAT	Arthropoda	Insecta	Hymenoptera	Halictidae	Halictinae	Lasioglossum	Lasioglossum crassepunctatum	NA	David Genoud	dge-davidgenoud@orange.fr	Morphology	F	NA	Adult	LEG	Dynafor	2015-06-12	France	Occitanie	Haute-Garonne	Monès	NA	43.419391	1.03494	PAN TRAP	MISEQ	Confirmed_single
BCWBS0261	NA	NA	2015sbrfS7_1BW1V2_7	Dynafor	ENSAT	Arthropoda	Insecta	Hymenoptera	Halictidae	Halictinae	Lasioglossum	Lasioglossum crassepunctatum	NA	David Genoud	dge-davidgenoud@orange.fr	Morphology	F	NA	Adult	LEG	Dynafor	2015-06-12	France	Occitanie	Haute-Garonne	Eoux	NA	43.289555	0.87657	PAN TRAP	MISEQ	Contaminated
BCWBS0262	NA	NA	2015sbrfS1_1BY3V2_4	Dynafor	ENSAT	Arthropoda	Insecta	Hymenoptera	Halictidae	Halictinae	Lasioglossum	Lasioglossum crassepunctatum	NA	David Genoud	dge-davidgenoud@orange.fr	Morphology	F	NA	Adult	LEG	Dynafor	2015-06-12	France	Occitanie	Haute-Garonne	Monès	NA	43.419391	1.03494	PAN TRAP	MISEQ	Contaminated
BCWBS0263	BCWBS130-24	NA	2015sbrf2_2BY3V2_24	Dynafor	ENSAT	Arthropoda	Insecta	Hymenoptera	Andrenidae	Andreninae	Andrena	Andrena humilis	NA	David Genoud	dge-davidgenoud@orange.fr	Morphology	F	NA	Adult	LEG	Dynafor	2015-06-12	France	Occitanie	Haute-Garonne	Castelnau-Picampeau	NA	43.2956976	1.0060949	PAN TRAP	MISEQ	Confirmed_replicate
BCWBS0264	BCWBS128-24	NA	2015sbrf17_1BW1V2_17	Dynafor	ENSAT	Arthropoda	Insecta	Hymenoptera	Andrenidae	Andreninae	Andrena	Andrena humilis	NA	David Genoud	dge-davidgenoud@orange.fr	Morphology	F	NA	Adult	LEG	Dynafor	2015-06-12	France	Occitanie	Haute-Garonne	Coueilles	NA	43.3585326	0.8620064	PAN TRAP	MISEQ	Confirmed_replicate
BCWBS0265	BCWBS069-24	NA	2014farm55_2CY4V2_5	Dynafor	ENSAT	Arthropoda	Insecta	Hymenoptera	Andrenidae	Andreninae	Andrena	Andrena humilis	NA	David Genoud	dge-davidgenoud@orange.fr	Morphology	F	NA	Adult	LEG	Dynafor	2014-06-05	France	Occitanie	Haute-Garonne	Labastide-Paumès	NA	43.326299	0.931219	PAN TRAP	MISEQ	Confirmed_replicate
BCWBS0266	NA	NA	2014farm45_2CW6V2_16	Dynafor	ENSAT	Arthropoda	Insecta	Hymenoptera	Halictidae	Halictinae	Lasioglossum	Lasioglossum griseolum	NA	David Genoud	dge-davidgenoud@orange.fr	Morphology	F	NA	Adult	LEG	Dynafor	2014-05-22	France	Occitanie	Haute-Garonne	Le Fousseret	NA	43.311021	1.065962	PAN TRAP	MISEQ	Contaminated
BCWBS0267	NA	NA	2014farm45_2CW6V2_17	Dynafor	ENSAT	Arthropoda	Insecta	Hymenoptera	Halictidae	Halictinae	Lasioglossum	Lasioglossum griseolum	NA	David Genoud	dge-davidgenoud@orange.fr	Morphology	F	NA	Adult	LEG	Dynafor	2014-05-22	France	Occitanie	Haute-Garonne	Le Fousseret	NA	43.311021	1.065962	PAN TRAP	MISEQ	Contaminated
BCWBS0268	NA	NA	2014farm45_2CW6V2_18	Dynafor	ENSAT	Arthropoda	Insecta	Hymenoptera	Halictidae	Halictinae	Lasioglossum	Lasioglossum griseolum	NA	David Genoud	dge-davidgenoud@orange.fr	Morphology	F	NA	Adult	LEG	Dynafor	2014-05-22	France	Occitanie	Haute-Garonne	Le Fousseret	NA	43.311021	1.065962	PAN TRAP	MISEQ	Contaminated
BCWBS0269	BCWBS111-24	PQ099206	2014farmS7_2BW6V2_1	Dynafor	ENSAT	Arthropoda	Insecta	Hymenoptera	Andrenidae	Andreninae	Andrena	Andrena livens	NA	David Genoud	dge-davidgenoud@orange.fr	Morphology	F	NA	Adult	LEG	Dynafor	2014-06-06	France	Occitanie	Haute-Garonne	Eoux	NA	43.290068	0.877152	PAN TRAP	MISEQ	Confirmed_replicate
BCWBS0270	BCWBS098-24	PQ098981	2014farmS3_1CY4V2_5	Dynafor	ENSAT	Arthropoda	Insecta	Hymenoptera	Andrenidae	Andreninae	Andrena	Andrena livens	NA	David Genoud	dge-davidgenoud@orange.fr	Morphology	F	NA	Adult	LEG	Dynafor	2014-05-26	France	Occitanie	Haute-Garonne	Monès	NA	43.414013	1.024261	PAN TRAP	MISEQ	Confirmed_replicate
BCWBS0271	BCWBS057-24	PQ099027	2014farm46_2BY4V2_7	Dynafor	ENSAT	Arthropoda	Insecta	Hymenoptera	Andrenidae	Andreninae	Andrena	Andrena livens	NA	David Genoud	dge-davidgenoud@orange.fr	Morphology	M	NA	Adult	LEG	Dynafor	2014-05-23	France	Occitanie	Haute-Garonne	Marignac-Lasclares	NA	43.305587	1.081273	PAN TRAP	MISEQ	Confirmed_replicate
BCWBS0272	BCWBS138-24	PQ098946	2015sbrf7_3BW1V2_30	Dynafor	ENSAT	Arthropoda	Insecta	Hymenoptera	Apidae	Apinae	Bombus	Bombus gr. terrestris	NA	David Genoud	dge-davidgenoud@orange.fr	Morphology	F	NA	Adult	LEG	Dynafor	2015-06-12	France	Occitanie	Haute-Garonne	Lussan-Adeilhac	NA	43.2858223	0.9362741	PAN TRAP	MISEQ	Confirmed_replicate
BCWBS0273	BCWBS123-24	PQ099056	2015sbrf12_3BY3V2_11	Dynafor	ENSAT	Arthropoda	Insecta	Hymenoptera	Apidae	Apinae	Bombus	Bombus gr. terrestris	NA	David Genoud	dge-davidgenoud@orange.fr	Morphology	F	NA	Adult	LEG	Dynafor	2015-06-12	France	Occitanie	Haute-Garonne	Cazac	NA	43.3341183	0.977423	PAN TRAP	MISEQ	Confirmed_replicate
BCWBS0274	BCWBS150-24	PQ099149	2015sbrfS6_1BW1V3_1	Dynafor	ENSAT	Arthropoda	Insecta	Hymenoptera	Apidae	Apinae	Bombus	Bombus gr. terrestris	NA	David Genoud	dge-davidgenoud@orange.fr	Morphology	F	NA	Adult	LEG	Dynafor	2015-06-12	France	Occitanie	Haute-Garonne	Saint-André	NA	43.290879	0.8609559	PAN TRAP	MISEQ	Confirmed_replicate
BCWBS0275	BCWBS080-24	PQ099084	2014farm60_3BY4V2_16	Dynafor	ENSAT	Arthropoda	Insecta	Hymenoptera	Andrenidae	Andreninae	Andrena	Andrena nigroaenea	NA	David Genoud	dge-davidgenoud@orange.fr	Morphology	F	NA	Adult	LEG	Dynafor	2014-05-23	France	Occitanie	Haute-Garonne	Cazac	NA	43.3452071	0.9381428	PAN TRAP	MISEQ	Confirmed_replicate
BCWBS0276	BCWBS072-24	PQ099172	2014farm56_3CY4V2_4	Dynafor	ENSAT	Arthropoda	Insecta	Hymenoptera	Andrenidae	Andreninae	Andrena	Andrena nigroaenea	NA	David Genoud	dge-davidgenoud@orange.fr	Morphology	F	NA	Adult	LEG	Dynafor	2014-05-22	France	Occitanie	Haute-Garonne	Casties-Labrande	NA	43.3335479	1.013243	PAN TRAP	MISEQ	Confirmed_replicate
BCWBS0278	BCWBS231-24	PQ099097	2016sbrfT06_BW1V1_4	Dynafor	ENSAT	Arthropoda	Insecta	Hymenoptera	Halictidae	Halictinae	Halictus	Halictus maculatus	NA	Rémi Rudelle	remirud@gmail.com	Morphology	F	NA	Adult	LEG	Dynafor	2016-04-21	France	Occitanie	Haute-Garonne	Casties-Labrande	NA	43.331835	1.008796	PAN TRAP	MISEQ	Confirmed_replicate
BCWBS0279	BCWBS286-24	PQ098978	2017sbrfT11_BY3V1_4	Dynafor	ENSAT	Arthropoda	Insecta	Hymenoptera	Halictidae	Halictinae	Halictus	Halictus maculatus	NA	Rémi Rudelle	remirud@gmail.com	Morphology	F	NA	Adult	LEG	Dynafor	2017-04-15	France	Occitanie	Haute-Garonne	Castelgaillard	NA	43.343347	0.905563	PAN TRAP	MISEQ	Confirmed_replicate
BCWBS0280	BCWBS271-24	PQ099120	2017sbrfT07_BW1V1_4	Dynafor	ENSAT	Arthropoda	Insecta	Hymenoptera	Halictidae	Halictinae	Halictus	Halictus maculatus	NA	Rémi Rudelle	remirud@gmail.com	Morphology	F	NA	Adult	LEG	Dynafor	2017-04-15	France	Occitanie	Haute-Garonne	Labastide-Paumès	NA	43.3416129	0.928323	PAN TRAP	MISEQ	Confirmed_replicate
BCWBS0281	BCWBS182-24	NA	2016sbrf14_3HV1_98	Dynafor	ENSAT	Arthropoda	Insecta	Hymenoptera	Andrenidae	Andreninae	Andrena	Andrena fulvago	NA	Rémi Rudelle	remirud@gmail.com	Morphology	M	NA	Adult	LEG	Dynafor	2016-06-08	France	Occitanie	Haute-Garonne	Mondavezan	NA	43.2649845	1.0257988	NET	SANGER	Confirmed_single
BCWBS0282	BCWBS321-24	PQ099134	2019sbrfT04_BY3V1_2	Dynafor	ENSAT	Arthropoda	Insecta	Hymenoptera	Andrenidae	Andreninae	Andrena	Andrena fulva	NA	Rémi Rudelle	remirud@gmail.com	Morphology	F	NA	Adult	LEG	Dynafor	2019-04-12	France	Occitanie	Haute-Garonne	Castelnau-Picampeau	NA	43.3208789	1.019079	PAN TRAP	SANGER	Confirmed_single
BCWBS0283	NA	NA	2018sbrfT20_BY3V1_8	Dynafor	ENSAT	Arthropoda	Insecta	Hymenoptera	Andrenidae	Andreninae	Andrena	Andrena fulva	NA	Rémi Rudelle	remirud@gmail.com	Morphology	F	NA	Adult	LEG	Dynafor	2018-04-16	France	Occitanie	Haute-Garonne	Peyrissas	NA	43.2901947	0.9012344	PAN TRAP	SANGER	Fail
BCWBS0284	BCWBS328-24	NA	2019sbrfT13_BY3V1_12	Dynafor	ENSAT	Arthropoda	Insecta	Hymenoptera	Andrenidae	Andreninae	Andrena	Andrena chrysosceles	NA	Rémi Rudelle	remirud@gmail.com	Morphology	F	NA	Adult	LEG	Dynafor	2019-04-12	France	Occitanie	Haute-Garonne	Monès	NA	43.419391	1.03494	PAN TRAP	SANGER	Confirmed_replicate
BCWBS0285	NA	NA	2013farm14_1CY4V1_4	Dynafor	ENSAT	Arthropoda	Insecta	Hymenoptera	Halictidae	Halictinae	Lasioglossum	Lasioglossum politum	NA	Romain Carrié/Léa Frontero	romain.carrie@cec.lu.se	Morphology	F	NA	Adult	LEG	Dynafor	2013-05-17	France	Occitanie	Haute-Garonne	Mondavezan	NA	43.2598771	1.0269303	PAN TRAP	SANGER	Fail
BCWBS0286	BCWBS300-24	PQ099139	2018sbrfT16_BY3V1_4	Dynafor	ENSAT	Arthropoda	Insecta	Hymenoptera	Apidae	Eucerinae	Eucera	Eucera numida	NA	Rémi Rudelle	remirud@gmail.com	Morphology	M	NA	Adult	LEG	Dynafor	2018-04-16	France	Occitanie	Gers	Laymont	NA	43.419169	0.9872652	PAN TRAP	SANGER	Confirmed_replicate
BCWBS0287	BCWBS298-24	PQ099083	2018sbrfT13_BB2V1_3	Dynafor	ENSAT	Arthropoda	Insecta	Hymenoptera	Apidae	Eucerinae	Eucera	Eucera numida	NA	Rémi Rudelle	remirud@gmail.com	Morphology	F	NA	Adult	LEG	Dynafor	2018-04-16	France	Occitanie	Haute-Garonne	Monès	NA	43.419391	1.03494	PAN TRAP	SANGER	Confirmed_replicate
BCWBS0288	BCWBS052-24	PQ099015	2014farm45_2CY4V2_1	Dynafor	ENSAT	Arthropoda	Insecta	Hymenoptera	Halictidae	Halictinae	Halictus	Halictus quadricinctus	NA	Romain Carrié/Léa Frontero	romain.carrie@cec.lu.se	Morphology	F	NA	Adult	LEG	Dynafor	2014-05-22	France	Occitanie	Haute-Garonne	Le Fousseret	NA	43.311021	1.065962	PAN TRAP	SANGER	Confirmed_replicate
BCWBS0289	NA	NA	2018sbrfT09_BY3V1_7	Dynafor	ENSAT	Arthropoda	Insecta	Hymenoptera	Halictidae	Halictinae	Seladonia	Seladonia tumulorum	NA	Rémi Rudelle	remirud@gmail.com	Morphology	F	NA	Adult	LEG	Dynafor	2018-04-16	France	Occitanie	Haute-Garonne	Montastruc-Savès	NA	43.360875	1.014526	PAN TRAP	SANGER	Fail
BCWBS0290	BCWBS276-24	PQ099042	2017sbrfT07_BY3V1_6	Dynafor	ENSAT	Arthropoda	Insecta	Hymenoptera	Halictidae	Halictinae	Seladonia	Seladonia tumulorum	NA	Rémi Rudelle	remirud@gmail.com	Morphology	F	NA	Adult	LEG	Dynafor	2017-04-15	France	Occitanie	Haute-Garonne	Labastide-Paumès	NA	43.3416129	0.928323	PAN TRAP	SANGER	Confirmed_replicate
BCWBS0291	BCWBS303-24	PQ098942	2019sbrfA10_BY3V1_1	Dynafor	ENSAT	Arthropoda	Insecta	Hymenoptera	Halictidae	Halictinae	Halictus	Halictus scabiosae	NA	Rémi Rudelle	remirud@gmail.com	Morphology	F	NA	Adult	LEG	Dynafor	2019-04-12	France	Occitanie	Gers	Auradé	NA	43.557015	1.0591461	PAN TRAP	SANGER	Confirmed_replicate
BCWBS0292	BCWBS327-24	PQ098945	2019sbrfT12_BY3V1_1	Dynafor	ENSAT	Arthropoda	Insecta	Hymenoptera	Halictidae	Halictinae	Halictus	Halictus scabiosae	NA	Rémi Rudelle	remirud@gmail.com	Morphology	F	NA	Adult	LEG	Dynafor	2019-04-12	France	Occitanie	Haute-Garonne	Sajas	NA	43.375048	1.028696	PAN TRAP	SANGER	Confirmed_replicate
BCWBS0293	BCWBS329-24	PQ099164	2019sbrfT15_BY3V1_1	Dynafor	ENSAT	Arthropoda	Insecta	Hymenoptera	Halictidae	Halictinae	Halictus	Halictus scabiosae	NA	Rémi Rudelle	remirud@gmail.com	Morphology	F	NA	Adult	LEG	Dynafor	2019-04-12	France	Occitanie	Gers	Laymont	NA	43.4172093	1.0225339	PAN TRAP	SANGER	Confirmed_replicate
BCWBS0294	NA	NA	2015sbrfS6_1BW1V2_7	Dynafor	ENSAT	Arthropoda	Insecta	Hymenoptera	Halictidae	Halictinae	Lasioglossum	Lasioglossum crassepunctatum	NA	David Genoud	dge-davidgenoud@orange.fr	Morphology	F	W	Adult	LEG	Dynafor	2015-06-12	France	Occitanie	Haute-Garonne	Saint-André	NA	43.290879	0.8609559	PAN TRAP	SANGER	Fail
BCWBS0295	BCWBS312-24	PQ099033	2019sbrfA5_BB2V1_4	Dynafor	ENSAT	Arthropoda	Insecta	Hymenoptera	Halictidae	Halictinae	Lasioglossum	Lasioglossum discus	NA	Rémi Rudelle	remirud@gmail.com	Morphology	F	NA	Adult	LEG	Dynafor	2019-04-12	France	Occitanie	Haute-Garonne	Empeaux	NA	43.541423	1.0920876	PAN TRAP	SANGER	Confirmed_replicate
BCWBS0296	BCWBS088-24	PQ098985	2014farm66_2CW6V1_1	Dynafor	ENSAT	Arthropoda	Insecta	Hymenoptera	Halictidae	Halictinae	Lasioglossum	Lasioglossum discus	NA	David Genoud	dge-davidgenoud@orange.fr	Morphology	F	NA	Adult	LEG	Dynafor	2014-05-09	France	Occitanie	Haute-Garonne	Montastruc-Savès	NA	43.360404	1.0209999	PAN TRAP	MISEQ	Confirmed_replicate
BCWBS0297	BCWBS007-24	PQ099190	2013farm11_2CB5V1_3	Dynafor	ENSAT	Arthropoda	Insecta	Hymenoptera	Halictidae	Halictinae	Lasioglossum	Lasioglossum discus	NA	Romain Carrié/Léa Frontero	romain.carrie@cec.lu.se	Morphology	F	NA	Adult	LEG	Dynafor	2013-05-13	France	Occitanie	Haute-Garonne	Saint-Araille	NA	43.3436269	1.0143521	PAN TRAP	MISEQ	Confirmed_replicate
BCWBS0298	NA	NA	2019sbrfA7_BW1V1_11	Dynafor	ENSAT	Arthropoda	Insecta	Hymenoptera	Halictidae	Halictinae	Lasioglossum	Lasioglossum glabriusculum	NA	Rémi Rudelle	remirud@gmail.com	Morphology	F	NA	Adult	LEG	Dynafor	2019-04-12	France	Occitanie	Gers	L'Isle-Jourdain	NA	43.5838507	1.0888919	PAN TRAP	SANGER	Fail
BCWBS0299	NA	NA	2019sbrfT16_BY3V1_10	Dynafor	ENSAT	Arthropoda	Insecta	Hymenoptera	Halictidae	Halictinae	Lasioglossum	Lasioglossum glabriusculum	NA	Rémi Rudelle	remirud@gmail.com	Morphology	F	NA	Adult	LEG	Dynafor	2019-04-12	France	Occitanie	Gers	Laymont	NA	43.419169	0.9872652	PAN TRAP	SANGER	Fail
BCWBS0300	BCWBS034-24	NA	2013farm3_1BY4V1_1	Dynafor	ENSAT	Arthropoda	Insecta	Hymenoptera	Andrenidae	Andreninae	Andrena	Andrena afzeliella	NA	Romain Carrié/Léa Frontero	romain.carrie@cec.lu.se	Morphology	M	NA	Adult	LEG	Dynafor	2013-04-26	France	Occitanie	Haute-Garonne	Escanecrabe	NA	43.2643639	0.7817829	PAN TRAP	SANGER	Confirmed_replicate
BCWBS0301	NA	NA	2019sbrfA18_BY3V1_18	Dynafor	ENSAT	Arthropoda	Insecta	Hymenoptera	Halictidae	Halictinae	Lasioglossum	Lasioglossum griseolum	NA	Rémi Rudelle	remirud@gmail.com	Morphology	F	NA	Adult	LEG	Dynafor	2019-04-12	France	Occitanie	Gers	Auradé	NA	43.5447331	1.0540032	PAN TRAP	SANGER	Fail
BCWBS0302	NA	NA	2019sbrfT13_BB2V1_3	Dynafor	ENSAT	Arthropoda	Insecta	Hymenoptera	Halictidae	Halictinae	Lasioglossum	Lasioglossum griseolum	NA	Rémi Rudelle	remirud@gmail.com	Morphology	F	NA	Adult	LEG	Dynafor	2019-04-12	France	Occitanie	Haute-Garonne	Monès	NA	43.419391	1.03494	PAN TRAP	SANGER	Contaminated
BCWBS0303	NA	NA	2019sbrfT12_BY3V1_13	Dynafor	ENSAT	Arthropoda	Insecta	Hymenoptera	Halictidae	Halictinae	Lasioglossum	Lasioglossum glabriusculum	NA	Rémi Rudelle	remirud@gmail.com	Morphology	F	NA	Adult	LEG	Dynafor	2019-04-12	France	Occitanie	Haute-Garonne	Sajas	NA	43.375048	1.028696	PAN TRAP	SANGER	Fail
BCWBS0304	NA	NA	2019sbrfA1_BY3V1_4	Dynafor	ENSAT	Arthropoda	Insecta	Hymenoptera	Halictidae	Halictinae	Lasioglossum	Lasioglossum griseolum	NA	Rémi Rudelle	remirud@gmail.com	Morphology	F	NA	Adult	LEG	Dynafor	2019-04-12	France	Occitanie	Haute-Garonne	Bonrepos-sur-Aussonnelle	NA	43.5522708	1.1192504	PAN TRAP	SANGER	Fail
BCWBS0305	NA	NA	2019sbrfT05_BY3V1_1	Dynafor	ENSAT	Arthropoda	Insecta	Hymenoptera	Halictidae	Halictinae	Lasioglossum	Lasioglossum morio	NA	Rémi Rudelle	remirud@gmail.com	Morphology	F	NA	Adult	LEG	Dynafor	2019-04-12	France	Occitanie	Haute-Garonne	Labastide-Paumès	NA	43.326299	0.931219	PAN TRAP	SANGER	Fail
BCWBS0306	NA	NA	2019sbrfT05_BY3V1_2	Dynafor	ENSAT	Arthropoda	Insecta	Hymenoptera	Halictidae	Halictinae	Lasioglossum	Lasioglossum morio	NA	Rémi Rudelle	remirud@gmail.com	Morphology	F	NA	Adult	LEG	Dynafor	2019-04-12	France	Occitanie	Haute-Garonne	Labastide-Paumès	NA	43.326299	0.931219	PAN TRAP	SANGER	Fail
BCWBS0307	NA	NA	2019sbrfT09_BY3V1_3	Dynafor	ENSAT	Arthropoda	Insecta	Hymenoptera	Halictidae	Halictinae	Lasioglossum	Lasioglossum morio	NA	Rémi Rudelle	remirud@gmail.com	Morphology	F	NA	Adult	LEG	Dynafor	2019-04-12	France	Occitanie	Haute-Garonne	Montastruc-Savès	NA	43.360875	1.014526	PAN TRAP	SANGER	Fail
BCWBS0308	BCWBS326-24	NA	2019sbrfT10_BY3V1_4	Dynafor	ENSAT	Arthropoda	Insecta	Hymenoptera	Halictidae	Halictinae	Lasioglossum	Lasioglossum nitidulum	NA	Rémi Rudelle	remirud@gmail.com	Morphology	F	NA	Adult	LEG	Dynafor	2019-04-12	France	Occitanie	Haute-Garonne	Saint-Araille	NA	43.3486571	0.992602	PAN TRAP	SANGER	Confirmed_replicate
BCWBS0309	NA	NA	2019sbrfT10_BW1V1_2	Dynafor	ENSAT	Arthropoda	Insecta	Hymenoptera	Halictidae	Halictinae	Lasioglossum	Lasioglossum nitidulum	NA	Rémi Rudelle	remirud@gmail.com	Morphology	F	NA	Adult	LEG	Dynafor	2019-04-12	France	Occitanie	Haute-Garonne	Saint-Araille	NA	43.3486571	0.992602	PAN TRAP	SANGER	Fail
BCWBS0310	BCWBS299-24	NA	2018sbrfT13_BW1V1_7	Dynafor	ENSAT	Arthropoda	Insecta	Hymenoptera	Halictidae	Halictinae	Lasioglossum	Lasioglossum nitidulum	NA	Rémi Rudelle	remirud@gmail.com	Morphology	F	NA	Adult	LEG	Dynafor	2018-04-16	France	Occitanie	Haute-Garonne	Monès	NA	43.419391	1.03494	PAN TRAP	SANGER	Confirmed_replicate
BCWBS0311	BCWBS311-24	PQ098965	2019sbrfA3_BW1V1_12	Dynafor	ENSAT	Arthropoda	Insecta	Hymenoptera	Halictidae	Halictinae	Lasioglossum	Lasioglossum villosulum	NA	Rémi Rudelle	remirud@gmail.com	Morphology	F	NA	Adult	LEG	Dynafor	2019-04-12	France	Occitanie	Gers	Auradé	NA	43.5628329	1.071292	PAN TRAP	SANGER	Confirmed_single
BCWBS0312	NA	NA	2019sbrfA3_BB2V1_3	Dynafor	ENSAT	Arthropoda	Insecta	Hymenoptera	Halictidae	Halictinae	Lasioglossum	Lasioglossum villosulum	NA	Rémi Rudelle	remirud@gmail.com	Morphology	F	NA	Adult	LEG	Dynafor	2019-04-12	France	Occitanie	Gers	Auradé	NA	43.5628329	1.071292	PAN TRAP	SANGER	Contaminated
BCWBS0313	NA	NA	2019sbrfT16_BY3V1_14	Dynafor	ENSAT	Arthropoda	Insecta	Hymenoptera	Halictidae	Halictinae	Lasioglossum	Lasioglossum villosulum	NA	Rémi Rudelle	remirud@gmail.com	Morphology	F	NA	Adult	LEG	Dynafor	2019-04-12	France	Occitanie	Gers	Laymont	NA	43.419169	0.9872652	PAN TRAP	SANGER	Contaminated
BCWBS0314	NA	NA	2019sbrfT20_BY3V1_10	Dynafor	ENSAT	Arthropoda	Insecta	Hymenoptera	Halictidae	Halictinae	Lasioglossum	Lasioglossum xanthopus	NA	Rémi Rudelle	remirud@gmail.com	Morphology	F	NA	Adult	LEG	Dynafor	2019-04-12	France	Occitanie	Haute-Garonne	Peyrissas	NA	43.2901947	0.9012344	PAN TRAP	SANGER	Fail
BCWBS0315	BCWBS323-24	PQ098947	2019sbrfT09_BW1V1_2	Dynafor	ENSAT	Arthropoda	Insecta	Hymenoptera	Apidae	Nomadinae	Nomada	Nomada sexfasciata	NA	Rémi Rudelle	remirud@gmail.com	Morphology	F	NA	Adult	LEG	Dynafor	2019-04-12	France	Occitanie	Haute-Garonne	Montastruc-Savès	NA	43.360875	1.014526	PAN TRAP	SANGER	Confirmed_replicate
BCWBS0316	BCWBS301-24	PQ099096	2018sbrfT17_BB2V1_8	Dynafor	ENSAT	Arthropoda	Insecta	Hymenoptera	Apidae	Nomadinae	Nomada	Nomada sexfasciata	NA	Rémi Rudelle	remirud@gmail.com	Morphology	M	NA	Adult	LEG	Dynafor	2018-04-16	France	Occitanie	Gers	Laymont	NA	43.4270099	0.979975	PAN TRAP	SANGER	Confirmed_replicate
BCWBS0317	BCWBS263-24	PQ099135	2017sbrfT02_BY3V1_14	Dynafor	ENSAT	Arthropoda	Insecta	Hymenoptera	Apidae	Nomadinae	Nomada	Nomada fabriciana	NA	Rémi Rudelle	remirud@gmail.com	Morphology	M	NA	Adult	LEG	Dynafor	2017-04-15	France	Occitanie	Haute-Garonne	Le Fousseret	NA	43.311893	1.055725	PAN TRAP	SANGER	Confirmed_replicate
BCWBS0318	BCWBS267-24	PQ099158	2017sbrfT05_BY3V1_17	Dynafor	ENSAT	Arthropoda	Insecta	Hymenoptera	Apidae	Nomadinae	Nomada	Nomada bifasciata	NA	Rémi Rudelle	remirud@gmail.com	Morphology	F	NA	Adult	LEG	Dynafor	2017-04-15	France	Occitanie	Haute-Garonne	Labastide-Paumès	NA	43.326299	0.931219	PAN TRAP	SANGER	Confirmed_replicate
BCWBS0319	BCWBS281-24	PQ099113	2017sbrfT10_BY3V1_16	Dynafor	ENSAT	Arthropoda	Insecta	Hymenoptera	Apidae	Nomadinae	Nomada	Nomada bifasciata	NA	Rémi Rudelle	remirud@gmail.com	Morphology	F	NA	Adult	LEG	Dynafor	2017-04-15	France	Occitanie	Haute-Garonne	Saint-Araille	NA	43.3486571	0.992602	PAN TRAP	SANGER	Confirmed_replicate
BCWBS0320	BCWBS296-24	PQ099193	2018sbrfT04_BW1V1_2	Dynafor	ENSAT	Arthropoda	Insecta	Hymenoptera	Apidae	Nomadinae	Nomada	Nomada bifasciata	NA	Rémi Rudelle	remirud@gmail.com	Morphology	F	NA	Adult	LEG	Dynafor	2018-04-16	France	Occitanie	Haute-Garonne	Castelnau-Picampeau	NA	43.3208789	1.019079	PAN TRAP	SANGER	Confirmed_replicate
BCWBS0321	BCWBS200-24	PQ099081	2016sbrf5_1LV1_11	Dynafor	ENSAT	Arthropoda	Insecta	Hymenoptera	Apidae	Nomadinae	Nomada	Nomada striata	NA	Rémi Rudelle	remirud@gmail.com	Morphology	F	NA	Adult	LEG	Dynafor	2016-06-08	France	Occitanie	Haute-Garonne	Terrebasse	NA	43.2508897	0.954392	NET	SANGER	Confirmed_single
BCWBS0322	NA	NA	2017sbrfT07_BY3V1_29	Dynafor	ENSAT	Arthropoda	Insecta	Hymenoptera	Halictidae	Halictinae	Sphecodes	Sphecodes ruficrus	NA	Rémi Rudelle	remirud@gmail.com	Morphology	F	NA	Adult	LEG	Dynafor	2017-04-15	France	Occitanie	Haute-Garonne	Labastide-Paumès	NA	43.3416129	0.928323	PAN TRAP	SANGER	Contaminated
BCWBS0323	NA	NA	2018sbrfT04_BY3V1_8	Dynafor	ENSAT	Arthropoda	Insecta	Hymenoptera	Halictidae	Halictinae	Sphecodes	Sphecodes puncticeps	NA	Rémi Rudelle	remirud@gmail.com	Morphology	F	NA	Adult	LEG	Dynafor	2018-04-16	France	Occitanie	Haute-Garonne	Castelnau-Picampeau	NA	43.3208789	1.019079	PAN TRAP	SANGER	Fail
BCWBS0324	BCWBS285-24	PQ098943	2017sbrfT11_BW1V1_5	Dynafor	ENSAT	Arthropoda	Insecta	Hymenoptera	Apidae	Nomadinae	Nomada	Nomada zonata	NA	Rémi Rudelle	remirud@gmail.com	Morphology	M	NA	Adult	LEG	Dynafor	2017-04-15	France	Occitanie	Haute-Garonne	Castelgaillard	NA	43.343347	0.905563	PAN TRAP	SANGER	Confirmed_single
BCWBS0325	NA	NA	2018sbrfT06_BY3V1_8	Dynafor	ENSAT	Arthropoda	Insecta	Hymenoptera	Megachilidae	Megachilinae	Osmia	Osmia bicolor	NA	Rémi Rudelle	remirud@gmail.com	Morphology	F	NA	Adult	LEG	Dynafor	2018-04-16	France	Occitanie	Haute-Garonne	Casties-Labrande	NA	43.331835	1.008796	PAN TRAP	SANGER	Contaminated
BCWBS0326	NA	NA	2016sbrf1234_CERPV1_378	Dynafor	ENSAT	Arthropoda	Insecta	Hymenoptera	Halictidae	Halictinae	Sphecodes	Sphecodes gibbus	NA	Rémi Rudelle	remirud@gmail.com	Morphology	F	NA	Adult	LEG	Dynafor	2016-06-03	France	Occitanie	Haute-Garonne	Lilhac	NA	43.2813443	0.8263375	NET	SANGER	Fail
BCWBS0327	NA	NA	2019sbrfT12_BY3V1_23	Dynafor	ENSAT	Arthropoda	Insecta	Hymenoptera	Halictidae	Halictinae	Sphecodes	Sphecodes puncticeps	NA	Rémi Rudelle	remirud@gmail.com	Morphology	F	NA	Adult	LEG	Dynafor	2019-04-12	France	Occitanie	Haute-Garonne	Sajas	NA	43.375048	1.028696	PAN TRAP	SANGER	Fail
BCWBS0328	NA	NA	2016sbrf7_1LV1_96	Dynafor	ENSAT	Arthropoda	Insecta	Hymenoptera	Apidae	Xylocopinae	Ceratina	Ceratina cyanea	NA	Rémi Rudelle	remirud@gmail.com	Morphology	M	NA	Adult	LEG	Dynafor	2016-06-08	France	Occitanie	Haute-Garonne	Benque	NA	43.2787021	0.9318909	NET	SANGER	Fail
BCWBS0329	BCWBS186-24	PQ099090	2016sbrf14_LEGEHV1_381	Dynafor	ENSAT	Arthropoda	Insecta	Hymenoptera	Apidae	Xylocopinae	Ceratina	Ceratina cucurbitina	NA	Rémi Rudelle	remirud@gmail.com	Morphology	M	NA	Adult	LEG	Dynafor	2016-06-03	France	Occitanie	Haute-Garonne	Eoux	NA	43.2712296	0.8829848	NET	SANGER	Confirmed_replicate
BCWBS0330	BCWBS162-24	PQ099035	2016sbrf11_2PV1_128	Dynafor	ENSAT	Arthropoda	Insecta	Hymenoptera	Apidae	Eucerinae	Eucera	Eucera nigrifacies	NA	Rémi Rudelle	remirud@gmail.com	Morphology	M	NA	Adult	LEG	Dynafor	2016-05-27	France	Occitanie	Haute-Garonne	Saint-Araille	NA	43.3445942	1.0137769	NET	SANGER	Confirmed_replicate
BCWBS0331	BCWBS259-24	PQ099004	2016sbrfT20_1PV1_59	Dynafor	ENSAT	Arthropoda	Insecta	Hymenoptera	Apidae	Eucerinae	Eucera	Eucera nigrifacies	NA	Rémi Rudelle	remirud@gmail.com	Morphology	M	NA	Adult	LEG	Dynafor	2016-06-08	France	Occitanie	Haute-Garonne	Peyrissas	NA	43.2888551	0.8985297	NET	SANGER	Confirmed_replicate
BCWBS0332	BCWBS201-24	PQ099026	2016sbrf5_1LV1_7	Dynafor	ENSAT	Arthropoda	Insecta	Hymenoptera	Apidae	Xylocopinae	Ceratina	Ceratina cyanea	NA	Rémi Rudelle	remirud@gmail.com	Morphology	M	NA	Adult	LEG	Dynafor	2016-06-08	France	Occitanie	Haute-Garonne	Terrebasse	NA	43.2508897	0.954392	NET	SANGER	Confirmed_replicate
BCWBS0333	NA	NA	2016sbrfT02_LV1_488	Dynafor	ENSAT	Arthropoda	Insecta	Hymenoptera	Halictidae	Halictinae	Lasioglossum	Lasioglossum albipes	NA	Rémi Rudelle	remirud@gmail.com	Morphology	F	NA	Adult	LEG	Dynafor	2016-05-20	France	Occitanie	Haute-Garonne	Le Fousseret	NA	43.3129096	1.0584316	NET	SANGER	Fail
BCWBS0334	BCWBS224-24	PQ098989	2016sbrfT02_LV1_491	Dynafor	ENSAT	Arthropoda	Insecta	Hymenoptera	Halictidae	Halictinae	Seladonia	Seladonia tumulorum	NA	Rémi Rudelle	remirud@gmail.com	Morphology	F	NA	Adult	LEG	Dynafor	2016-05-20	France	Occitanie	Haute-Garonne	Le Fousseret	NA	43.3129096	1.0584316	NET	SANGER	Confirmed_replicate
BCWBS0335	BCWBS161-24	PQ098958	2016sbrf11_2PV1_126	Dynafor	ENSAT	Arthropoda	Insecta	Hymenoptera	Apidae	Eucerinae	Eucera	Eucera nigrifacies	NA	Rémi Rudelle	remirud@gmail.com	Morphology	M	NA	Adult	LEG	Dynafor	2016-05-27	France	Occitanie	Haute-Garonne	Saint-Araille	NA	43.3445942	1.0137769	NET	SANGER	Confirmed_replicate
BCWBS0336	NA	NA	2016sbrfT02_LV1_487	Dynafor	ENSAT	Arthropoda	Insecta	Hymenoptera	Halictidae	Halictinae	Lasioglossum	Lasioglossum albipes	NA	Rémi Rudelle	remirud@gmail.com	Morphology	F	NA	Adult	LEG	Dynafor	2016-05-20	France	Occitanie	Haute-Garonne	Le Fousseret	NA	43.3129096	1.0584316	NET	SANGER	Fail
BCWBS0337	BCWBS187-24	PQ099188	2016sbrf14_LEGEHV1_382	Dynafor	ENSAT	Arthropoda	Insecta	Hymenoptera	Apidae	Xylocopinae	Ceratina	Ceratina cucurbitina	NA	Rémi Rudelle	remirud@gmail.com	Morphology	M	NA	Adult	LEG	Dynafor	2016-06-03	France	Occitanie	Haute-Garonne	Eoux	NA	43.2712296	0.8829848	NET	SANGER	Confirmed_replicate
BCWBS0338	BCWBS247-24	PQ099098	2016sbrfT12_HV1_342	Dynafor	ENSAT	Arthropoda	Insecta	Hymenoptera	Apidae	Xylocopinae	Ceratina	Ceratina cyanea	NA	Rémi Rudelle	remirud@gmail.com	Morphology	M	NA	Adult	LEG	Dynafor	2016-05-27	France	Occitanie	Haute-Garonne	Sajas	NA	43.3742321	1.022608	NET	SANGER	Confirmed_replicate
BCWBS0339	BCWBS172-24	PQ099001	2016sbrf1235_CERPV1_148	Dynafor	ENSAT	Arthropoda	Insecta	Hymenoptera	Andrenidae	Andreninae	Andrena	Andrena lathyri	NA	Rémi Rudelle	remirud@gmail.com	Morphology	F	NA	Adult	LEG	Dynafor	2016-06-03	France	Occitanie	Haute-Garonne	Saint-André	NA	43.2841742	0.835977	NET	SANGER	Confirmed_replicate
BCWBS0340	BCWBS173-24	PQ099014	2016sbrf1235_CERPV1_149	Dynafor	ENSAT	Arthropoda	Insecta	Hymenoptera	Andrenidae	Andreninae	Andrena	Andrena lathyri	NA	Rémi Rudelle	remirud@gmail.com	Morphology	F	NA	Adult	LEG	Dynafor	2016-06-03	France	Occitanie	Haute-Garonne	Saint-André	NA	43.2841742	0.835977	NET	SANGER	Confirmed_replicate
BCWBS0341	NA	NA	2016sbrfT01_1PV1_169	Dynafor	ENSAT	Arthropoda	Insecta	Hymenoptera	Halictidae	Halictinae	Lasioglossum	Lasioglossum lativentre	NA	Rémi Rudelle	remirud@gmail.com	Morphology	F	NA	Adult	LEG	Dynafor	2016-06-21	France	Occitanie	Haute-Garonne	Lussan-Adeilhac	NA	43.2859692	0.9594844	NET	SANGER	Fail
BCWBS0342	NA	NA	2016sbrf11_2PV1_124	Dynafor	ENSAT	Arthropoda	Insecta	Hymenoptera	Halictidae	Halictinae	Lasioglossum	Lasioglossum lativentre	NA	Rémi Rudelle	remirud@gmail.com	Morphology	F	NA	Adult	LEG	Dynafor	2016-05-27	France	Occitanie	Haute-Garonne	Saint-Araille	NA	43.3445942	1.0137769	NET	SANGER	Fail
BCWBS0343	BCWBS236-24	PQ099159	2016sbrfT09_HV1_417	Dynafor	ENSAT	Arthropoda	Insecta	Hymenoptera	Megachilidae	Megachilinae	Osmia	Osmia brevicornis	NA	Rémi Rudelle	remirud@gmail.com	Morphology	F	NA	Adult	LEG	Dynafor	2016-05-24	France	Occitanie	Haute-Garonne	Montastruc-Savès	NA	43.3599147	1.0179935	NET	SANGER	Confirmed_replicate
BCWBS0344	NA	NA	2016sbrfT01_5PV1_205	Dynafor	ENSAT	Arthropoda	Insecta	Hymenoptera	Halictidae	Halictinae	Lasioglossum	Lasioglossum lativentre	NA	Rémi Rudelle	remirud@gmail.com	Morphology	F	NA	Adult	LEG	Dynafor	2016-06-21	France	Occitanie	Haute-Garonne	Lussan-Adeilhac	NA	43.2832102	0.9682842	NET	SANGER	Fail
BCWBS0345	BCWBS160-24	PQ099200	2016sbrf11_2HV1_397	Dynafor	ENSAT	Arthropoda	Insecta	Hymenoptera	Andrenidae	Andreninae	Andrena	Andrena simontornyella	NA	Rémi Rudelle	remirud@gmail.com	Morphology	F	NA	Adult	LEG	Dynafor	2016-05-27	France	Occitanie	Haute-Garonne	Saint-Araille	NA	43.3442352	1.0170362	NET	SANGER	Confirmed_replicate
BCWBS0346	BCWBS183-24	PQ099060	2016sbrf14_3LV1_78	Dynafor	ENSAT	Arthropoda	Insecta	Hymenoptera	Andrenidae	Andreninae	Andrena	Andrena simontornyella	NA	Rémi Rudelle	remirud@gmail.com	Morphology	F	NA	Adult	LEG	Dynafor	2016-06-08	France	Occitanie	Haute-Garonne	Montoussin	NA	43.2670151	1.0191858	NET	SANGER	Confirmed_replicate
BCWBS0347	BCWBS196-24	NA	2016sbrf2_1LV1_519	Dynafor	ENSAT	Arthropoda	Insecta	Hymenoptera	Andrenidae	Andreninae	Andrena	Andrena lathyri	NA	Rémi Rudelle	remirud@gmail.com	Morphology	M	NA	Adult	LEG	Dynafor	2016-05-20	France	Occitanie	Haute-Garonne	Castelnau-Picampeau	NA	43.2978813	1.0144807	NET	SANGER	Confirmed_replicate
BCWBS0348	NA	NA	2019sbrfT17_BW1V1_1	Dynafor	ENSAT	Arthropoda	Insecta	Hymenoptera	Andrenidae	Andreninae	Andrena	Andrena nana	NA	Rémi Rudelle	remirud@gmail.com	Morphology	M	NA	Adult	LEG	Dynafor	2019-04-12	France	Occitanie	Gers	Laymont	NA	43.4270099	0.979975	PAN TRAP	SANGER	Fail
BCWBS0349	NA	NA	2019sbrfA8_BY3V1_22	Dynafor	ENSAT	Arthropoda	Insecta	Hymenoptera	Andrenidae	Andreninae	Andrena	Andrena lagopus	NA	Rémi Rudelle	remirud@gmail.com	Morphology	F	NA	Adult	LEG	Dynafor	2019-04-12	France	Occitanie	Gers	Auradé	NA	43.5510519	1.1042295	PAN TRAP	SANGER	Fail
BCWBS0350	NA	NA	2019sbrfA13_BW1V1_5	Dynafor	ENSAT	Arthropoda	Insecta	Hymenoptera	Andrenidae	Andreninae	Andrena	Andrena lagopus	NA	Rémi Rudelle	remirud@gmail.com	Morphology	F	NA	Adult	LEG	Dynafor	2019-04-12	France	Occitanie	Gers	Auradé	NA	43.5597449	1.0895208	PAN TRAP	SANGER	Fail
BCWBS0351	NA	NA	2016sbrf2_1LV1_513	Dynafor	ENSAT	Arthropoda	Insecta	Hymenoptera	Andrenidae	Andreninae	Andrena	Andrena impunctata	NA	Rémi Rudelle	remirud@gmail.com	Morphology	F	NA	Adult	LEG	Dynafor	2016-05-20	France	Occitanie	Haute-Garonne	Castelnau-Picampeau	NA	43.2978813	1.0144807	NET	SANGER	Fail
BCWBS0352	NA	NA	2019sbrfA19_BY3V1_3	Dynafor	ENSAT	Arthropoda	Insecta	Hymenoptera	Andrenidae	Andreninae	Andrena	Andrena lagopus	NA	Rémi Rudelle	remirud@gmail.com	Morphology	F	NA	Adult	LEG	Dynafor	2019-04-12	France	Occitanie	Gers	Auradé	NA	43.568557	1.0465933	PAN TRAP	SANGER	Fail
BCWBS0353	BCWBS318-24	PQ098988	2019sbrfT01_BW1V1_6	Dynafor	ENSAT	Arthropoda	Insecta	Hymenoptera	Andrenidae	Andreninae	Andrena	Andrena simontornyella	NA	Rémi Rudelle	remirud@gmail.com	Morphology	M	NA	Adult	LEG	Dynafor	2019-04-12	France	Occitanie	Haute-Garonne	Lussan-Adeilhac	NA	43.288391	0.961103	PAN TRAP	SANGER	Confirmed_replicate
BCWBS0354	BCWBS295-24	NA	2018sbrfT02_BB2V1_2	Dynafor	ENSAT	Arthropoda	Insecta	Hymenoptera	Apidae	Apinae	Bombus	Bombus vestalis	NA	Rémi Rudelle	remirud@gmail.com	Morphology	F	NA	Adult	LEG	Dynafor	2018-04-16	France	Occitanie	Haute-Garonne	Le Fousseret	NA	43.311893	1.055725	PAN TRAP	SANGER	Confirmed_single
BCWBS0355	NA	NA	2014farm52_1CW6V2_15	Dynafor	ENSAT	Arthropoda	Insecta	Hymenoptera	Andrenidae	Andreninae	Andrena	Andrena nitida	NA	David Genoud	dge-davidgenoud@orange.fr	Morphology	F	NA	Adult	LEG	Dynafor	2014-05-22	France	Occitanie	Haute-Garonne	Castelnau-Picampeau	NA	43.317282	1.0240949	PAN TRAP	SANGER	Contaminated
BCWBS0356	NA	NA	2019sbrfT05_BY3V1_4	Dynafor	ENSAT	Arthropoda	Insecta	Hymenoptera	Andrenidae	Andreninae	Andrena	Andrena nana	NA	Rémi Rudelle	remirud@gmail.com	Morphology	F	NA	Adult	LEG	Dynafor	2019-04-12	France	Occitanie	Haute-Garonne	Labastide-Paumès	NA	43.326299	0.931219	PAN TRAP	SANGER	Fail
BCWBS0357	BCWBS309-24	PQ099039	2019sbrfA20_BY3V1_12	Dynafor	ENSAT	Arthropoda	Insecta	Hymenoptera	Andrenidae	Andreninae	Andrena	Andrena distinguenda	NA	Rémi Rudelle	remirud@gmail.com	Morphology	F	NA	Adult	LEG	Dynafor	2019-04-12	France	Occitanie	Gers	Auradé	NA	43.553616	1.0770748	PAN TRAP	SANGER	Confirmed_replicate
BCWBS0358	NA	NA	2019sbrfA4_BY3V1_6	Dynafor	ENSAT	Arthropoda	Insecta	Hymenoptera	Andrenidae	Andreninae	Andrena	Andrena distinguenda	NA	Rémi Rudelle	remirud@gmail.com	Morphology	F	NA	Adult	LEG	Dynafor	2019-04-12	France	Occitanie	Gers	Endoufielle	NA	43.5468162	1.0323014	PAN TRAP	SANGER	Fail
BCWBS0359	NA	NA	2013farm8_3BY4V1_5	Dynafor	ENSAT	Arthropoda	Insecta	Hymenoptera	Andrenidae	Andreninae	Andrena	Andrena distinguenda	NA	Romain Carrié/Léa Frontero	romain.carrie@cec.lu.se	Morphology	F	NA	Adult	LEG	Dynafor	2013-05-03	France	Occitanie	Haute-Garonne	Lilhac	NA	43.3012561	0.8030494	PAN TRAP	SANGER	Fail
BCWBS0360	BCWBS177-24	NA	2016sbrf13_2PV1_249	Dynafor	ENSAT	Arthropoda	Insecta	Hymenoptera	Andrenidae	Andreninae	Andrena	Andrena trimmerana	NA	Rémi Rudelle	remirud@gmail.com	Morphology	M	NA	Adult	LEG	Dynafor	2016-06-09	France	Occitanie	Haute-Garonne	Lescuns	NA	43.244735	1.0039318	NET	SANGER	Confirmed_replicate
BCWBS0361	BCWBS225-24	NA	2016sbrfT02_PV1_496	Dynafor	ENSAT	Arthropoda	Insecta	Hymenoptera	Andrenidae	Andreninae	Andrena	Andrena alfkenella	NA	Rémi Rudelle	remirud@gmail.com	Morphology	F	NA	Adult	LEG	Dynafor	2016-05-20	France	Occitanie	Haute-Garonne	Le Fousseret	NA	43.3117626	1.0553973	NET	SANGER	Confirmed_single
BCWBS0362	NA	NA	2016sbrf2_1LV1_515	Dynafor	ENSAT	Arthropoda	Insecta	Hymenoptera	Andrenidae	Andreninae	Andrena	Andrena strohmella	NA	Rémi Rudelle	remirud@gmail.com	Morphology	F	NA	Adult	LEG	Dynafor	2016-05-20	France	Occitanie	Haute-Garonne	Castelnau-Picampeau	NA	43.2978813	1.0144807	NET	SANGER	Fail
BCWBS0363	BCWBS223-24	NA	2016sbrfT02_LV1_490	Dynafor	ENSAT	Arthropoda	Insecta	Hymenoptera	Andrenidae	Andreninae	Andrena	Andrena subopaca	NA	Rémi Rudelle	remirud@gmail.com	Morphology	F	NA	Adult	LEG	Dynafor	2016-05-20	France	Occitanie	Haute-Garonne	Le Fousseret	NA	43.3129096	1.0584316	NET	SANGER	Confirmed_single
BCWBS0364	BCWBS195-24	PQ099093	2016sbrf2_1LV1_516	Dynafor	ENSAT	Arthropoda	Insecta	Hymenoptera	Andrenidae	Andreninae	Andrena	Andrena vetula	NA	Rémi Rudelle	remirud@gmail.com	Morphology	F	NA	Adult	LEG	Dynafor	2016-05-20	France	Occitanie	Haute-Garonne	Castelnau-Picampeau	NA	43.2978813	1.0144807	NET	SANGER	Confirmed_single
BCWBS0365	NA	NA	2019sbrfA1_BB2V1_2	Dynafor	ENSAT	Arthropoda	Insecta	Hymenoptera	Apidae	Apinae	Bombus	Bombus muscorum	NA	Rémi Rudelle	remirud@gmail.com	Morphology	F	W	Adult	LEG	Dynafor	2019-04-12	France	Occitanie	Haute-Garonne	Bonrepos-sur-Aussonnelle	NA	43.5522708	1.1192504	PAN TRAP	SANGER	Contaminated
BCWBS0366	BCWBS317-24	PQ099018	2019sbrfA9_BY3V1_2	Dynafor	ENSAT	Arthropoda	Insecta	Hymenoptera	Apidae	Xylocopinae	Ceratina	Ceratina cucurbitina	NA	Rémi Rudelle	remirud@gmail.com	Morphology	M	NA	Adult	LEG	Dynafor	2019-04-12	France	Occitanie	Gers	Lias	NA	43.5666628	1.1186745	PAN TRAP	SANGER	Confirmed_replicate
BCWBS0367	BCWBS167-24	NA	2016sbrf1234_CERLV1_366	Dynafor	ENSAT	Arthropoda	Insecta	Hymenoptera	Colletidae	Hylaeinae	Hylaeus	Hylaeus brevicornis	NA	Rémi Rudelle	remirud@gmail.com	Morphology	M	NA	Adult	LEG	Dynafor	2016-06-03	France	Occitanie	Haute-Garonne	Saint-André	NA	43.2818714	0.8293025	NET	SANGER	Confirmed_replicate
BCWBS0368	BCWBS184-24	PQ099049	2016sbrf14_3LV1_81	Dynafor	ENSAT	Arthropoda	Insecta	Hymenoptera	Colletidae	Hylaeinae	Hylaeus	Hylaeus brevicornis	NA	Rémi Rudelle	remirud@gmail.com	Morphology	M	NA	Adult	LEG	Dynafor	2016-06-08	France	Occitanie	Haute-Garonne	Montoussin	NA	43.2670151	1.0191858	NET	SANGER	Confirmed_replicate
BCWBS0369	BCWBS199-24	PQ098952	2016sbrf5_1HV1_34	Dynafor	ENSAT	Arthropoda	Insecta	Hymenoptera	Colletidae	Hylaeinae	Hylaeus	Hylaeus communis	NA	Rémi Rudelle	remirud@gmail.com	Morphology	M	NA	Adult	LEG	Dynafor	2016-06-08	France	Occitanie	Haute-Garonne	Terrebasse	NA	43.2493244	0.9521598	NET	SANGER	Confirmed_single
BCWBS0370	NA	NA	2016sbrf5_1LV1_1	Dynafor	ENSAT	Arthropoda	Insecta	Hymenoptera	Colletidae	Hylaeinae	Hylaeus	Hylaeus gibbus	NA	Rémi Rudelle	remirud@gmail.com	Morphology	M	NA	Adult	LEG	Dynafor	2016-06-08	France	Occitanie	Haute-Garonne	Terrebasse	NA	43.2508897	0.954392	NET	SANGER	Fail
BCWBS0371	BCWBS211-24	PQ099167	2016sbrf7_1LV1_97	Dynafor	ENSAT	Arthropoda	Insecta	Hymenoptera	Colletidae	Hylaeinae	Hylaeus	Hylaeus gibbus	NA	Rémi Rudelle	remirud@gmail.com	Morphology	F	NA	Adult	LEG	Dynafor	2016-06-08	France	Occitanie	Haute-Garonne	Benque	NA	43.2787021	0.9318909	NET	SANGER	Confirmed_replicate
BCWBS0372	NA	NA	2016sbrfT12_LV1_340	Dynafor	ENSAT	Arthropoda	Insecta	Hymenoptera	Halictidae	Halictinae	Lasioglossum	Lasioglossum albipes	NA	Rémi Rudelle	remirud@gmail.com	Morphology	F	NA	Adult	LEG	Dynafor	2016-05-27	France	Occitanie	Haute-Garonne	Sajas	NA	43.3677165	1.0231241	NET	SANGER	Fail
BCWBS0373	NA	NA	2015sbrfS7_1BB2V2_3	Dynafor	ENSAT	Arthropoda	Insecta	Hymenoptera	Halictidae	Halictinae	Lasioglossum	Lasioglossum crassepunctatum	NA	David Genoud	dge-davidgenoud@orange.fr	Morphology	F	NA	Adult	LEG	Dynafor	2015-06-12	France	Occitanie	Haute-Garonne	Eoux	NA	43.289555	0.87657	PAN TRAP	SANGER	Fail
BCWBS0374	BCWBS226-24	PQ099166	2016sbrfT02_PV1_501	Dynafor	ENSAT	Arthropoda	Insecta	Hymenoptera	Andrenidae	Andreninae	Andrena	Andrena afzeliella	NA	Rémi Rudelle	remirud@gmail.com	Morphology	F	NA	Adult	LEG	Dynafor	2016-05-20	France	Occitanie	Haute-Garonne	Le Fousseret	NA	43.3117626	1.0553973	NET	SANGER	Confirmed_replicate
BCWBS0375	BCWBS166-24	PQ098986	2016sbrf1234_CERLV1_361	Dynafor	ENSAT	Arthropoda	Insecta	Hymenoptera	Andrenidae	Andreninae	Andrena	Andrena ovata	NA	Rémi Rudelle	remirud@gmail.com	Morphology	F	NA	Adult	LEG	Dynafor	2016-06-03	France	Occitanie	Haute-Garonne	Saint-André	NA	43.2818714	0.8293025	NET	SANGER	Confirmed_replicate
BCWBS0376	BCWBS306-24	NA	2019sbrfA14_BY3V1_23	Dynafor	ENSAT	Arthropoda	Insecta	Hymenoptera	Andrenidae	Andreninae	Andrena	Andrena rufula	NA	Rémi Rudelle	remirud@gmail.com	Morphology	F	NA	Adult	LEG	Dynafor	2019-04-12	France	Occitanie	Gers	Auradé	NA	43.5793969	1.0451184	PAN TRAP	SANGER	Confirmed_replicate
BCWBS0377	NA	NA	2019sbrfA10_BW1V1_4	Dynafor	ENSAT	Arthropoda	Insecta	Hymenoptera	Andrenidae	Andreninae	Andrena	Andrena cf. bicolor	NA	Rémi Rudelle	remirud@gmail.com	Morphology	F	NA	Adult	LEG	Dynafor	2019-04-12	France	Occitanie	Gers	Auradé	NA	43.557015	1.0591461	PAN TRAP	SANGER	Fail
BCWBS0378	BCWBS319-24	PQ098974	2019sbrfT01_BW1V1_7	Dynafor	ENSAT	Arthropoda	Insecta	Hymenoptera	Andrenidae	Andreninae	Andrena	Andrena rufula	NA	Rémi Rudelle	remirud@gmail.com	Morphology	F	NA	Adult	LEG	Dynafor	2019-04-12	France	Occitanie	Haute-Garonne	Lussan-Adeilhac	NA	43.288391	0.961103	PAN TRAP	SANGER	Confirmed_replicate
BCWBS0379	BCWBS322-24	NA	2019sbrfT06_BB2V1_1	Dynafor	ENSAT	Arthropoda	Insecta	Hymenoptera	Andrenidae	Andreninae	Andrena	Andrena bicolorata	NA	Rémi Rudelle	remirud@gmail.com	Morphology	F	NA	Adult	LEG	Dynafor	2019-04-12	France	Occitanie	Haute-Garonne	Casties-Labrande	NA	43.331835	1.008796	PAN TRAP	SANGER	Confirmed_replicate
BCWBS0380	NA	NA	2019sbrfT16_BW1V1_13	Dynafor	ENSAT	Arthropoda	Insecta	Hymenoptera	Andrenidae	Andreninae	Andrena	Andrena bicolorata	NA	Rémi Rudelle	remirud@gmail.com	Morphology	F	NA	Adult	LEG	Dynafor	2019-04-12	France	Occitanie	Gers	Laymont	NA	43.419169	0.9872652	PAN TRAP	SANGER	Fail
BCWBS0381	BCWBS305-24	NA	2019sbrfA11_BB2V1_2	Dynafor	ENSAT	Arthropoda	Insecta	Hymenoptera	Halictidae	Halictinae	Lasioglossum	Lasioglossum minutissimum	NA	Rémi Rudelle	remirud@gmail.com	Morphology	F	NA	Adult	LEG	Dynafor	2019-04-12	France	Occitanie	Gers	Auradé	NA	43.5541291	1.0426993	PAN TRAP	SANGER	Confirmed_replicate
BCWBS0382	BCWBS304-24	NA	2019sbrfA11_BB2V1_1	Dynafor	ENSAT	Arthropoda	Insecta	Hymenoptera	Halictidae	Halictinae	Lasioglossum	Lasioglossum minutissimum	NA	Rémi Rudelle	remirud@gmail.com	Morphology	F	NA	Adult	LEG	Dynafor	2019-04-12	France	Occitanie	Gers	Auradé	NA	43.5541291	1.0426993	PAN TRAP	SANGER	Confirmed_replicate
BCWBS0383	NA	NA	2019sbrfA1_BB2V1_1	Dynafor	ENSAT	Arthropoda	Insecta	Hymenoptera	Halictidae	Halictinae	Lasioglossum	Lasioglossum minutissimum	NA	Rémi Rudelle	remirud@gmail.com	Morphology	F	NA	Adult	LEG	Dynafor	2019-04-12	France	Occitanie	Haute-Garonne	Bonrepos-sur-Aussonnelle	NA	43.5522708	1.1192504	PAN TRAP	SANGER	Fail
BCWBS0384	BCWBS315-24	NA	2019sbrfA7_BW1V1_18	Dynafor	ENSAT	Arthropoda	Insecta	Hymenoptera	Halictidae	Halictinae	Lasioglossum	Lasioglossum pallens	NA	Rémi Rudelle	remirud@gmail.com	Morphology	M	NA	Adult	LEG	Dynafor	2019-04-12	France	Occitanie	Gers	L'Isle-Jourdain	NA	43.5838507	1.0888919	PAN TRAP	SANGER	Confirmed_replicate
BCWBS0385	BCWBS324-24	NA	2019sbrfT10_BW1V1_3	Dynafor	ENSAT	Arthropoda	Insecta	Hymenoptera	Halictidae	Halictinae	Lasioglossum	Lasioglossum pallens	NA	Rémi Rudelle	remirud@gmail.com	Morphology	M	NA	Adult	LEG	Dynafor	2019-04-12	France	Occitanie	Haute-Garonne	Saint-Araille	NA	43.3486571	0.992602	PAN TRAP	SANGER	Confirmed_replicate
BCWBS0386	BCWBS325-24	NA	2019sbrfT10_BW1V1_4	Dynafor	ENSAT	Arthropoda	Insecta	Hymenoptera	Halictidae	Halictinae	Lasioglossum	Lasioglossum pallens	NA	Rémi Rudelle	remirud@gmail.com	Morphology	M	NA	Adult	LEG	Dynafor	2019-04-12	France	Occitanie	Haute-Garonne	Saint-Araille	NA	43.3486571	0.992602	PAN TRAP	SANGER	Confirmed_replicate
BCWBS0387	BCWBS313-24	PQ099148	2019sbrfA6_BY3V1_3	Dynafor	ENSAT	Arthropoda	Insecta	Hymenoptera	Halictidae	Halictinae	Lasioglossum	Lasioglossum pauperatum	NA	Rémi Rudelle	remirud@gmail.com	Morphology	F	NA	Adult	LEG	Dynafor	2019-04-12	France	Occitanie	Gers	L'Isle-Jourdain	NA	43.5788067	1.1129626	PAN TRAP	SANGER	Confirmed_replicate
BCWBS0388	BCWBS266-24	PQ099051	2017sbrfT03_BW1V1_1	Dynafor	ENSAT	Arthropoda	Insecta	Hymenoptera	Halictidae	Halictinae	Lasioglossum	Lasioglossum pauperatum	NA	Rémi Rudelle	remirud@gmail.com	Morphology	F	NA	Adult	LEG	Dynafor	2017-04-15	France	Occitanie	Haute-Garonne	Marignac-Lasclares	NA	43.305587	1.081273	PAN TRAP	SANGER	Confirmed_replicate
BCWBS0389	NA	NA	2019sbrfT10_BW1V1_1	Dynafor	ENSAT	Arthropoda	Insecta	Hymenoptera	Halictidae	Halictinae	Lasioglossum	Lasioglossum politum	NA	Rémi Rudelle	remirud@gmail.com	Morphology	F	NA	Adult	LEG	Dynafor	2019-04-12	France	Occitanie	Haute-Garonne	Saint-Araille	NA	43.3486571	0.992602	PAN TRAP	SANGER	Contaminated
BCWBS0390	NA	NA	2019sbrfA20_BY3V1_5	Dynafor	ENSAT	Arthropoda	Insecta	Hymenoptera	Halictidae	Halictinae	Lasioglossum	Lasioglossum politum	NA	Rémi Rudelle	remirud@gmail.com	Morphology	F	NA	Adult	LEG	Dynafor	2019-04-12	France	Occitanie	Gers	Auradé	NA	43.553616	1.0770748	PAN TRAP	SANGER	Fail
BCWBS0391	BCWBS310-24	NA	2019sbrfA3_BB2V1_7	Dynafor	ENSAT	Arthropoda	Insecta	Hymenoptera	Halictidae	Halictinae	Lasioglossum	Lasioglossum politum	NA	Rémi Rudelle	remirud@gmail.com	Morphology	F	NA	Adult	LEG	Dynafor	2019-04-12	France	Occitanie	Gers	Auradé	NA	43.5628329	1.071292	PAN TRAP	SANGER	Confirmed_replicate
BCWBS0392	NA	NA	2019sbrfA3_BY3V1_7	Dynafor	ENSAT	Arthropoda	Insecta	Hymenoptera	Halictidae	Halictinae	Lasioglossum	Lasioglossum punctatissimum	NA	Rémi Rudelle	remirud@gmail.com	Morphology	F	NA	Adult	LEG	Dynafor	2019-04-12	France	Occitanie	Gers	Auradé	NA	43.5628329	1.071292	PAN TRAP	SANGER	Fail
BCWBS0393	NA	NA	2019sbrfT05_BY3V1_3	Dynafor	ENSAT	Arthropoda	Insecta	Hymenoptera	Halictidae	Halictinae	Lasioglossum	Lasioglossum punctatissimum	NA	Rémi Rudelle	remirud@gmail.com	Morphology	F	NA	Adult	LEG	Dynafor	2019-04-12	France	Occitanie	Haute-Garonne	Labastide-Paumès	NA	43.326299	0.931219	PAN TRAP	SANGER	Fail
BCWBS0394	NA	NA	2013farm12_1CB5V2_1	Dynafor	ENSAT	Arthropoda	Insecta	Hymenoptera	Halictidae	Halictinae	Lasioglossum	Lasioglossum punctatissimum	NA	Romain Carrié/Léa Frontero	romain.carrie@cec.lu.se	Morphology	F	NA	Adult	LEG	Dynafor	2013-06-13	France	Occitanie	Haute-Garonne	Casties-Labrande	NA	43.3328146	0.9776906	PAN TRAP	MISEQ	Contaminated
BCWBS0395	BCWBS256-24	PQ099196	2016sbrfT20_1BY3V1_37	Dynafor	ENSAT	Arthropoda	Insecta	Hymenoptera	Apidae	Nomadinae	Nomada	Nomada fabriciana	NA	David Genoud	dge-davidgenoud@orange.fr	Morphology	F	NA	Adult	LEG	Dynafor	2016-04-21	France	Occitanie	Haute-Garonne	Peyrissas	NA	43.2906059	0.8983379	PAN TRAP	SANGER	Confirmed_replicate
BCWBS0396	BCWBS308-24	PQ099006	2019sbrfA1_BY3V1_8	Dynafor	ENSAT	Arthropoda	Insecta	Hymenoptera	Apidae	Nomadinae	Nomada	Nomada fabriciana	NA	Rémi Rudelle	remirud@gmail.com	Morphology	F	NA	Adult	LEG	Dynafor	2019-04-12	France	Occitanie	Haute-Garonne	Bonrepos-sur-Aussonnelle	NA	43.5522708	1.1192504	PAN TRAP	SANGER	Confirmed_replicate
BCWBS0397	BCWBS320-24	PQ099011	2019sbrfT04_BW1V1_1	Dynafor	ENSAT	Arthropoda	Insecta	Hymenoptera	Apidae	Nomadinae	Nomada	Nomada flava	NA	Rémi Rudelle	remirud@gmail.com	Morphology	F	NA	Adult	LEG	Dynafor	2019-04-12	France	Occitanie	Haute-Garonne	Castelnau-Picampeau	NA	43.3208789	1.019079	PAN TRAP	SANGER	Confirmed_single
BCWBS0398	BCWBS188-24	PQ099036	2016sbrf19_3BW1V1_8	Dynafor	ENSAT	Arthropoda	Insecta	Hymenoptera	Apidae	Nomadinae	Nomada	Nomada flavoguttata	NA	David Genoud	dge-davidgenoud@orange.fr	Morphology	M	NA	Adult	LEG	Dynafor	2016-04-21	France	Occitanie	Haute-Garonne	Peyrissas	NA	43.3005177	0.9211386	PAN TRAP	SANGER	Confirmed_single
BCWBS0399	BCWBS274-24	PQ099121	2017sbrfT07_BY3V1_25	Dynafor	ENSAT	Arthropoda	Insecta	Hymenoptera	Apidae	Nomadinae	Nomada	Nomada melathoracica	NA	Rémi Rudelle	remirud@gmail.com	Morphology	F	NA	Adult	LEG	Dynafor	2017-04-15	France	Occitanie	Haute-Garonne	Labastide-Paumès	NA	43.3416129	0.928323	PAN TRAP	SANGER	Confirmed_single
BCWBS0400	BCWBS275-24	PQ099030	2017sbrfT07_BY3V1_26	Dynafor	ENSAT	Arthropoda	Insecta	Hymenoptera	Apidae	Nomadinae	Nomada	Nomada fucata	NA	Rémi Rudelle	remirud@gmail.com	Morphology	F	NA	Adult	LEG	Dynafor	2017-04-15	France	Occitanie	Haute-Garonne	Labastide-Paumès	NA	43.3416129	0.928323	PAN TRAP	SANGER	Confirmed_single
BCWBS0401	BCWBS216-24	PQ098971	2016sbrf9_1BY3V1_7	Dynafor	ENSAT	Arthropoda	Insecta	Hymenoptera	Apidae	Nomadinae	Nomada	Nomada goodeniana	NA	David Genoud	dge-davidgenoud@orange.fr	Morphology	F	NA	Adult	LEG	Dynafor	2016-04-21	France	Occitanie	Haute-Garonne	Esparron	NA	43.2546845	0.8192579	PAN TRAP	SANGER	Confirmed_single
BCWBS0402	BCWBS258-24	PQ099043	2016sbrfT20_1LV1_66	Dynafor	ENSAT	Arthropoda	Insecta	Hymenoptera	Apidae	Nomadinae	Nomada	Nomada kohli	NA	Rémi Rudelle	remirud@gmail.com	Morphology	M	NA	Adult	LEG	Dynafor	2016-06-08	France	Occitanie	Haute-Garonne	Peyrissas	NA	43.2944185	0.89807650000000006	NET	SANGER	Confirmed_replicate
BCWBS0403	BCWBS257-24	PQ099168	2016sbrfT20_1LV1_65	Dynafor	ENSAT	Arthropoda	Insecta	Hymenoptera	Apidae	Nomadinae	Nomada	Nomada kohli	NA	Rémi Rudelle	remirud@gmail.com	Morphology	M	NA	Adult	LEG	Dynafor	2016-06-08	France	Occitanie	Haute-Garonne	Peyrissas	NA	43.2944185	0.89807650000000006	NET	SANGER	Confirmed_replicate
BCWBS0404	BCWBS237-24	PQ098972	2016sbrfT09_LV1_440	Dynafor	ENSAT	Arthropoda	Insecta	Hymenoptera	Apidae	Nomadinae	Nomada	Nomada kohli	NA	Rémi Rudelle	remirud@gmail.com	Morphology	M	NA	Adult	LEG	Dynafor	2016-05-27	France	Occitanie	Haute-Garonne	Montastruc-Savès	NA	43.3633919	1.0123322	NET	SANGER	Confirmed_replicate
BCWBS0405	BCWBS302-24	PQ099078	2018sbrfT17_BY3V1_12	Dynafor	ENSAT	Arthropoda	Insecta	Hymenoptera	Apidae	Nomadinae	Nomada	Nomada lathburiana	NA	Rémi Rudelle	remirud@gmail.com	Morphology	M	NA	Adult	LEG	Dynafor	2018-04-16	France	Occitanie	Gers	Laymont	NA	43.4270099	0.979975	PAN TRAP	SANGER	Confirmed_single
BCWBS0406	BCWBS314-24	PQ099169	2019sbrfA7_BB2V1_9	Dynafor	ENSAT	Arthropoda	Insecta	Hymenoptera	Apidae	Nomadinae	Nomada	Nomada sexfasciata	NA	Rémi Rudelle	remirud@gmail.com	Morphology	F	NA	Adult	LEG	Dynafor	2019-04-12	France	Occitanie	Gers	L'Isle-Jourdain	NA	43.5838507	1.0888919	PAN TRAP	SANGER	Confirmed_replicate
BCWBS0407	NA	NA	2017sbrfT07_BY3V1_30	Dynafor	ENSAT	Arthropoda	Insecta	Hymenoptera	Halictidae	Halictinae	Sphecodes	Sphecodes pseudofasciatus	NA	Rémi Rudelle	remirud@gmail.com	Morphology	F	NA	Adult	LEG	Dynafor	2017-04-15	France	Occitanie	Haute-Garonne	Labastide-Paumès	NA	43.3416129	0.928323	PAN TRAP	SANGER	Fail
BCWBS0409	NA	NA	2016sbrf5_1BY3V1_3	Dynafor	ENSAT	Arthropoda	Insecta	Hymenoptera	Halictidae	Halictinae	Lasioglossum	Lasioglossum villosulum	NA	Rémi Rudelle	remirud@gmail.com	Morphology	F	NA	Adult	LEG	Dynafor	2016-04-21	France	Occitanie	Haute-Garonne	Samouillan	NA	43.2508606	0.9525116	PAN TRAP	MISEQ	Contaminated
BCWBS0410	NA	NA	2016sbrfT06_BY3V1_5	Dynafor	ENSAT	Arthropoda	Insecta	Hymenoptera	Halictidae	Halictinae	Lasioglossum	Lasioglossum villosulum	NA	Rémi Rudelle	remirud@gmail.com	Morphology	F	NA	Adult	LEG	Dynafor	2016-04-21	France	Occitanie	Haute-Garonne	Casties-Labrande	NA	43.331835	1.008796	PAN TRAP	MISEQ	Contaminated
BCWBS0411	BCWBS107-24	PQ099022	2014farmS5_2CB5V1_1b	Dynafor	ENSAT	Arthropoda	Insecta	Hymenoptera	Apidae	Apinae	Bombus	Bombus lucorum	NA	David Genoud	dge-davidgenoud@orange.fr	Morphology	F	W	Adult	LEG	Dynafor	2014-04-25	France	Occitanie	Gers	Laymont	NA	43.430661	0.9810021	PAN TRAP	MISEQ	Confirmed_replicate
BCWBS0412	BCWBS055-24	PQ099095	2014farm46_1BY4V1_3b	Dynafor	ENSAT	Arthropoda	Insecta	Hymenoptera	Halictidae	Halictinae	Lasioglossum	Lasioglossum xanthopus	NA	Romain Carrié/Léa Frontero	romain.carrie@cec.lu.se	Morphology	F	NA	Adult	LEG	Dynafor	2014-04-18	France	Occitanie	Haute-Garonne	Le Fousseret	NA	43.304851	1.077378	PAN TRAP	MISEQ	Confirmed_replicate
BCWBS0413	BCWBS102-24	PQ099142	2014farmS4_1CB5V1_2b	Dynafor	ENSAT	Arthropoda	Insecta	Hymenoptera	Andrenidae	Andreninae	Andrena	Andrena gravida	NA	David Genoud	dge-davidgenoud@orange.fr	Morphology	F	NA	Adult	LEG	Dynafor	2014-04-25	France	Occitanie	Gers	Laymont	NA	43.415652	0.993179	PAN TRAP	MISEQ	Confirmed_replicate
BCWBS0414	BCWBS100-24	PQ099102	2014farmS3_2BB5V2_B2	Dynafor	ENSAT	Arthropoda	Insecta	Hymenoptera	Apidae	Apinae	Bombus	Bombus pratorum	NA	David Genoud	dge-davidgenoud@orange.fr	Morphology	F	W	Adult	LEG	Dynafor	2014-05-26	France	Occitanie	Gers	Laymont	NA	43.4172093	1.0225339	PAN TRAP	MISEQ	Confirmed_replicate
BCWBS0415	NA	NA	2014farm97_2BB5V2_B2	Dynafor	ENSAT	Arthropoda	Insecta	Hymenoptera	Apidae	Xylocopinae	Xylocopa	Xylocopa violacea	NA	David Genoud	dge-davidgenoud@orange.fr	Morphology	F	NA	Adult	LEG	Dynafor	2014-06-13	France	Occitanie	Haute-Garonne	Sajas	NA	43.3717119	1.0293739	PAN TRAP	MISEQ	Contaminated
BCWBS0416	BCWBS220-24	PQ099216	2016sbrfT02_BW1V1_1	Dynafor	ENSAT	Arthropoda	Insecta	Hymenoptera	Halictidae	Halictinae	Halictus	Halictus quadricinctus	NA	Rémi Rudelle	remirud@gmail.com	Morphology	F	NA	Adult	LEG	Dynafor	2016-04-21	France	Occitanie	Haute-Garonne	Le Fousseret	NA	43.311893	1.055725	PAN TRAP	MISEQ	Confirmed_replicate
BCWBS0417	NA	NA	2014farm66_3BY4V1_3	Dynafor	ENSAT	Arthropoda	Insecta	Hymenoptera	Halictidae	Halictinae	Halictus	Halictus gr. simplex	NA	Romain Carrié/Léa Frontero	romain.carrie@cec.lu.se	Morphology	F	NA	Adult	LEG	Dynafor	2014-05-09	France	Occitanie	Haute-Garonne	Montastruc-Savès	NA	43.360875	1.014526	PAN TRAP	MISEQ	Contaminated
BCWBS0418	BCWBS180-24	PQ099126	2016sbrf14_3BB2V1_2	Dynafor	ENSAT	Arthropoda	Insecta	Hymenoptera	Apidae	Apinae	Bombus	Bombus gr. terrestris	NA	David Genoud	dge-davidgenoud@orange.fr	Morphology	F	W	Adult	LEG	Dynafor	2016-04-21	France	Occitanie	Haute-Garonne	Montoussin	NA	43.2661186	1.0219675	PAN TRAP	MISEQ	Confirmed_replicate
BCWBS0419	BCWBS232-24	PQ099177	2016sbrfT06_BY3V1_6	Dynafor	ENSAT	Arthropoda	Insecta	Hymenoptera	Apidae	Apinae	Bombus	Bombus pascuorum	NA	David Genoud	dge-davidgenoud@orange.fr	Morphology	F	W	Adult	LEG	Dynafor	2016-04-21	France	Occitanie	Haute-Garonne	Casties-Labrande	NA	43.331835	1.008796	PAN TRAP	MISEQ	Confirmed_replicate
BCWBS0420	BCWBS202-24	PQ099086	2016sbrf6_2BY3V1_15	Dynafor	ENSAT	Arthropoda	Insecta	Hymenoptera	Halictidae	Halictinae	Lasioglossum	Lasioglossum laticeps	NA	Rémi Rudelle	remirud@gmail.com	Morphology	F	NA	Adult	LEG	Dynafor	2016-04-21	France	Occitanie	Haute-Garonne	Benque	NA	43.2500835	0.9154413	PAN TRAP	MISEQ	Confirmed_single
BCWBS0421	BCWBS035-24	NA	2013farm5_2BB5V1_2	Dynafor	ENSAT	Arthropoda	Insecta	Hymenoptera	Andrenidae	Andreninae	Andrena	Andrena nitidula	NA	Romain Carrié/Léa Frontero	romain.carrie@cec.lu.se	Morphology	F	NA	Adult	LEG	Dynafor	2013-05-02	France	Occitanie	Haute-Garonne	Terrebasse	NA	43.2513653	0.9585337	PAN TRAP	SANGER	Confirmed_single
BCWBS0422	BCWBS316-24	PQ098975	2019sbrfA7_BY3V1_13	Dynafor	ENSAT	Arthropoda	Insecta	Hymenoptera	Andrenidae	Andreninae	Andrena	Andrena minutula	NA	Rémi Rudelle	remirud@gmail.com	Morphology	F	NA	Adult	LEG	Dynafor	2019-04-12	France	Occitanie	Gers	L'Isle-Jourdain	NA	43.5838507	1.0888919	PAN TRAP	SANGER	Confirmed_replicate
BCWBS0423	BCWBS076-24	PQ099077	2014farm60_2BY4V2_11	Dynafor	ENSAT	Arthropoda	Insecta	Hymenoptera	Halictidae	Halictinae	Seladonia	Seladonia submediterranea	NA	David Genoud	dge-davidgenoud@orange.fr	Morphology	F	NA	Adult	LEG	Dynafor	2014-05-23	France	Occitanie	Haute-Garonne	Labastide-Paumès	NA	43.3416129	0.928323	PAN TRAP	MISEQ	Confirmed_replicate
BCWBS0424	BCWBS331-24	PQ099061	PS1	RIEUPEYROUX	Rudélide Expertise Muséologie REM	Arthropoda	Insecta	Hymenoptera	Andrenidae	Andreninae	Andrena	Andrena agilissima	NA	Rémi Rudelle	remirud@gmail.com	Morphology	M	NA	Adult	LEG	Rémi Rudelle	2020-03-22	France	Occitanie	Lot	Saint Géry-Vers	Le Bourg	44.4915	1.5797	NET	SANGER	Confirmed_replicate
BCWBS0425	BCWBS332-24	PQ099067	PS2	RIEUPEYROUX	Rudélide Expertise Muséologie REM	Arthropoda	Insecta	Hymenoptera	Andrenidae	Andreninae	Andrena	Andrena agilissima	NA	Rémi Rudelle	remirud@gmail.com	Morphology	F	NA	Adult	LEG	Rémi Rudelle	2020-07-05	France	Occitanie	Aveyron	Valady	Gradels	44.4462	2.4412	NET	SANGER	Confirmed_replicate
BCWBS0426	BCWBS333-24	PQ098956	PS3	RIEUPEYROUX	Rudélide Expertise Muséologie REM	Arthropoda	Insecta	Hymenoptera	Andrenidae	Andreninae	Andrena	Andrena rhenana	NA	Rémi Rudelle	remirud@gmail.com	Morphology	M	NA	Adult	LEG	Rémi Rudelle	2020-03-22	France	Occitanie	Lot	Gramat	Soubrié	44.7643	1.7125	NET	SANGER	Confirmed_replicate
BCWBS0427	BCWBS334-24	PQ099010	PS4	RIEUPEYROUX	Rudélide Expertise Muséologie REM	Arthropoda	Insecta	Hymenoptera	Andrenidae	Andreninae	Andrena	Andrena rhenana	NA	Rémi Rudelle	remirud@gmail.com	Morphology	M	NA	Adult	LEG	Rémi Rudelle	2020-03-21	France	Occitanie	Lot	Cœur de Causse	Pébérou	44.6441	1.604	NET	SANGER	Confirmed_replicate
BCWBS0428	BCWBS335-24	PQ099144	PS5	RIEUPEYROUX	Rudélide Expertise Muséologie REM	Arthropoda	Insecta	Hymenoptera	Andrenidae	Andreninae	Andrena	Andrena rhenana	NA	Rémi Rudelle	remirud@gmail.com	Morphology	F	NA	Adult	LEG	Rémi Rudelle	2019-04-20	France	Occitanie	Lot	Les Pechs du Vers	Larrivière	44.5874	1.5661	NET	SANGER	Confirmed_replicate
BCWBS0429	NA	NA	PS6	RIEUPEYROUX	Rudélide Expertise Muséologie REM	Arthropoda	Insecta	Hymenoptera	Andrenidae	Andreninae	Andrena	Andrena decipiens	NA	Rémi Rudelle	remirud@gmail.com	Morphology	F	NA	Adult	LEG	Rémi Rudelle	2013-08-14	France	Occitanie	Aveyron	Nauviale	Luc Bas	44.5119	2.4313	NET	SANGER	Fail
BCWBS0430	BCWBS336-24	PQ099151	PS7	RIEUPEYROUX	Rudélide Expertise Muséologie REM	Arthropoda	Insecta	Hymenoptera	Andrenidae	Andreninae	Andrena	Andrena decipiens	NA	Rémi Rudelle	remirud@gmail.com	Morphology	F	NA	Adult	LEG	Rémi Rudelle	2013-08-06	France	Occitanie	Aveyron	Druelle Balsac	Rouquairols	44.3782	2.4721	NET	SANGER	Confirmed_replicate
BCWBS0431	NA	NA	PS8	RIEUPEYROUX	Rudélide Expertise Muséologie REM	Arthropoda	Insecta	Hymenoptera	Andrenidae	Andreninae	Andrena	Andrena decipiens	NA	Rémi Rudelle	remirud@gmail.com	Morphology	F	NA	Adult	LEG	Rémi Rudelle	2013-08-06	France	Occitanie	Aveyron	Druelle Balsac	la Garde	44.3782	2.4721	NET	SANGER	Fail
BCWBS0432	BCWBS337-24	PQ099140	PS9	RIEUPEYROUX	Rudélide Expertise Muséologie REM	Arthropoda	Insecta	Hymenoptera	Andrenidae	Andreninae	Andrena	Andrena decipiens	NA	Rémi Rudelle	remirud@gmail.com	Morphology	F	NA	Adult	LEG	Rémi Rudelle	2020-07-19	France	Occitanie	Lot	Les Pechs du Vers	Larrivière	44.5874	1.5661	NET	SANGER	Confirmed_replicate
BCWBS0433	NA	NA	PS10	RIEUPEYROUX	Rudélide Expertise Muséologie REM	Arthropoda	Insecta	Hymenoptera	Andrenidae	Andreninae	Andrena	Andrena decipiens	NA	Rémi Rudelle	remirud@gmail.com	Morphology	M	NA	Adult	LEG	Rémi Rudelle	2013-08-06	France	Occitanie	Aveyron	Saint-Christophe-Vallon	Cantuel	44.4785	2.3927	NET	SANGER	Fail
BCWBS0434	NA	NA	PS11	RIEUPEYROUX	Rudélide Expertise Muséologie REM	Arthropoda	Insecta	Hymenoptera	Andrenidae	Andreninae	Andrena	Andrena labialis	NA	Rémi Rudelle	remirud@gmail.com	Morphology	F	NA	Adult	LEG	Rémi Rudelle	2012-07-07	France	Nouvelle-Aquitaine	Dordogne	Daglan		44.7453	1.1896	NET	SANGER	Fail
BCWBS0435	NA	NA	PS12	RIEUPEYROUX	Rudélide Expertise Muséologie REM	Arthropoda	Insecta	Hymenoptera	Andrenidae	Andreninae	Andrena	Andrena labialis	NA	Rémi Rudelle	remirud@gmail.com	Morphology	F	NA	Adult	LEG	Rémi Rudelle	2011-06-10	France	Nouvelle-Aquitaine	Dordogne	Daglan	La Bégonie	44.7453	1.1896	NET	SANGER	Fail
BCWBS0436	NA	NA	PS13	RIEUPEYROUX	Rudélide Expertise Muséologie REM	Arthropoda	Insecta	Hymenoptera	Andrenidae	Andreninae	Andrena	Andrena labialis	NA	Rémi Rudelle	remirud@gmail.com	Morphology	F	NA	Adult	LEG	Rémi Rudelle	2013-07-08	France	Occitanie	Aveyron	Sainte-Radegonde	Hyars	44.3297	2.6333	NET	SANGER	Fail
BCWBS0437	NA	NA	PS14	RIEUPEYROUX	Rudélide Expertise Muséologie REM	Arthropoda	Insecta	Hymenoptera	Andrenidae	Andreninae	Andrena	Andrena labialis	NA	Rémi Rudelle	remirud@gmail.com	Morphology	F	NA	Adult	LEG	Rémi Rudelle	2013-07-10	France	Occitanie	Aveyron	Goutrens	le Puech	44.4377	2.3651	NET	SANGER	Fail
BCWBS0438	BCWBS338-24	PQ099204	PS15	RIEUPEYROUX	Rudélide Expertise Muséologie REM	Arthropoda	Insecta	Hymenoptera	Andrenidae	Andreninae	Andrena	Andrena labialis	NA	Rémi Rudelle	remirud@gmail.com	Morphology	M	NA	Adult	LEG	Rémi Rudelle	2020-05-25	France	Occitanie	Lot	Les Pechs du Vers	Larrivière	44.5874	1.5661	NET	SANGER	Confirmed_single
BCWBS0439	NA	NA	PS16	RIEUPEYROUX	Rudélide Expertise Muséologie REM	Arthropoda	Insecta	Hymenoptera	Andrenidae	Andreninae	Andrena	Andrena labialis	NA	Rémi Rudelle	remirud@gmail.com	Morphology	M	NA	Adult	LEG	Rémi Rudelle	2020-05-25	France	Occitanie	Lot	Les Pechs du Vers	Larrivière	44.5874	1.5661	NET	SANGER	Fail
BCWBS0440	BCWBS339-24	NA	PS17	RIEUPEYROUX	Rudélide Expertise Muséologie REM	Arthropoda	Insecta	Hymenoptera	Andrenidae	Andreninae	Andrena	Andrena variabilis	NA	Rémi Rudelle	remirud@gmail.com	Morphology	F	NA	Adult	LEG	Rémi Rudelle	2019-06-18	France	Occitanie	Lot	Saint Géry-Vers	Le Bourg	44.4915	1.5797	NET	SANGER	Confirmed_replicate
BCWBS0441	BCWBS340-24	PQ099050	PS18	RIEUPEYROUX	Rudélide Expertise Muséologie REM	Arthropoda	Insecta	Hymenoptera	Andrenidae	Andreninae	Andrena	Andrena variabilis	NA	Rémi Rudelle	remirud@gmail.com	Morphology	M	NA	Adult	LEG	Rémi Rudelle	2019-08-26	France	Occitanie	Lot	Tour-de-Faure	Les Versanes	44.4788	1.6785	NET	SANGER	Confirmed_replicate
BCWBS0442	BCWBS341-24	PQ098992	PS19	RIEUPEYROUX	Rudélide Expertise Muséologie REM	Arthropoda	Insecta	Hymenoptera	Andrenidae	Andreninae	Andrena	Andrena variabilis	NA	Rémi Rudelle	remirud@gmail.com	Morphology	M	NA	Adult	LEG	Rémi Rudelle	2020-07-22	France	Occitanie	Lot	Les Pechs du Vers	Larrivière	44.5874	1.5661	NET	SANGER	Confirmed_replicate
BCWBS0443	BCWBS342-24	PQ099152	PS20	RIEUPEYROUX	Rudélide Expertise Muséologie REM	Arthropoda	Insecta	Hymenoptera	Andrenidae	Andreninae	Andrena	Andrena trimmerana	NA	Rémi Rudelle	remirud@gmail.com	Morphology	F	NA	Adult	LEG	Rémi Rudelle	2019-03-26	France	Occitanie	Lot	Gramat	Soubrié	44.7643	1.7125	NET	SANGER	Confirmed_replicate
BCWBS0444	BCWBS343-24	PQ099182	PS21	RIEUPEYROUX	Rudélide Expertise Muséologie REM	Arthropoda	Insecta	Hymenoptera	Andrenidae	Andreninae	Andrena	Andrena trimmerana	NA	Rémi Rudelle	remirud@gmail.com	Morphology	F	NA	Adult	LEG	Rémi Rudelle	2018-05-06	France	Occitanie	Haute-Garonne	Toulouse	Ligne Métro3	43.6007	1.4328	NET	SANGER	Confirmed_replicate
BCWBS0445	BCWBS344-24	PQ099068	PS22	RIEUPEYROUX	Rudélide Expertise Muséologie REM	Arthropoda	Insecta	Hymenoptera	Andrenidae	Andreninae	Andrena	Andrena trimmerana	NA	Rémi Rudelle	remirud@gmail.com	Morphology	F	NA	Adult	LEG	Rémi Rudelle	2020-03-22	France	Occitanie	Lot	Lalbenque	Laval	44.3356	1.563	NET	SANGER	Confirmed_replicate
BCWBS0446	BCWBS345-24	PQ099143	PS23	RIEUPEYROUX	Rudélide Expertise Muséologie REM	Arthropoda	Insecta	Hymenoptera	Andrenidae	Andreninae	Andrena	Andrena trimmerana	NA	Rémi Rudelle	remirud@gmail.com	Morphology	F	NA	Adult	LEG	Rémi Rudelle	2014-04-26	France	Occitanie	Aveyron	Vézins-de-Lévézou	Alentours du pic du Pal	44.2628	2.9426	NET	SANGER	Confirmed_replicate
BCWBS0447	BCWBS346-24	PQ099076	PS24	RIEUPEYROUX	Rudélide Expertise Muséologie REM	Arthropoda	Insecta	Hymenoptera	Andrenidae	Andreninae	Andrena	Andrena trimmerana	NA	Rémi Rudelle	remirud@gmail.com	Morphology	F	NA	Adult	LEG	Rémi Rudelle	2020-03-22	France	Occitanie	Lot	Lalbenque	Laval	44.3356	1.563	NET	SANGER	Confirmed_replicate
BCWBS0448	BCWBS347-24	NA	PS25	RIEUPEYROUX	Rudélide Expertise Muséologie REM	Arthropoda	Insecta	Hymenoptera	Andrenidae	Andreninae	Andrena	Andrena chrysosceles	NA	Rémi Rudelle	remirud@gmail.com	Morphology	F	NA	Adult	LEG	Rémi Rudelle	2020-03-21	France	Occitanie	Lot	Gramat	Soubrié	44.7643	1.7125	NET	SANGER	Confirmed_replicate
BCWBS0449	NA	NA	PS26	RIEUPEYROUX	Rudélide Expertise Muséologie REM	Arthropoda	Insecta	Hymenoptera	Andrenidae	Andreninae	Andrena	Andrena fulvata	NA	Rémi Rudelle	remirud@gmail.com	Morphology	F	NA	Adult	LEG	Rémi Rudelle	2010-05-18	France	Occitanie	Aveyron	NA	Tail 01	NA	NA	NET	SANGER	Fail
BCWBS0450	BCWBS348-24	PQ099203	PS27	RIEUPEYROUX	Rudélide Expertise Muséologie REM	Arthropoda	Insecta	Hymenoptera	Andrenidae	Andreninae	Andrena	Andrena fulvata	NA	Rémi Rudelle	remirud@gmail.com	Morphology	F	NA	Adult	LEG	Rémi Rudelle	2017-04-28	France	Auvergne-Rhône-Alpes	Allier	Le Vernet	ENSCoteStAmand	46.1064	3.4765	NET	SANGER	Confirmed_single
BCWBS0451	NA	NA	PS28	RIEUPEYROUX	Rudélide Expertise Muséologie REM	Arthropoda	Insecta	Hymenoptera	Andrenidae	Andreninae	Andrena	Andrena wilkella	NA	Rémi Rudelle	remirud@gmail.com	Morphology	F	NA	Adult	LEG	Rémi Rudelle	2011-05-15	France	Nouvelle-Aquitaine	Dordogne	Daglan	La Bégonie	44.7453	1.1896	NET	SANGER	Fail
BCWBS0452	BCWBS349-24	NA	PS29	RIEUPEYROUX	Rudélide Expertise Muséologie REM	Arthropoda	Insecta	Hymenoptera	Andrenidae	Andreninae	Andrena	Andrena wilkella	NA	Rémi Rudelle	remirud@gmail.com	Morphology	F	NA	Adult	LEG	Rémi Rudelle	2013-07-19	France	Occitanie	Aveyron	Villefranche-de-Panat	Violon Bas	44.0851	2.7148	NET	SANGER	Confirmed_replicate
BCWBS0453	BCWBS350-24	NA	PS30	RIEUPEYROUX	Rudélide Expertise Muséologie REM	Arthropoda	Insecta	Hymenoptera	Andrenidae	Andreninae	Andrena	Andrena wilkella	NA	Rémi Rudelle	remirud@gmail.com	Morphology	F	NA	Adult	LEG	Rémi Rudelle	2012-07-02	France	Occitanie	Aveyron	Arvieu	Bonuéjouls	44.1908	2.6704	NET	SANGER	Confirmed_replicate
BCWBS0454	BCWBS351-24	NA	PS31	RIEUPEYROUX	Rudélide Expertise Muséologie REM	Arthropoda	Insecta	Hymenoptera	Andrenidae	Andreninae	Andrena	Andrena afzeliella	NA	Rémi Rudelle	remirud@gmail.com	Morphology	M	NA	Adult	LEG	Rémi Rudelle	2019-08-26	France	Occitanie	Lot	Tour-de-Faure	Les Versanes	44.4788	1.6785	NET	SANGER	Confirmed_replicate
BCWBS0455	BCWBS352-24	PQ098993	PS32	RIEUPEYROUX	Rudélide Expertise Muséologie REM	Arthropoda	Insecta	Hymenoptera	Andrenidae	Andreninae	Andrena	Andrena russula	NA	Rémi Rudelle	remirud@gmail.com	Morphology	F	NA	Adult	LEG	Rémi Rudelle	2018-05-11	France	Occitanie	Pyrénées-Orientales	Roquefort-des-Corbières	Site Eolien Ouest	42.9963	2.9371	NET	SANGER	Confirmed_replicate
BCWBS0456	BCWBS353-24	NA	PS33	RIEUPEYROUX	Rudélide Expertise Muséologie REM	Arthropoda	Insecta	Hymenoptera	Andrenidae	Andreninae	Andrena	Andrena russula	NA	Rémi Rudelle	remirud@gmail.com	Morphology	F	NA	Adult	LEG	Rémi Rudelle	2018-04-23	France	Occitanie	Pyrénées-Orientales	Roquefort-des-Corbières	Site Eolien Est	42.9963	2.9371	NET	SANGER	Confirmed_replicate
BCWBS0457	BCWBS354-24	NA	PS34	RIEUPEYROUX	Rudélide Expertise Muséologie REM	Arthropoda	Insecta	Hymenoptera	Andrenidae	Andreninae	Andrena	Andrena russula	NA	Rémi Rudelle	remirud@gmail.com	Morphology	M	NA	Adult	LEG	Rémi Rudelle	2018-05-10	France	Occitanie	Pyrénées-Orientales	Escaro	Photovolt. Pla de Ganta	42.5337	2.319	NET	SANGER	Confirmed_replicate
BCWBS0458	BCWBS355-24	NA	PS35	RIEUPEYROUX	Rudélide Expertise Muséologie REM	Arthropoda	Insecta	Hymenoptera	Andrenidae	Andreninae	Andrena	Andrena haemorrhoa	NA	Rémi Rudelle	remirud@gmail.com	Morphology	F	NA	Adult	LEG	Rémi Rudelle	2018-04-19	France	Occitanie	Aveyron	Boussac	La Tourelle	44.2961	2.3846	NET	SANGER	Confirmed_replicate
BCWBS0459	BCWBS356-24	NA	PS36	RIEUPEYROUX	Rudélide Expertise Muséologie REM	Arthropoda	Insecta	Hymenoptera	Andrenidae	Andreninae	Andrena	Andrena haemorrhoa	NA	Rémi Rudelle	remirud@gmail.com	Morphology	F	NA	Adult	LEG	Rémi Rudelle	2019-03-25	France	Occitanie	Lot	Lalbenque	Laval	44.3356	1.563	NET	SANGER	Confirmed_replicate
BCWBS0460	BCWBS357-24	NA	PS37	RIEUPEYROUX	Rudélide Expertise Muséologie REM	Arthropoda	Insecta	Hymenoptera	Andrenidae	Andreninae	Andrena	Andrena simontornyella	NA	Rémi Rudelle	remirud@gmail.com	Morphology	F	NA	Adult	LEG	Rémi Rudelle	2019-06-03	France	Occitanie	Lot	Lalbenque	Laval	44.3356	1.563	NET	SANGER	Confirmed_replicate
BCWBS0461	NA	NA	PS38	RIEUPEYROUX	Rudélide Expertise Muséologie REM	Arthropoda	Insecta	Hymenoptera	Andrenidae	Andreninae	Andrena	Andrena simontornyella	NA	Rémi Rudelle	remirud@gmail.com	Morphology	M	NA	Adult	LEG	Rémi Rudelle	2019-04-20	France	Occitanie	Lot	Saint-Cirq-Lapopie	Mas de Cantagrel	44.4519	1.6528	NET	SANGER	Fail
BCWBS0462	NA	NA	PS39	RIEUPEYROUX	Rudélide Expertise Muséologie REM	Arthropoda	Insecta	Hymenoptera	Andrenidae	Andreninae	Andrena	Andrena simontornyella	NA	Rémi Rudelle	remirud@gmail.com	Morphology	F	NA	Adult	LEG	Rémi Rudelle	2019-06-03	France	Occitanie	Lot	Tour-de-Faure	Les Versanes	44.4788	1.6785	NET	SANGER	Fail
BCWBS0463	NA	NA	PS40	RIEUPEYROUX	Rudélide Expertise Muséologie REM	Arthropoda	Insecta	Hymenoptera	Apidae	Apinae	Bombus	Bombus humilis	NA	Rémi Rudelle	remirud@gmail.com	Morphology	F	W	Adult	LEG	Rémi Rudelle	2019-06-03	France	Occitanie	Lot	Mayrinhac-Lentour	Le Cayrel	44.8141	1.8058	NET	SANGER	Contaminated
BCWBS0464	NA	NA	PS41	RIEUPEYROUX	Rudélide Expertise Muséologie REM	Arthropoda	Insecta	Hymenoptera	Apidae	Apinae	Bombus	Bombus humilis	NA	Rémi Rudelle	remirud@gmail.com	Morphology	F	W	Adult	LEG	Rémi Rudelle	2019-06-03	France	Occitanie	Lot	Tour-de-Faure	Les Versanes	44.4788	1.6785	NET	SANGER	Fail
BCWBS0465	NA	NA	PS42	RIEUPEYROUX	Rudélide Expertise Muséologie REM	Arthropoda	Insecta	Hymenoptera	Apidae	Apinae	Bombus	Bombus humilis	NA	Rémi Rudelle	remirud@gmail.com	Morphology	F	W	Adult	LEG	Rémi Rudelle	2020-07-19	France	Occitanie	Lot	Cœur de Causse	Pébérou	44.6441	1.604	NET	SANGER	Contaminated
BCWBS0466	NA	NA	PS43	RIEUPEYROUX	Rudélide Expertise Muséologie REM	Arthropoda	Insecta	Hymenoptera	Apidae	Apinae	Bombus	Bombus muscorum	NA	Rémi Rudelle	remirud@gmail.com	Morphology	F	W	Adult	LEG	Rémi Rudelle	2016-09-05	France	Nouvelle-Aquitaine	Landes	Saint-Michel-Escalus	TourbièrePontNeuf	43.8752	-1.2475	NET	SANGER	Fail
BCWBS0467	NA	NA	PS44	RIEUPEYROUX	Rudélide Expertise Muséologie REM	Arthropoda	Insecta	Hymenoptera	Apidae	Apinae	Bombus	Bombus muscorum	NA	Rémi Rudelle	remirud@gmail.com	Morphology	F	W	Adult	LEG	Rémi Rudelle	2016-09-05	France	Nouvelle-Aquitaine	Landes	Saint-Michel-Escalus	TourbièrePontNeuf	43.8752	-1.2475	NET	SANGER	Contaminated
BCWBS0468	NA	NA	PS45	RIEUPEYROUX	Rudélide Expertise Muséologie REM	Arthropoda	Insecta	Hymenoptera	Apidae	Apinae	Bombus	Bombus muscorum	NA	Rémi Rudelle	remirud@gmail.com	Morphology	F	W	Adult	LEG	Rémi Rudelle	2016-09-05	France	Nouvelle-Aquitaine	Landes	Saint-Michel-Escalus	TourbièrePontNeuf	43.8752	-1.2475	NET	SANGER	Contaminated
BCWBS0469	BCWBS362-24	NA	PS46	RIEUPEYROUX	Rudélide Expertise Muséologie REM	Arthropoda	Insecta	Hymenoptera	Apidae	Apinae	Bombus	Bombus lucorum	NA	Rémi Rudelle	remirud@gmail.com	Morphology	M	NA	Adult	LEG	Rémi Rudelle	2020-07-19	France	Occitanie	Lot	Les Pechs du Vers	Larrivière	44.5874	1.5661	NET	SANGER	Confirmed_replicate
BCWBS0470	BCWBS363-24	NA	PS47	RIEUPEYROUX	Rudélide Expertise Muséologie REM	Arthropoda	Insecta	Hymenoptera	Apidae	Apinae	Bombus	Bombus lucorum	NA	Rémi Rudelle	remirud@gmail.com	Morphology	M	NA	Adult	LEG	Rémi Rudelle	2013-08-06	France	Occitanie	Aveyron	Goutrens	le Puech	44.4377	2.3651	NET	SANGER	Confirmed_replicate
BCWBS0471	BCWBS364-24	NA	PS48	RIEUPEYROUX	Rudélide Expertise Muséologie REM	Arthropoda	Insecta	Hymenoptera	Apidae	Apinae	Bombus	Bombus lucorum	NA	Rémi Rudelle	remirud@gmail.com	Morphology	M	NA	Adult	LEG	Rémi Rudelle	2013-08-14	France	Occitanie	Aveyron	Valady	Tralouns	44.4462	2.4412	NET	SANGER	Confirmed_replicate
BCWBS0472	BCWBS365-24	NA	PS49	RIEUPEYROUX	Rudélide Expertise Muséologie REM	Arthropoda	Insecta	Hymenoptera	Apidae	Apinae	Bombus	Bombus terrestris	NA	Rémi Rudelle	remirud@gmail.com	Morphology	M	NA	Adult	LEG	Rémi Rudelle	2020-07-19	France	Occitanie	Lot	Les Pechs du Vers	Larrivière	44.5874	1.5661	NET	SANGER	Confirmed_replicate
BCWBS0473	BCWBS366-24	NA	PS50	RIEUPEYROUX	Rudélide Expertise Muséologie REM	Arthropoda	Insecta	Hymenoptera	Apidae	Apinae	Bombus	Bombus terrestris	NA	Rémi Rudelle	remirud@gmail.com	Morphology	M	NA	Adult	LEG	Rémi Rudelle	2020-07-19	France	Occitanie	Lot	Les Pechs du Vers	Larrivière	44.5874	1.5661	NET	SANGER	Confirmed_replicate
BCWBS0474	BCWBS367-24	NA	PS51	RIEUPEYROUX	Rudélide Expertise Muséologie REM	Arthropoda	Insecta	Hymenoptera	Apidae	Apinae	Bombus	Bombus terrestris	NA	Rémi Rudelle	remirud@gmail.com	Morphology	M	NA	Adult	LEG	Rémi Rudelle	2020-07-18	France	Occitanie	Lot	Saint-Cirq-Lapopie	Mas de Cantagrel	44.4519	1.6528	NET	SANGER	Confirmed_replicate
BCWBS0475	BCWBS368-24	NA	PS52	RIEUPEYROUX	Rudélide Expertise Muséologie REM	Arthropoda	Insecta	Hymenoptera	Apidae	Apinae	Bombus	Bombus ruderarius	NA	Rémi Rudelle	remirud@gmail.com	Morphology	F	NA	Adult	LEG	Rémi Rudelle	2013-07-11	France	Occitanie	Aveyron	Nauviale	Combret	44.5119	2.4313	NET	SANGER	Confirmed_replicate
BCWBS0476	BCWBS369-24	NA	PS53	RIEUPEYROUX	Rudélide Expertise Muséologie REM	Arthropoda	Insecta	Hymenoptera	Apidae	Apinae	Bombus	Bombus ruderarius	NA	Rémi Rudelle	remirud@gmail.com	Morphology	M	NA	Adult	LEG	Rémi Rudelle	2016-08-06	France	Occitanie	Ariège	Rabat-les-Trois-Seigneurs	Pic des 3 Seigneurs	42.8425	1.5044	NET	SANGER	Confirmed_replicate
BCWBS0477	NA	NA	PS54	RIEUPEYROUX	Rudélide Expertise Muséologie REM	Arthropoda	Insecta	Hymenoptera	Apidae	Eucerinae	Eucera	Eucera interrupta	NA	Rémi Rudelle	remirud@gmail.com	Morphology	F	NA	Adult	LEG	Rémi Rudelle	2013-07-11	France	Occitanie	Aveyron	Nauviale	Combret	44.5119	2.4313	NET	SANGER	Fail
BCWBS0478	NA	NA	PS55	RIEUPEYROUX	Rudélide Expertise Muséologie REM	Arthropoda	Insecta	Hymenoptera	Apidae	Eucerinae	Eucera	Eucera interrupta	NA	Rémi Rudelle	remirud@gmail.com	Morphology	M	NA	Adult	LEG	Rémi Rudelle	2020-05-04	France	Occitanie	Lot	Tour-de-Faure	Les Versanes	44.4788	1.6785	NET	SANGER	Fail
BCWBS0479	BCWBS370-24	PQ099133	PS56	RIEUPEYROUX	Rudélide Expertise Muséologie REM	Arthropoda	Insecta	Hymenoptera	Apidae	Eucerinae	Eucera	Eucera longicornis	NA	Rémi Rudelle	remirud@gmail.com	Morphology	M	NA	Adult	LEG	Rémi Rudelle	2020-05-04	France	Occitanie	Lot	Lalbenque	Laval	44.3356	1.563	NET	SANGER	Confirmed_replicate
BCWBS0480	BCWBS371-24	PQ099115	PS57	RIEUPEYROUX	Rudélide Expertise Muséologie REM	Arthropoda	Insecta	Hymenoptera	Apidae	Eucerinae	Eucera	Eucera longicornis	NA	Rémi Rudelle	remirud@gmail.com	Morphology	M	NA	Adult	LEG	Rémi Rudelle	2020-05-26	France	Occitanie	Lot	Tour-de-Faure	Les Versanes	44.4788	1.6785	NET	SANGER	Confirmed_replicate
BCWBS0481	NA	NA	PS58	RIEUPEYROUX	Rudélide Expertise Muséologie REM	Arthropoda	Insecta	Hymenoptera	Apidae	Eucerinae	Eucera	Eucera longicornis	NA	Rémi Rudelle	remirud@gmail.com	Morphology	M	NA	Adult	LEG	Rémi Rudelle	2020-05-03	France	Occitanie	Lot	Les Pechs du Vers	Larrivière	44.5874	1.5661	NET	SANGER	Fail
BCWBS0482	BCWBS372-24	PQ099082	PS59	RIEUPEYROUX	Rudélide Expertise Muséologie REM	Arthropoda	Insecta	Hymenoptera	Apidae	Eucerinae	Eucera	Eucera longicornis	NA	Rémi Rudelle	remirud@gmail.com	Morphology	F	NA	Adult	LEG	Rémi Rudelle	2020-06-22	France	Occitanie	Lot	Lalbenque	Laval	44.3356	1.563	NET	SANGER	Confirmed_replicate
BCWBS0483	BCWBS373-24	PQ098955	PS60	RIEUPEYROUX	Rudélide Expertise Muséologie REM	Arthropoda	Insecta	Hymenoptera	Apidae	Eucerinae	Eucera	Eucera longicornis	NA	Rémi Rudelle	remirud@gmail.com	Morphology	F	NA	Adult	LEG	Rémi Rudelle	2020-05-26	France	Occitanie	Lot	Saint-Cirq-Lapopie	Mas de Cantagrel	44.4519	1.6528	NET	SANGER	Confirmed_replicate
BCWBS0484	NA	NA	PS61	RIEUPEYROUX	Rudélide Expertise Muséologie REM	Arthropoda	Insecta	Hymenoptera	Apidae	Eucerinae	Eucera	Eucera longicornis	NA	Rémi Rudelle	remirud@gmail.com	Morphology	F	NA	Adult	LEG	Rémi Rudelle	2020-06-22	France	Occitanie	Lot	Lalbenque	Laval	44.3356	1.563	NET	SANGER	Fail
BCWBS0485	BCWBS374-24	PQ099201	PS62	RIEUPEYROUX	Rudélide Expertise Muséologie REM	Arthropoda	Insecta	Hymenoptera	Halictidae	Halictinae	Halictus	Halictus langobardicus	NA	Rémi Rudelle	remirud@gmail.com	Morphology	M	NA	Adult	LEG	Rémi Rudelle	2019-07-22	France	Occitanie	Lot	Les Pechs du Vers	Larrivière	44.5874	1.5661	NET	SANGER	Confirmed_replicate
BCWBS0486	BCWBS375-24	PQ099117	PS63	RIEUPEYROUX	Rudélide Expertise Muséologie REM	Arthropoda	Insecta	Hymenoptera	Halictidae	Halictinae	Halictus	Halictus langobardicus	NA	Rémi Rudelle	remirud@gmail.com	Morphology	M	NA	Adult	LEG	Rémi Rudelle	2019-07-22	France	Occitanie	Lot	Les Pechs du Vers	Larrivière	44.5874	1.5661	NET	SANGER	Confirmed_replicate
BCWBS0487	BCWBS376-24	PQ099079	PS64	RIEUPEYROUX	Rudélide Expertise Muséologie REM	Arthropoda	Insecta	Hymenoptera	Halictidae	Halictinae	Halictus	Halictus langobardicus	NA	Rémi Rudelle	remirud@gmail.com	Morphology	M	NA	Adult	LEG	Rémi Rudelle	2019-07-23	France	Occitanie	Lot	Saint Géry-Vers	Le Bourg	44.4915	1.5797	NET	SANGER	Confirmed_replicate
BCWBS0488	BCWBS377-24	PQ099108	PS65	RIEUPEYROUX	Rudélide Expertise Muséologie REM	Arthropoda	Insecta	Hymenoptera	Halictidae	Halictinae	Halictus	Halictus simplex	NA	Rémi Rudelle	remirud@gmail.com	Morphology	M	NA	Adult	LEG	Rémi Rudelle	2013-08-14	France	Occitanie	Aveyron	Valady	Tralouns	44.4462	2.4412	NET	SANGER	Confirmed_replicate
BCWBS0489	BCWBS378-24	PQ099020	PS66	RIEUPEYROUX	Rudélide Expertise Muséologie REM	Arthropoda	Insecta	Hymenoptera	Halictidae	Halictinae	Halictus	Halictus simplex	NA	Rémi Rudelle	remirud@gmail.com	Morphology	M	NA	Adult	LEG	Rémi Rudelle	2013-08-06	France	Occitanie	Aveyron	Sainte-Radegonde	Hyars	44.3297	2.6333	NET	SANGER	Confirmed_replicate
BCWBS0490	BCWBS379-24	PQ099146	PS67	RIEUPEYROUX	Rudélide Expertise Muséologie REM	Arthropoda	Insecta	Hymenoptera	Halictidae	Halictinae	Halictus	Halictus simplex	NA	Rémi Rudelle	remirud@gmail.com	Morphology	M	NA	Adult	LEG	Rémi Rudelle	2013-08-06	France	Occitanie	Aveyron	Sainte-Radegonde	Hyars	44.3297	2.6333	NET	SANGER	Confirmed_replicate
BCWBS0491	BCWBS380-24	PQ099028	PS68	RIEUPEYROUX	Rudélide Expertise Muséologie REM	Arthropoda	Insecta	Hymenoptera	Halictidae	Halictinae	Halictus	Halictus compressus	NA	Rémi Rudelle	remirud@gmail.com	Morphology	M	NA	Adult	LEG	Rémi Rudelle	2018-07-29	France	Occitanie	Aveyron	Druelle Balsac	Césars	44.3782	2.4721	NET	SANGER	Confirmed_replicate
BCWBS0492	BCWBS381-24	PQ099132	PS69	RIEUPEYROUX	Rudélide Expertise Muséologie REM	Arthropoda	Insecta	Hymenoptera	Halictidae	Halictinae	Halictus	Halictus compressus	NA	Rémi Rudelle	remirud@gmail.com	Morphology	M	NA	Adult	LEG	Rémi Rudelle	2019-07-22	France	Occitanie	Lot	Les Pechs du Vers	Larrivière	44.5874	1.5661	NET	SANGER	Confirmed_replicate
BCWBS0493	BCWBS382-24	PQ099210	PS70	RIEUPEYROUX	Rudélide Expertise Muséologie REM	Arthropoda	Insecta	Hymenoptera	Halictidae	Halictinae	Halictus	Halictus compressus	NA	Rémi Rudelle	remirud@gmail.com	Morphology	M	NA	Adult	LEG	Rémi Rudelle	2018-07-29	France	Occitanie	Aveyron	Druelle Balsac	Césars	44.3782	2.4721	NET	SANGER	Confirmed_replicate
BCWBS0494	NA	NA	PS71	RIEUPEYROUX	Rudélide Expertise Muséologie REM	Arthropoda	Insecta	Hymenoptera	Megachilidae	Megachilinae	Hoplitis	Hoplitis adunca	NA	Rémi Rudelle	remirud@gmail.com	Morphology	F	NA	Adult	LEG	Rémi Rudelle	2020-06-23	France	Occitanie	Lot	Gramat	Soubrié	44.7643	1.7125	NET	SANGER	Contaminated
BCWBS0495	NA	NA	PS72	RIEUPEYROUX	Rudélide Expertise Muséologie REM	Arthropoda	Insecta	Hymenoptera	Megachilidae	Megachilinae	Hoplitis	Hoplitis adunca	NA	Rémi Rudelle	remirud@gmail.com	Morphology	F	NA	Adult	LEG	Rémi Rudelle	2020-07-18	France	Occitanie	Lot	Saint Géry-Vers	Le Bourg	44.4915	1.5797	NET	SANGER	Contaminated
BCWBS0496	NA	NA	PS73	RIEUPEYROUX	Rudélide Expertise Muséologie REM	Arthropoda	Insecta	Hymenoptera	Megachilidae	Megachilinae	Hoplitis	Hoplitis adunca	NA	Rémi Rudelle	remirud@gmail.com	Morphology	F	NA	Adult	LEG	Rémi Rudelle	2020-07-18	France	Occitanie	Lot	Saint Géry-Vers	Le Bourg	44.4915	1.5797	NET	SANGER	Fail
BCWBS0497	BCWBS385-24	PQ099087	PS74	RIEUPEYROUX	Rudélide Expertise Muséologie REM	Arthropoda	Insecta	Hymenoptera	Megachilidae	Megachilinae	Osmia	Osmia caerulescens	NA	Rémi Rudelle	remirud@gmail.com	Morphology	F	NA	Adult	LEG	Rémi Rudelle	2019-05-31	France	Occitanie	Lot	Mayrinhac-Lentour	Le Cayrel	44.8141	1.8058	NET	SANGER	Confirmed_replicate
BCWBS0498	NA	NA	PS75	RIEUPEYROUX	Rudélide Expertise Muséologie REM	Arthropoda	Insecta	Hymenoptera	Megachilidae	Megachilinae	Osmia	Osmia caerulescens	NA	Rémi Rudelle	remirud@gmail.com	Morphology	F	NA	Adult	LEG	Rémi Rudelle	2020-06-18	France	Occitanie	Lot	Lalbenque	Laval	44.3356	1.563	NET	SANGER	Fail
BCWBS0499	BCWBS386-24	NA	PS76	RIEUPEYROUX	Rudélide Expertise Muséologie REM	Arthropoda	Insecta	Hymenoptera	Megachilidae	Megachilinae	Osmia	Osmia caerulescens	NA	Rémi Rudelle	remirud@gmail.com	Morphology	F	NA	Adult	LEG	Rémi Rudelle	2019-06-18	France	Occitanie	Lot	Saint Géry-Vers	Le Bourg	44.4915	1.5797	NET	SANGER	Confirmed_replicate
BCWBS0500	NA	NA	PS77	RIEUPEYROUX	Rudélide Expertise Muséologie REM	Arthropoda	Insecta	Hymenoptera	Halictidae	Halictinae	Lasioglossum	Lasioglossum angusticeps	NA	Rémi Rudelle	remirud@gmail.com	Morphology	F	NA	Adult	LEG	Rémi Rudelle	2017-07-29	France	Auvergne-Rhône-Alpes	Allier	Le Vernet	ENS Cote St Amand	46.1064	3.4765	NET	SANGER	Contaminated
BCWBS0501	NA	NA	PS78	RIEUPEYROUX	Rudélide Expertise Muséologie REM	Arthropoda	Insecta	Hymenoptera	Halictidae	Halictinae	Lasioglossum	Lasioglossum angusticeps	NA	Rémi Rudelle	remirud@gmail.com	Morphology	M	NA	Adult	LEG	Rémi Rudelle	2017-09-22	France	Auvergne-Rhône-Alpes	Allier	Le Vernet	ENS Cote St Amand	46.1064	3.4765	NET	SANGER	Fail
BCWBS0502	NA	NA	PS79	RIEUPEYROUX	Rudélide Expertise Muséologie REM	Arthropoda	Insecta	Hymenoptera	Halictidae	Halictinae	Lasioglossum	Lasioglossum angusticeps	NA	Rémi Rudelle	remirud@gmail.com	Morphology	M	NA	Adult	LEG	Rémi Rudelle	2018-07-10	France	Occitanie	Lot	Saint-Cirq-Lapopie	Mas de Cantagrel	44.4519	1.6528	NET	SANGER	Contaminated
BCWBS0503	NA	NA	PS80	RIEUPEYROUX	Rudélide Expertise Muséologie REM	Arthropoda	Insecta	Hymenoptera	Halictidae	Halictinae	Lasioglossum	Lasioglossum costulatum	NA	Rémi Rudelle	remirud@gmail.com	Morphology	F	NA	Adult	LEG	Rémi Rudelle	2020-05-26	France	Occitanie	Lot	Tour-de-Faure	Les Versanes	44.4788	1.6785	NET	SANGER	Fail
BCWBS0504	NA	NA	PS81	RIEUPEYROUX	Rudélide Expertise Muséologie REM	Arthropoda	Insecta	Hymenoptera	Halictidae	Halictinae	Lasioglossum	Lasioglossum costulatum	NA	Rémi Rudelle	remirud@gmail.com	Morphology	M	NA	Adult	LEG	Rémi Rudelle	2013-07-31	France	Occitanie	Aveyron	Creissels	Devez Nouvel	44.0621	3.0572	NET	SANGER	Fail
BCWBS0508	BCWBS389-24	NA	PS85	RIEUPEYROUX	Rudélide Expertise Muséologie REM	Arthropoda	Insecta	Hymenoptera	Apidae	Apinae	Bombus	Bombus pomorum	NA	Rémi Rudelle	remirud@gmail.com	Morphology	M	NA	Adult	LEG	Rémi Rudelle	2014-08-16	France	Occitanie	Aveyron	Salles-Curan	Bourgs alentours	44.1594	2.7797	NET	SANGER	Confirmed_replicate
BCWBS0509	BCWBS390-24	NA	PS86	RIEUPEYROUX	Rudélide Expertise Muséologie REM	Arthropoda	Insecta	Hymenoptera	Apidae	Apinae	Bombus	Bombus pomorum	NA	Rémi Rudelle	remirud@gmail.com	Morphology	M	NA	Adult	LEG	Rémi Rudelle	2013-07-19	France	Occitanie	Aveyron	Villefranche-de-Panat	Violon Bas	44.0851	2.7148	NET	SANGER	Confirmed_replicate
BCWBS0510	BCWBS391-24	NA	PS87	RIEUPEYROUX	Rudélide Expertise Muséologie REM	Arthropoda	Insecta	Hymenoptera	Apidae	Apinae	Bombus	Bombus ruderatus	NA	Rémi Rudelle	remirud@gmail.com	Morphology	NA	NA	Adult	LEG	Rémi Rudelle	2013-07-19	France	Occitanie	Aveyron	Villefranche-de-Panat	Violon Bas	44.0851	2.7148	NET	SANGER	Confirmed_single
BCWBS0511	BCWBS392-24	NA	PS88	RIEUPEYROUX	Rudélide Expertise Muséologie REM	Arthropoda	Insecta	Hymenoptera	Apidae	Apinae	Bombus	Bombus sylvarum	NA	Rémi Rudelle	remirud@gmail.com	Morphology	NA	NA	Adult	LEG	Rémi Rudelle	2013-08-05	France	Occitanie	Aveyron	Villefranche-de-Panat	Violon Bas	44.0851	2.7148	NET	SANGER	Confirmed_replicate
BCWBS0512	BCWBS393-24	NA	PS89	RIEUPEYROUX	Rudélide Expertise Muséologie REM	Arthropoda	Insecta	Hymenoptera	Apidae	Apinae	Bombus	Bombus pyrenaeus	NA	Rémi Rudelle	remirud@gmail.com	Morphology	NA	NA	Adult	LEG	Rémi Rudelle	2016-07-10	France	Occitanie	Hautes-Pyrénées	Rn-Néouvielle	Rando alentours	NA	NA	NET	SANGER	Confirmed_single
BCWBS0513	BCWBS394-24	NA	PS90	RIEUPEYROUX	Rudélide Expertise Muséologie REM	Arthropoda	Insecta	Hymenoptera	Apidae	Apinae	Bombus	Bombus monticola	NA	Rémi Rudelle	remirud@gmail.com	Morphology	NA	NA	Adult	LEG	Rémi Rudelle	2016-07-10	France	Occitanie	Hautes-Pyrénées	Rn-Néouvielle	Rando alentours	NA	NA	NET	SANGER	Confirmed_replicate
BCWBS0514	BCWBS395-24	NA	PS91	RIEUPEYROUX	Rudélide Expertise Muséologie REM	Arthropoda	Insecta	Hymenoptera	Apidae	Apinae	Bombus	Bombus ruderarius	NA	Rémi Rudelle	remirud@gmail.com	Morphology	NA	NA	Adult	LEG	Rémi Rudelle	2014-04-19	France	Occitanie	Haute-Garonne	Roumens	Rando alentours	43.4634	1.9388	NET	SANGER	Confirmed_replicate
BCWBS0515	BCWBS396-24	PQ099119	SEQ5	CRBE	CNRS	Arthropoda	Insecta	Hymenoptera	Apidae	Apinae	Bombus	Bombus campestris	NA	Dominique Pelletier	NA	Morphology	NA	NA	Adult	LEG	CRBE	2017	France	Occitanie	Aude	Camurac	NA	42.8015	1.9252	NET	SANGER	Confirmed_single
BCWBS0516	BCWBS397-24	PQ099209	SEQ6	CRBE	CNRS	Arthropoda	Insecta	Hymenoptera	Apidae	Apinae	Bombus	Bombus gerstaeckeri	NA	Dominique Pelletier	NA	Morphology	NA	NA	Adult	LEG	CRBE	2017	France	Occitanie	Aude	Camurac	NA	42.8015	1.9252	NET	SANGER	Confirmed_single
BCWBS0517	BCWBS398-24	PQ099163	SEQ7	CRBE	CNRS	Arthropoda	Insecta	Hymenoptera	Apidae	Apinae	Bombus	Bombus hortorum	NA	Dominique Pelletier	NA	Morphology	NA	NA	Adult	LEG	CRBE	2017	France	Occitanie	Aude	Camurac	NA	42.8015	1.9252	NET	SANGER	Confirmed_replicate
BCWBS0518	BCWBS399-24	PQ099059	SEQ8	CRBE	CNRS	Arthropoda	Insecta	Hymenoptera	Apidae	Apinae	Bombus	Bombus hortorum	NA	Dominique Pelletier	NA	Morphology	NA	NA	Adult	LEG	CRBE	2017	France	Occitanie	Aude	Camurac	NA	42.8015	1.9252	NET	SANGER	Confirmed_replicate
BCWBS0519	BCWBS400-24	PQ098994	SEQ9	CRBE	CNRS	Arthropoda	Insecta	Hymenoptera	Apidae	Apinae	Bombus	Bombus hypnorum	NA	Dominique Pelletier	NA	Morphology	NA	NA	Adult	LEG	CRBE	2017	France	Occitanie	Aude	Camurac	NA	42.8015	1.9252	NET	SANGER	Confirmed_single
BCWBS0520	BCWBS401-24	PQ098964	SEQ10	CRBE	CNRS	Arthropoda	Insecta	Hymenoptera	Apidae	Apinae	Bombus	Bombus lapidarius	NA	Dominique Pelletier	NA	Morphology	NA	NA	Adult	LEG	CRBE	2017	France	Occitanie	Aude	Camurac	NA	42.8015	1.9252	NET	SANGER	Confirmed_replicate
BCWBS0521	BCWBS402-24	PQ099107	SEQ11	CRBE	CNRS	Arthropoda	Insecta	Hymenoptera	Apidae	Apinae	Bombus	Bombus lucorum	NA	Dominique Pelletier	NA	Morphology	NA	NA	Adult	LEG	CRBE	2017	France	Occitanie	Aude	Camurac	NA	42.8015	1.9252	NET	SANGER	Confirmed_replicate
BCWBS0522	BCWBS403-24	PQ099192	SEQ12	CRBE	CNRS	Arthropoda	Insecta	Hymenoptera	Apidae	Apinae	Bombus	Bombus lucorum	NA	Dominique Pelletier	NA	Morphology	NA	NA	Adult	LEG	CRBE	2017	France	Occitanie	Aude	Camurac	NA	42.8015	1.9252	NET	SANGER	Confirmed_replicate
BCWBS0523	BCWBS404-24	PQ098995	SEQ13	CRBE	CNRS	Arthropoda	Insecta	Hymenoptera	Apidae	Apinae	Bombus	Bombus mesomelas	NA	Dominique Pelletier	NA	Morphology	NA	NA	Adult	LEG	CRBE	2017	France	Occitanie	Aude	Camurac	NA	42.8015	1.9252	NET	SANGER	Confirmed_single
BCWBS0524	BCWBS405-24	PQ099127	SEQ14	CRBE	CNRS	Arthropoda	Insecta	Hymenoptera	Apidae	Apinae	Bombus	Bombus monticola	NA	Dominique Pelletier	NA	Morphology	NA	NA	Adult	LEG	CRBE	2017	France	Occitanie	Aude	Camurac	NA	42.8015	1.9252	NET	SANGER	Confirmed_replicate
BCWBS0525	BCWBS406-24	PQ098976	SEQ15	CRBE	CNRS	Arthropoda	Insecta	Hymenoptera	Apidae	Apinae	Bombus	Bombus pascuorum	NA	Dominique Pelletier	NA	Morphology	NA	NA	Adult	LEG	CRBE	2017	France	Occitanie	Aude	Camurac	NA	42.8015	1.9252	NET	SANGER	Confirmed_replicate
BCWBS0526	BCWBS407-24	PQ099128	SEQ16	CRBE	CNRS	Arthropoda	Insecta	Hymenoptera	Apidae	Apinae	Bombus	Bombus pascuorum	NA	Dominique Pelletier	NA	Morphology	NA	NA	Adult	LEG	CRBE	2017	France	Occitanie	Aude	Camurac	NA	42.8015	1.9252	NET	SANGER	Confirmed_replicate
BCWBS0527	BCWBS408-24	PQ099175	SEQ17	CRBE	CNRS	Arthropoda	Insecta	Hymenoptera	Apidae	Apinae	Bombus	Bombus pascuorum	NA	Dominique Pelletier	NA	Morphology	NA	NA	Adult	LEG	CRBE	2017	France	Occitanie	Aude	Camurac	NA	42.8015	1.9252	NET	SANGER	Confirmed_replicate
BCWBS0528	BCWBS409-24	PQ099112	SEQ18	CRBE	CNRS	Arthropoda	Insecta	Hymenoptera	Apidae	Apinae	Bombus	Bombus pascuorum	NA	Dominique Pelletier	NA	Morphology	NA	NA	Adult	LEG	CRBE	2017	France	Occitanie	Aude	Camurac	NA	42.8015	1.9252	NET	SANGER	Confirmed_replicate
BCWBS0529	BCWBS410-24	PQ099088	SEQ19	CRBE	CNRS	Arthropoda	Insecta	Hymenoptera	Apidae	Apinae	Bombus	Bombus pascuorum	NA	Dominique Pelletier	NA	Morphology	NA	NA	Adult	LEG	CRBE	2017	France	Occitanie	Aude	Camurac	NA	42.8015	1.9252	NET	SANGER	Confirmed_replicate
BCWBS0530	BCWBS411-24	PQ099186	SEQ20	CRBE	CNRS	Arthropoda	Insecta	Hymenoptera	Apidae	Apinae	Bombus	Bombus pascuorum	NA	Dominique Pelletier	NA	Morphology	NA	NA	Adult	LEG	CRBE	2017	France	Occitanie	Aude	Camurac	NA	42.8015	1.9252	NET	SANGER	Confirmed_replicate
BCWBS0531	BCWBS412-24	PQ099019	SEQ21	CRBE	CNRS	Arthropoda	Insecta	Hymenoptera	Apidae	Apinae	Bombus	Bombus pascuorum	NA	Dominique Pelletier	NA	Morphology	NA	NA	Adult	LEG	CRBE	2017	France	Occitanie	Aude	Camurac	NA	42.8015	1.9252	NET	SANGER	Confirmed_replicate
BCWBS0532	NA	NA	SEQ22	CRBE	CNRS	Arthropoda	Insecta	Hymenoptera	Apidae	Apinae	Bombus	Bombus pomorum	NA	Dominique Pelletier	NA	Morphology	NA	NA	Adult	LEG	CRBE	2017	France	Occitanie	Aude	Camurac	NA	42.8015	1.9252	NET	SANGER	Contaminated
BCWBS0533	BCWBS414-24	PQ099063	SEQ23	CRBE	CNRS	Arthropoda	Insecta	Hymenoptera	Apidae	Apinae	Bombus	Bombus pratorum	NA	Dominique Pelletier	NA	Morphology	NA	NA	Adult	LEG	CRBE	2017	France	Occitanie	Aude	Camurac	NA	42.8015	1.9252	NET	SANGER	Confirmed_replicate
BCWBS0534	BCWBS415-24	PQ099173	SEQ24	CRBE	CNRS	Arthropoda	Insecta	Hymenoptera	Apidae	Apinae	Bombus	Bombus ruderarius	NA	Dominique Pelletier	NA	Morphology	NA	NA	Adult	LEG	CRBE	2017	France	Occitanie	Aude	Camurac	NA	42.8015	1.9252	NET	SANGER	Confirmed_replicate
BCWBS0535	BCWBS416-24	PQ099138	SEQ25	CRBE	CNRS	Arthropoda	Insecta	Hymenoptera	Apidae	Apinae	Bombus	Bombus ruderarius	montanus	Dominique Pelletier	NA	Morphology	NA	NA	Adult	LEG	CRBE	2017	France	Occitanie	Aude	Camurac	NA	42.8015	1.9252	NET	SANGER	Confirmed_replicate
BCWBS0536	BCWBS417-24	PQ099184	SEQ26	CRBE	CNRS	Arthropoda	Insecta	Hymenoptera	Apidae	Apinae	Bombus	Bombus rupestris	vasco	Dominique Pelletier	NA	Morphology	NA	NA	Adult	LEG	CRBE	2017	France	Occitanie	Aude	Camurac	NA	42.8015	1.9252	NET	SANGER	Confirmed_single
BCWBS0537	BCWBS418-24	PQ099065	SEQ27	CRBE	CNRS	Arthropoda	Insecta	Hymenoptera	Apidae	Apinae	Bombus	Bombus soroeensis	NA	Dominique Pelletier	NA	Morphology	NA	NA	Adult	LEG	CRBE	2017	France	Occitanie	Aude	Camurac	NA	42.8015	1.9252	NET	SANGER	Confirmed_single
BCWBS0538	BCWBS419-24	PQ099053	SEQ28	CRBE	CNRS	Arthropoda	Insecta	Hymenoptera	Apidae	Apinae	Bombus	Bombus sylvarum	NA	Dominique Pelletier	NA	Morphology	NA	NA	Adult	LEG	CRBE	2017	France	Occitanie	Aude	Camurac	NA	42.8015	1.9252	NET	SANGER	Confirmed_replicate
BCWBS0539	BCWBS420-24	PQ098962	SEQ29	CRBE	CNRS	Arthropoda	Insecta	Hymenoptera	Apidae	Apinae	Bombus	Bombus sylvestris	NA	Dominique Pelletier	NA	Morphology	NA	NA	Adult	LEG	CRBE	2017	France	Occitanie	Aude	Camurac	NA	42.8015	1.9252	NET	SANGER	Confirmed_replicate
BCWBS0540	BCWBS421-24	PQ099198	SEQ30	CRBE	CNRS	Arthropoda	Insecta	Hymenoptera	Apidae	Apinae	Bombus	Bombus terrestris	NA	Dominique Pelletier	NA	Morphology	NA	NA	Adult	LEG	CRBE	2017	France	Occitanie	Aude	Camurac	NA	42.8015	1.9252	NET	SANGER	Confirmed_replicate
BCWBS0541	BCWBS422-24	PQ098951	SEQ31	CRBE	CNRS	Arthropoda	Insecta	Hymenoptera	Apidae	Apinae	Bombus	Bombus terrestris	NA	Dominique Pelletier	NA	Morphology	NA	NA	Adult	LEG	CRBE	2017	France	Occitanie	Aude	Camurac	NA	42.8015	1.9252	NET	SANGER	Confirmed_replicate
BCWBS0542	BCWBS423-24	PQ099005	SEQ32	CRBE	CNRS	Arthropoda	Insecta	Hymenoptera	Apidae	Apinae	Bombus	Bombus terrestris	NA	Dominique Pelletier	NA	Morphology	NA	NA	Adult	LEG	CRBE	2017	France	Occitanie	Aude	Camurac	NA	42.8015	1.9252	NET	SANGER	Confirmed_replicate
BCWBS0543	BCWBS424-24	PQ099080	SEQ33	CRBE	CNRS	Arthropoda	Insecta	Hymenoptera	Apidae	Apinae	Bombus	Bombus wurflenii	NA	Dominique Pelletier	NA	Morphology	NA	NA	Adult	LEG	CRBE	2017	France	Occitanie	Aude	Camurac	NA	42.8015	1.9252	NET	SANGER	Confirmed_replicate
BCWBS0544	BCWBS425-24	PQ099106	SEQ34	CRBE	CNRS	Arthropoda	Insecta	Hymenoptera	Apidae	Apinae	Bombus	Bombus wurflenii	NA	Dominique Pelletier	NA	Morphology	NA	NA	Adult	LEG	CRBE	2017	France	Occitanie	Aude	Camurac	NA	42.8015	1.9252	NET	SANGER	Confirmed_replicate
