# Supplementary material for: Building a reliable 16S mini-barcode library of wild bees from Occitania, south-west of France
Source: Biodivers Data J. 2025 Jan 7;13:e137540. doi: 10.3897/BDJ.12.e137540 (PMC11733625; doi:10.3897/BDJ.12.e137540)
Supplement: Supplementary material 2 — 16S Wild Bees mini-barcodes from Occitania: DNA sequences [file bdj-13-e137540-s002.fasta]

>BCWBS004-24|Lasioglossum truncaticolle|BCWBS0028
GAATTTTATAATTTTTATAAAATTAATTATTATATTATATATATATATATATATATATATATTAATTTATTATATAAATTATTTTATTGGGGTGATATTTAAATTTATTAAACTTTAAATTTTATAATCATAAATTAATGTAAAATAAATGAAATTTTATTAAAAAGTTGTAGATAAATTACCTTAGGGATAACAGCATAATATTTTTAGGAAGATCATATTTATAAAGGTGTTTGT
>BCWBS005-24|Seladonia submediterranea|BCWBS0037
GAATTTTATATATTAGTTAAATTTTATAATTTGATATTAGTATAAAAATTAGTTAATTTATTTTATTGGGGTGATATTTAAATTTAATAAACTTTAAATTAATTAAACATGAATTAATGAAAAAAAAATGAAATTATATTATAAATTAATAGAAAAATTACCTTAGGGATAACAGCATAATATCTTTAAGAAGATCACATTTATAAAGGTGTTTGT
>BCWBS006-24|Nomada distinguenda|BCWBS0072
AAATTTTATATTATATTATATATATATATTATATATTTTATAAATTTATGTATATATTATAATATTTTATTGGGAGGATAATTAAATTTAATTAACTTTAATATAATAATCTATAATTTTAGAATATAAAATGAATTAATATATATTAATTTTAAGAATAAATTACTTTAGGGATAACAGCGTAATATCTTTTTATAGATCAAATTAAAAAAGATGTTTGC
>BCWBS007-24|Lasioglossum discus|BCWBS0297
GAATTTTATAATTTTAATAAGACTAATAATTTTATAATTAATTAGTTGTTATATAGGATTATTTTATTGGGGTGATATTTAAATTTGATTAACTTTAAATTTAATAATCATAAATTTATGTAAATTTAAATGAGATTTAATTTAAAATTATTAGATAAATTACCTTAGGGATAACAGCATTATATCTTTAAGAAGACCTTATTTATAAAGATGTTTGT
>BCWBS008-24|Hoplitis adunca|BCWBS0075
GAATTTTATAAAATTAATTTTAGTAATTAGAATTAATTTTATTTGATTGGGAGGATTTTTAAATTTAATAAACTTTAAAATTTTAAAATATTAATTAATAGAATAAAAGGATATATAATTTATTAAAAAAGAAAAAATTACCTTAGGGATAACAGCGTAATATTTTTGGAAAGATCAAATTGAAAAAAATGTTTGC
>BCWBS009-24|Bombus gr. terrestris|BCWBS0136
GAATTTTATATTAATATTTTAATTATAATTTTATTATTGAATATTAATATTTTGTTGGGAGGATAGGTAAATTTATTAAACTTTATTTTAAATATTAACTTTAATTAAAGAATATATTTTGATCTTTTAGTAAAAATGAAAAGAGTAAATTACCTTAGGGATAACAGCGTAATATCTTTTTAAAGATCTTATTGAAAAAGATGATTGC
>BCWBS010-24|Colletes cunicularius|BCWBS0066
GAATTTTATATTTTTATTTTAATGTTAATATTTTAAATTAATATTAAAATAAAAATATTTTATTGGGAGGATATTTAAATTTATTAAACTTTAAAATAATTTAATCAATAATTATTGTTAAAATAAATGAATTTTATTAAAAATTAATAGATAAATTACCTTAGGGATAACAGTGTAATATCTTTGGAAAGATCAAATTTATAAAGATGATTAC
>BCWBS011-24|Halictus gr. simplex|BCWBS0087
GAATTTTATAGTTTAATTAAGTTTTTAACTATTTATTAATAAGAAATTTGGTTAACCTATTTTATTGGGGTGATATTTAAACTTAAAAAACTTTAAATTAATTAATCATTAATTAATGTAATAAAAAATGAAATTGTATTATAAATTGTAAGAAAAATTACCTTAGGGATAACAGCATTATATCTTTAAGAAGATCATATTTATAAAGATGTTTGT
>BCWBS013-24|Lasioglossum subhirtum|BCWBS0132
GAATTTTATAATTTAAATAAAATTAATAATTTTATAATATATTATATATGCTTATATTAATATTTATTTAAATTATTTTATTGGGGTGATATTTAAATTTAACAAACTTTAAAATTAATTATCATGGATTAATGTAAATTAAATAGAAGTTTTATTATAGATTATTAGAAAAATTACCTTAGGGATAACAGCATTATATCTTTAGGAAGACCATATTTATAAAGATGTTTGT
>BCWBS014-24|Andrena cineraria|BCWBS0058
GAATTTTATAGTTTGTTTAATATAGTTTTTTATATAAATAAATTATTTTATTGGGAGGATATTTAAATTTATTTAACTTTAAAAAATTTAACCAATTATTTTTGTTTAAAAAGATAGTTTATTAAAAATTGTTAGAGAAAATTACCTTAGGGATAACAGCGTAATATCTTTGGAGAGTTCATATTTATAAAGATGATTGC
>BCWBS015-24|Andrena griseobalteata|BCWBS0081
GAATTTTATAAATTATTTTAAAATTGATTAATGATTATTAGTTATAATTTATTTTGTTGGGAGGATATTTAAATTTAATTAACTTTAAAAAATTTATTCAATTATTTTTGTTTAATTAGATAGTTTATTAGAAATTGTTAGATTAAATTACCTTAGGGATAACAGCGTAATATCTTTGGAGAGATCTTATTTATAAAGATGATTGC
>BCWBS021-24|Osmia rufohirta|BCWBS0168
GAATTTTATATTTGTAAATTTTAATAATAAATTTATAAAATATTTAGTTGGGAGGATTTTTAAATTTATTAAACTTTAAATTTTTAAAATATAGATTTATAGAATAGAAAGAAATATTAAATTAATATTTAAAAAATAAATTACCTTAGGGATAACAGCGTAATAATTTTTAATAGATCTTATTGAAAAAATTGATTGC
>BCWBS022-24|Andrena flavilabris|BCWBS0074
GAATTTTATAGATTAATTGAGTTTATCTATATTTAATTAATCTATTTTGTTGGGAGGACATTTAAATTTATTTAACTTTAAAATACTAAGTCAATTATTTTTGTTTTAAAAAGATAGTTTATTATAAATTTTTAGATTTAATTACCTTAGGGATAACAGCGTAATATCTTTGGAGAGATCATATTTATAAAGATGATTAC
>BCWBS024-24|Seladonia tumulorum|BCWBS0065
GAATTTTATATATTAATTAAATTTAGTGGACATATATATTTATATTAAATTTAATTAATTTATTTTGTTGGGGTGATAATTAAATTTAAAAAACTTTAAATAAAAAAAACATAAATTAATGAAAAAAAAATGAGATTATATTATAAATTAATAGAAAAATTACCTTAGGGATAACAGCATAATATCTTTAAGAAGGCCTTATTTATAAAGATGTTTGT
>BCWBS025-24|Lasioglossum xanthopus|BCWBS0025
GAATTTTATAGATTAATTAAGTTTAATAATTTTATAAATTTATAATATATATATATATATATATATATATATATATACGTAATATTAATATATTAATTAATATTATTTTATTGGGGTGATATTTAAATTTAAAAAACTTTAAAAGTATATAATCATAGATTAATGTAAAAGTAAATGAAATTTTAATAAAATTATTAGAAAAATTACCTTAGGGATAACAGCATTATATCTTTAGGAAGATCATATTTATAAAGATGTTTGT
>BCWBS027-24|Andrena variabilis|BCWBS0095
GAATTTTATAGAATGATTAGGCATAATTTGTGGCTATTCAATCTATTTTATTGGGAGGATATTTAAATTTATTTAACTTTAAAATATTAGATCAATTATTTTTGTTCATATAAGATAGTTTATTATAAATTTTTAGATTTAATTACCTTAGGGATAACAGCGTAATATCTTTGGAGAGATCATATTTATAAAGATGATTAC
>BCWBS028-24|Andrena nigroolivacea|BCWBS0258
GAATTTTATAATTTAATTTTATGTTAATTTTTAAGATTAAATTATTTTGTTGGGAGGATATTTAAATTTATTAAACTTTAAAAATATAATCCAATTATTTTTGTTATATATAAGATAGTTTATTAAGAATTAATAGATAAAATTACCTTAGGGATAACAGCGTAATATCTTTGGAGAGATCATATTTATAAAGATGATTGC
>BCWBS032-24|Andrena leucolippa|BCWBS0073
GAATTTTATAACTTGTTTTAATATATTTTTTGAAAATAAGTTATTTTGTTGGGAGGATATTTAAATTTATAAAACTTTAAAAAATTAAACCAATTATTTTTGTTTTAGAAGATAGTTTATTATGAATTTTTAGATTAAATTACCTTAGGGATAACAGCGTAATATCTTTGGAGAGATCATATTTATAAAGATGATTGCGAATTTTATAACTTGTTTTAATATATTTTTTGAAAATAAGTTATTTTGTTGGGAGGATATTTAAATTTATAAAACTTTAAAAAATTAAACCAATTATTTTTGTTTTAGAAGATAGTTTATTATGAATTTTTAGATTAAATTACCTTAGGGATAACAGCGTAATATCTTTGGAGAGATCATATTTATAAAGATGATTGC
>BCWBS034-24|Andrena afzeliella|BCWBS0300
GGGACGAGAAGACCCTATAGAATTTTATAATTTACTTTAACATAAAATTGTTAAGGTGAATTATTTTATTGGGAGGATATTTAAATTTATTTAACTTTAAAAAATTTAACCAATTATTTTTGTTTAATAAGATAGTTTATTAAAAATTGTTAGATTAAATTACCTTAGGGGGAATAAACCAGGGGCG
>BCWBS035-24|Andrena nitidula|BCWBS0421
ATATTTTGTTGGGAGGATATTTAAATTTATTTAACTTTAAAAAATATTTACCAATTATTTTTGATAAATAAGATAGTTTATTAGGAATTGTTAGATTAAATTACCTTAGGGATAACAGCGTAATATCTTTGGAGAGACCATATTTATAAAGATGATTGCGACCTCGATGTTGAATTAAAAA
>BCWBS036-24|Osmia aurulenta|BCWBS0055
GAATTTTATATAATTTTTATTATTATTAAAATAAGAATTATATTTAGTTGGGAGGATTTTTAAATTTAATTAACTTTAAAATTTTAAAATATAGATAAATAGAATAGAATTGATATATAAATTATAAATATTAGAATAAATTACCTTAGGGATAACAGCGTAATATTTTTGGAGAGATCAAATTGAAAAAAATGTTTGC
>BCWBS037-24|Chelostoma emarginatum|BCWBS0106
ACGATATATTTATTAAGTATAATTTATTTGATTGGGAGGATTAATAAATTTATTAAACTTTATTATTATAAAACAATAGTTTTTGGAAAATATTTTGAGGTATAATTAATTGTAAAAGAATAAATTACCTTAGGGATAACAGCGTGATATCTTTGGATAGATCAAATAGATAAAGATGGTTGCGACCTCGATGTTGAATTAAA
>BCWBS039-24|Halictus patellatus|BCWBS0184
GAATTTTATAGTTTAGTTAAGTTTTTAATTATTTATTAATAAGAAATTTGGTTAATCTATTTTATTGGGGTGATATTTAAATTTAAAAAACTTTAAATTAATTAATCATTAATTAATGTAATAAAAAATGAAATTGTATTATAAATTGTAAGAAAAATTACCTTAGGGATAACAGCATTATATCTTTAAGAAGATCATATTTATAAAGATGTTTGT
>BCWBS040-24|Halictus patellatus|BCWBS0185
GAATTTTATAGTTTAGTTAAGTTTTTAATTATTTATTAATAAGAAATTTGGTTAATCTATTTTATTGGGGTGATATTTAAATTTAAAAAACTTTAAATTAATTAATCATTAATTAATGTAATAAAAAATGAAATTGTATTATAAATTGTAAGAAAAATTACCTTAGGGATAACAGCATTATATCTTTAAGAAGATCATATTTATAAAGATGTTTGT
>BCWBS041-24|Eucera numida|BCWBS0105
GAATTTTATATTTAATTTATAATATATATATATATATAAATTATTATTGTTAATTAAATATTTAATTGGGAGGATTTTTTAATTTAATAAACTTAATATATTTATAATCTATTATTTTAGAATAAAAATTTGATCTAATATTATTAATTATTAAAATAAATTACCTTAGGGATAACAGCGTAATTTCTTTTTAAAGATCATATTATTAAAGAAGATTGC
>BCWBS042-24|Bombus ruderarius|BCWBS0089
GAATTTTATATTTATATTTAATTAATAATTTAATTATAATATAAATATTTAATTGGGAGGATTAGTAAATTTAATTAACTTTATTTTTAAAATAAACTTTGATTTTAGAATATAAATTTTGATCTTTTACTATAAATTAAAAGAATAAATTACCTTAGGGATAACAGCGTAATATCTTTTTAAAGATCATATTAATAAAGATGTTTGC
>BCWBS043-24|Andrena bucephala|BCWBS0186
GAATTTTATAATTTATTTAAATAAATTGTTTTATTTAATTAAATTATTTTATTGGGAGGATATTTAAATTTATTTAACTTTAAAGATTTTATTCAATTATTTTTGATTAAAAAGATAGTTTATTAAAAATTACTAGATAAAATTACCTTAGGGATAACAGCGTAATATCTTTGGAGAGATCATATTTATAAAGATGATTGC
>BCWBS044-24|Andrena bucephala|BCWBS0187
GAATTTTATAATTTATTTAAATAAATTGTTTTATTTAATTAAATTATTTTATTGGGAGGATATTTAAATTTATTTAACTTTAAAGATTTTATTCAATTATTTTTGATTAAAAAGATAGTTTATTAAAAATTACTAGATAAAATTACCTTAGGGATAACAGCGTAATATCTTTGGAGAGATCATATTTATAAAGATGATTGC
>BCWBS045-24|Andrena impressa|BCWBS0170
GAATTTTATAACTTAATATAAAATTAATTTTATATTAAGTTATTTTATTGGGAGGATATTTAAATTTATTTAACTTTAAAAAATTTTATTCAATTATTTTTGTTTAAAAAGATAGTTTATTATAAATTGTTAGATTAAATTACCTTAGGGATAACAGCGTAATATCTTTGGGGAGATCATATTTATAAAGATGATTGC
>BCWBS046-24|Lasioglossum xanthopus|BCWBS0024
GAATTTTATAGATTAATTAAGTTTAATAATTTTATAAATTTATAATATATATATATATATATATATATATATATACGTAATATTAATATATTAATTAATATTATTTTATTGGGGTGATATTTAAATTTAAAAAACTTTAAAAGTATATAATCATAGATTAATGTAAAAGTAAATGAAATTTTAATAAAATTATTAGAAAAATTACCTTAGGGATAACAGCATTATATCTTTAGGAAGATCATATTTATAAAGATGTTTGT
>BCWBS048-24|Bombus lapidarius|BCWBS0125
GAATTTTATATTTATATTTGGAATTAAAATTTATTTTAAGTATAAGTATTTGATTGGGAGGATTAATAAATTTAATTAACTTTATTTAAAATATTAACTTTAATTAAAGAATTATTTTTGATCTTTTATTAAAAATTAAAAGAAAAAATTACCTTAGGGATAACAGCGTAATATCTTTTTAAAGATCATATTAATAAAGATGGTTGC
>BCWBS052-24|Halictus quadricinctus|BCWBS0288
CCTATAGAATTTAATAAATTAATTAGATTAATAAATTTATTTATAATAAATCTAATTAATATTATTTTATTGGGGTGATATTTAAATTTAATAAACTTTAAATTTTATTATCATAAATTAATGTAAAAAAAATGGAATTGTATTATAAATTATAAGAGAAATTACCTTAGGGATAACAGCATAATATCTTTAAGAAGGTCTTATTTATAAAGATGTTTGTGACCTCGATGTTGAATTAAGAA
>BCWBS053-24|Bombus hortorum|BCWBS0048
GAATTTTATATTAATTATAATTATTAAATTATTTATTTAATTTTTATATTAATATTTAGTTGGGAGGATTAGTAAATTTAATAAACTTTATTTTAAATTTAAACTTTGATTAAAGAATTTTTTTGATATTGTATTATAAATTGAAAAGAAAAAATTACCTTAGGGATAACAGCGTAATATCTTTTTAAAGATCATATTAATAAAGATGTTTGC
>BCWBS054-24|Osmia bicornis|BCWBS0142
GAATTTTATATATTATAAATTTTATAAATTTTAATAATATATTTGATTGGGAGGATTTTTAGATTTAATTAACTTTAAAGTTTTAAAAATATTAATTTATAGAAATTTAATTGAAATATATTATAAAATATAATAAAAAAATAAATTACCTTAGGGATAACAGCGTAATATTTTTGGAAAGATCAAATTGAAAAAATTGTTTGC
>BCWBS055-24|Lasioglossum xanthopus|BCWBS0412
GAATTTTATAAATTAATTAAATTTAATAATTTTATAAATTTATATTGTAAATATAATATATATATATATATATATATATATATATATATTTATAATAAATTAATATATTAATTAATATTATTTTATTGGGGTGATATTTAAATTTAAAAAACTTTAAAGGTATATAATCATAGATTAATGTAAAAGTAAATGAAATTTTAATAAAATTATTAGAAAAATTACCTTAGGGATAACAGCATTATATCTTTAGGAAGATCATATTTATAAAGATGTTTGT
>BCWBS056-24|Eucera nigrescens|BCWBS0252
GAATTTTATATTTGATAATAATATATATATATATAAATAATATATATTAATATTTAAATATTTAGTTGGGAGGATTATTTAATTTAATAAACTTAAATAAAATATATCTATAATTTTAGAATAAAATTTATTTGATCTAATATTATTAATTAATAAAATAAATTACCTTAGGGATAACAGCGTAATTTCTTTTTAAAGAACATATTAATAAAGAAGATTGC
>BCWBS057-24|Andrena livens|BCWBS0271
GAATTTTATAATTTAATTTTATAAAAAAATTTAAAGTTAAGTTATTTTGTTGGGAGGATATTTAAATTTATTAAACTTTAAAAATATTATCCAATTATTTTTGTAAAGATAAGATAGTTTATTATAAATTAATAGATAAAATTACCTTAGGGATAACAGCGTAATATCTTTGGAGAGACCATATTTATAAAGATGATTGC
>BCWBS058-24|Bombus lapidarius|BCWBS0126
GAATTTTATATTTATATTTGGAATTAAAATTTATTTTAAGTATAAGTATTTGATTGGGAGGATTAATAAATTTAATTAACTTTATTTAAAATATTAACTTTAATTAAAGAATTATTTTTGATCTTTTATTAAAAATTAAAAGAAAAAATTACCTTAGGGATAACAGCGTAATATCTTTTTAAAGATCATATTAATAAAGATGGTTGC
>BCWBS059-24|Seladonia subaurata|BCWBS0040
GAATTTTATAATTTAATTAAATTTTATAATTTAATATTAATATAGAATTTAATTAATTTATTTTATTGGGGTGATATTTAAATTTAATAAACTTTAAATTATATAAACATAAATTAATGAAAAAAAAAAATGAGATTATATTATAAATTTATAGAAAAATTACCTTAGGGATAACAGCATTATATCTTTAGGAAGATCATATTTATAAAGATGTTTGT
>BCWBS062-24|Osmia rufohirta|BCWBS0167
GAATTTTATATTTATAAATTTTAATAATAAATTTATAAAATATTTAGTTGGGAGGATTTTTAAATTTATTAAACTTTAAATTTTTAAAATATAGATTTATAGAATAGAAAGAAATATTAAATTAATATTTAAAAAATAAATTACCTTAGGGATAACAGCGTAATAATTTTTAATAGATCTTATTGAAAAAATTGATTGC
>BCWBS063-24|Lasioglossum nigripes|BCWBS0224
GAATTTTATAATTTAAAATAAGGTTAATAATTTTATAAAATTATATATATATATATATATATATATATATTAATAATTTATTTAAATTATTTTATTGGGGTGATATTTAAATTTAATAAACTTTAAATTTTATTAACATAAATTAATGTAAGATTAGATGAAATTTTTATAAAAATTATTAGAAAAATTACCTTAGGGATAACAGCATTATATCTTTAGGAAGATCATATTTATAAAGATGTTTAT
>BCWBS064-24|Xylocopa iris|BCWBS0004
GAATTTTATATTTATTATATATTTTAATAGAATATTTTAATATTTTTATATATAATAAATATTTAATTGGGAGGATTATTAAATAAAATTAACTTTAATTTTTTTTAATCTTTAATTAAAGTAAAATTTAAATGAATAAATTATATTGTTTACAAGATTAAATTACCTTAGGGATAACAGCGTAATATCTTTTGATAGATCATATTGATAAAGATGGTTGC
>BCWBS065-24|Lasioglossum truncaticolle|BCWBS0026
GAATTTTATAATTTTTATAAAATTAATTATTATATTATATATATATATATATATATATATTAATTTATTATATAAATTATTTTATTGGGGTGATATTTAAATTTATTAAACTTTAAATTTTATAATCATAAATTAATGTAAAATAAATGAAATTTTATTAAAAAGTTGTAGATAAATTACCTTAGGGATAACAGCATAATATTTTTAGGAAGATCATATTTATAAAGGTGTTTGT
>BCWBS066-24|Bombus hortorum|BCWBS0047
GAATTTTATATTAATTATAATTATTAAATTATTTATTTAATTTTTATATTAATATTTAGTTGGGAGGATTAGTAAATTTAATAAACTTTATTTTAAATTTAAACTTTGATTAAAGAATTTTTTTGATATTGTATTATAAATTGAAAAGAAAAAATTACCTTAGGGATAACAGCGTAATATCTTTTTAAAGATCATATTAATAAAGATGTTTGC
>BCWBS067-24|Halictus gr. simplex|BCWBS0211
GAATTTTATAGTTTAATTAAGTTTTTAATTATTTATTAATAAGAAATTTGGTTAACCTATTTTATTGGGGTGATATTTAAATTTAAAAAACTTTAAATTAATTAATCATTAATTAATGTAATAAAAAATGAAATTGTATTATAAATTGTAAGAAAAATTACCTTAGGGATAACAGCATTATATCTTTAAGAAGATCATATTTATAAAGATGTTTGT
>BCWBS068-24|Bombus sylvarum|BCWBS0145
GAATTTTATATTAATATTTAATTAATTATTTAATTATAATATTAATATTTAATTGGGAGGATTAGTAAATTTAATAAACTTTATTTTTAAAATAAACTTTAATTTTAGAATATATTTTGATCTTTTATTAAAAATTAAAAAAATAAATTACCTTAGGGATAACAGCGTAATATCTTTTTAAAGATCATATTAATAAAGATGTTTGC
>BCWBS069-24|Andrena humilis|BCWBS0265
GAATTTTATAATTTAACCTAATAAAATTTATTAAGTTAAATTATTTTATTGGGAGGATATTTAAATTTAATTAACTTTAAAATATTAATTCAATTATTTTTGTTTAAAAAGATAGTATATTATAAATTATTAGATTAAATTACCTTAGGGATAACAGCGTAATATCTTTGGAGAGATCATATTTATAAAGATGATTGC
>BCWBS071-24|Eucera nigrescens|BCWBS0253
GAATTTTATATTTGATAATAATATATATATATAAATAATATATATTAATATTTAAATATTTAGTTGGGAGGATTATTTAATTTAATAAACTTAAATAAAATATATCTATAATTTTAGAATAAAATTTATTTGATCTAATATTATTAATTAATAAAATAAATTACCTTAGGGATAACAGCGTAATTTCTTTTTAAAGAACATATTAATAAAGAAGATTGC
>BCWBS072-24|Andrena nigroaenea|BCWBS0276
GAATTTTATAATCTATGTTAATATAAAAATTTATATTAATATAGATTATTTTGTTGGGAGGATATTTAAATTTATTTAACTTTAAAAAATTTATCCAATTATTTTTGTATAAAAAGATAGTTTCTTAAAAATTGTTAGATTAAATTACCTTAGGGATAACAGCGTAATATCTTTGGAGAGTTCATATTTATAAAGATGATTGC
>BCWBS074-24|Lasioglossum nigripes|BCWBS0223
GAATTTTATAATTTAAAATAAGGTTAATAATTTTATAAAATTATATATATATATATATATATATATATATATATATATATATATTAATAATTTATTTAAATTATTTTATTGGGGTGATATTTAAATTTAATAAACTTTAAATTTTATTAACATAAATTAATGTAAGATTAGATGAAATTTTTATAAAAATTATTAGAAAAATTACCTTAGGGATAACAGCATTATATCTTTAGGAAGATCATATTTATAAAGATGTTTAT
>BCWBS076-24|Seladonia submediterranea|BCWBS0423
GAATTTTATATATTAGTTAAATTTTATAATTTGATATTAGTATAAAAATTAGTTAATTTATTTTATTGGGGTGATATTTAAATTTAATAAACTTTAAATTAATTAAACATGAATTAATGAAAAAAAAATGAAATTATATTATAAATTAATAGAAAAATTACCTTAGGGATAACAGCATAATATCTTTAAGAAGATCACATTTATAAAGGTGTTTGT
>BCWBS077-24|Bombus sylvestris|BCWBS0107
GAATTTTATATTAAAAATAAATTAAAATAAAATTAATTGATTTTTAATATTTAATTGGGAGGATTAGTAAATTTAAAAAACTTTATTTAAAAATAAAACTTAAATTAAAGAATTTTTTTTTGATCTTGTATTATAAATTTTAAGAATAAATTACCTTAGGGATAACAGCGTAATATCTTTTGAAAGACCAAATTAATAAAGATGATTGC
>BCWBS078-24|Lasioglossum truncaticolle|BCWBS0027
GAATTTTATAATTTTTATAAAATTAATTATTATATTATATATATATATATATATATATATATTAATTTATTATATAAATTATTTTATTGGGGTGATATTTAAATTTATTAAACTTTAAATTTTATAATCATAAATTAATGTAAAATAAATGAAATTTTATTAAAAAGTTGTAGATAAATTACCTTAGGGATAACAGCATAATATTTTTAGGAAGATCATATTTATAAAGGTGTTTGT
>BCWBS080-24|Andrena nigroaenea|BCWBS0275
GAATTTTATAATCTATGTTAATATAAAAATTTATATTAATATAGATTATTTTGTTGGGAGGATATTTAAATTTATTTAACTTTAAAAAATTTATCCAATTATTTTTGTATAAAAAGATAGTTTCTTAAAAATTGTTAGATTAAATTACCTTAGGGATAACAGCGTAATATCTTTGGAGAGTTCATATTTATAAAGATGATTGC
>BCWBS083-24|Andrena distinguenda|BCWBS0173
GAATTTTATATTTTTGTATAAATTTATTGTATAAAAATATTTTGTTGGGAGGATATTTAAATTTATTTAACTTTAAAAAATATTTACCAATTATTTTTGATAAATAAGATAGTTTATTAGGAATTGCTAGATTAAATTACCTTAGGGATAACAGCGTAATATCTTTGGAGAGACCTTATTTATAAAGATGATTGC
>BCWBS084-24|Xylocopa valga|BCWBS0007
GAATTTTATATTTAAATAATAATTAATTATTATTAAATTAATTATTTATTATTTAAATATTTAGTTGGGAGGATTATTAAATAAAATTAACTTTAATGATTTAATCTTAAATTAAAGTATATTAAATAAATGAATAAATTATATTGATTGTTAGATTAAATTACCTTAGGGATAACAGCGTAATATCTTTTGAAAGATCATATTTATAAAGATGATTGC
>BCWBS085-24|Andrena trimmerana|BCWBS0061
GAATTTTATAATTTATTTGAATAAAAATATGTTTGAATAAATTATTTTATTGGGAGGATATTTAAATTTATTAAACTTTAAAAAAGATTATTCAATTATTTTTGATTAAAAAGATAGTTTATTAAAAATTATTAGATAAAATTACCTTAGGGATAACAGCGTAATATCTTTGGAGAGATCATATTTATAAAGATGATTGC
>BCWBS086-24|Andrena gravida|BCWBS0158
GAATTTTATAGTTTGTATTAATAGTATTTCTGTTGATACAAACTATTTTGTTGGGAGGATATTTAAATTTATTTAACTTTAAAAAATTTATCCAATTATTTTTGTTTAAAAAGATAGTTTATTAAAAATTGTTAGATTAAATTACCTTAGGGATAACAGCGTAATATCTTTGGAGAGTTCATATTTATAAAGATGATTGC
>BCWBS088-24|Lasioglossum discus|BCWBS0296
GAATTTTATAATTTTAATAAGACTAATAATTTTATAATTAATTAGTTGTTATATAGGATTATTTTATTGGGGTGATATTTAAATTTGATTAACTTTAAATTTAATAATCATAAATTTATGTAAATTTAAATGAGATTTAATTTAAAATTATTAGATAAATTACCTTAGGGATAACAGCATTATATCTTTAAGAAGACCTTATTTATAAAGATGTTTGT
>BCWBS089-24|Lasioglossum corvinum|BCWBS0062
GAATTTTATAGTTTTTATAAAATTAATAATTATATATATACACATATAAATTATTATAAAAATTATTTTATTGGGGTGATATTTAAATTTATTAAACTTTAAATTTTATAATCATAAATTAATGTAAATATAAATGAAATTTTATTAAAAGGTTAAAGATAAATTACCTTAGGGATAACAGCATAATATCTTTAGGAAGATCATATTTATAAAGGTGTTTG
>BCWBS090-24|Hylaeus cornutus|BCWBS0076
GAATTTAATTCATTATATTTAAATAGATTATTTTATTTTAAATTTAAATATAAATGAATTTAATTGGGAGGATTTTTAAATTTAATAAACTTTAATATTTAATTATCAATAATTTTTGTTTAAATAAAGAGTATTTATTTAATAATATTAGAAAAATTACCTTAGGGATAACAGCGTAATATTTTTGGAAAGATCAAATTTATAAAAATGATTGC
>BCWBS091-24|Andrena bucephala|BCWBS0188
GAATTTTATAATTTATTTAAATAAATTGTTTTATTTAATTAAATTATTTTATTGGGAGGATATTTAAATTTATTTAACTTTAAAGATTTTATTCAATTATTTTTGATTAAAAAGATAGTTTATTAAAAATTACTAGATAAAATTACCTTAGGGATAACAGCGTAATATCTTTGGAGAGATCATATTTATAAAGATGATTGC
>BCWBS092-24|Hylaeus brevicornis|BCWBS0082
TTGAATAATTAATTTAAAGTTTTTTAATTTATATAAAAAATTTAAGTTTTATTTAATTTGATTGGGAGGATTTTTAAATTTAATAAACTTTAAAATTTATTTTTCAATAATTATTGTTTTTTAAAGATTATTAAGTAATAGATGTTAGATTAAATTACCTTAGGGATAACAGCGTAATATTTTT
>BCWBS093-24|Hylaeus gibbus|BCWBS0080
GACCCTATAGAATTTAATTAATTAAATTCAAATAATTATTAATATTTTTAATTTTGAATTTAATTAATTTAGTTGGGAGGATTTTTAAATTTAATTAACTTTAATATTTATTTATCAATAATTATTGTATTAATAAAGAATACTTATAATTTAAGGAATATTAGATCAAATTACCTTAGGGATAACAGCGTAATATTTTTGGAAAGATCAAATTTATAAAAATGATTGCGACCTCGATGTTGAATTAA
>BCWBS094-24|Bombus pratorum|BCWBS0163
GAATTTTATATTAATTAATAGATAATATAATAAGTTATTTTATAAATTAATATTTAGTTGGGAGGATTGGTAAATTAATTTAACTTTATTTTATATTTTAACTTTGATTTAAGAATTAATAATGTTCTTGTATTATAAATTAAAAGAGTAAATTACCTTAGGGATAACAGCGTAATATCTTTTGAAAGATCATATTAATAAAGATGTTTGC
>BCWBS096-24|Eucera nigrescens|BCWBS0254
GAATTTTATATTTGATAATAATATATATATATATATAAATAATATATATTAATATTTAAATATTTAGTTGGGAGGATTATTTAATTTAATAAACTTAAATAAAATATATCTATAATTTTAGAATAAAATTTATTTGATCTAATATTATTAATTAATAAAATAAATTACCTTAGGGATAACAGCGTAATTTCTTTTTAAAGAACATATTAATAAAGAAGATTGC
>BCWBS097-24|Lasioglossum tricinctum|BCWBS0135
AATCTTTATATATATATTATTTTAATTTTAAAGATTTATTTAATTATAATAATATTTATATATTTTATTGGGGTGATAGTAAAATTTATTAAACTTTAAATTTTATAATCATAAATTAATGTAAATATAAATGAAATTTTATTAAAAGGTTAAAGATAAATTACCTTAGGGATAACAGCATAATATCTTTAGGAAGATCATATTTATAAAGGTGTTTGT
>BCWBS098-24|Andrena livens|BCWBS0270
GAATTTTATAATTTAATTTTATAAAAAAATTTAAAGTTAAGTTATTTTGTTGGGAGGATATTTAAATTTATTAAACTTTAAAAATATTATCCAATTATTTTTGTAAAGATAAGATAGTTTATTATAAATTAATAGATAAAATTACCTTAGGGATAACAGCGTAATATCTTTGGAGAGACCATATTTATAAAGATGATTGC
>BCWBS099-24|Bombus lapidarius|BCWBS0124
GAATTTTATATTTATATTTGGAATTAAAATTTATTTTAAGTATAAGTATTTGATTGGGAGGATTAATAAATTTAATTAACTTTATTTAAAATATTAACTTTAATTAAAGAATTATTTTTGATCTTTTATTAAAAATTAAAAGAAAAAATTACCTTAGGGATAACAGCGTAATATCTTTTTAAAGATCATATTAATAAAGATGGTTGC
>BCWBS100-24|Bombus pratorum|BCWBS0414
GAATTTTATATTAATTAATAGATAATATAATAAGTTATTTTATAAATTAATATTTAGTTGGGAGGATTGGTAAATTAATTTAACTTTATTTTATATTTTAACTTTGATTTAAGAATTAATAATGTTCTTGTATTATAAATTAAAAGAGTAAATTACCTTAGGGATAACAGCGTAATATCTTTTGAAAGATCATATTAATAAAGATGTTTGC
>BCWBS101-24|Andrena bicolorata|BCWBS0083
GAATTTTATAATTTATATTAATAATGATTGTTTTTAATATAAATTATTTTATTGGGAGGATATTTAAATTTATATAACTTTAAAAAATCTATCCAATTATGTTTGTTTAAGAAGATAGTTTATTAAAAATTGTTAGATTAAATTACCTTAGGGATAACAGCGTAATATCTTTGGAGAGTTCATATTTATAAAGATGATTGC
>BCWBS102-24|Andrena gravida|BCWBS0413
GAATTTTATAGTTTGTATTAATAGTATTTCTGTTGATACAAACTATTTTGTTGGGAGGATATTTAAATTTATTTAACTTTAAAAAATTTATCCAATTATTTTTGTTTAAAAAGATAGTTTATTAAAAATTGTTAGATTAAATTACCTTAGGGATAACAGCGTAATATCTTTGGAGAGTTCATATTTATAAAGATGATTGC
>BCWBS103-24|Andrena ferox|BCWBS0057
GAATTTTATAAATTATTTAAATAAATTGTTGTTTAAATAATTTATTTTATTGGGAGGATATTTAAATTTGTTTAACTTTAAAAAATTTGTTCAATTATTTTTGATTAAAAAGATAGTTTATTAAAAATTATTAGATAAAATTACCTTAGGGATAACAGCGTAATATCTTTGGAGAGATCATATTTATAAAGATGATTGC
>BCWBS104-24|Hylaeus annularis|BCWBS0093
GAATTTAATTAATTATAGTATATAGGAATTAATATTTTTAATTATAATTATAATTAATTTAGTTGGGAGGATTTTTAAATTTAATAAACTTTAATATTTTATATTCAATAATTATTGTATTTATAAAGAGTATTTATTAAATAATATTAGATTAAATTACCTTAGGGATAACAGCGTAATATTTTTGGAAAGATCAAATTTATAAAAATGATTGC
>BCWBS105-24|Bombus hortorum|BCWBS0046
GAATTTTATATTAATTATAATTATTAAATTATTTATTTAATTTTTATATTAATATTTAGTTGGGAGGATTAGTAAATTTAATAAACTTTATTTTAAATTTAAACTTTGATTAAAGAATTTTTTTGATATTGTATTATAAATTGAAAAGAAAAAATTACCTTAGGGATAACAGCGTAATATCTTTTTAAAGATCATATTAATAAAGATGTTTGC
>BCWBS106-24|Xylocopa valga|BCWBS0006
GAATTTTATATTTAAATAATAATTAATTATTATTAAATTAATTATTTATTATTTAAATATTTAGTTGGGAGGATTATTAAATAAAATTAACTTTAATGATTTAATCTTAAATTAAAGTATATTAAATAAATGAATAAATTATATTGATTGTTAGATTAAATTACCTTAGGGATAACAGCGTAATATCTTTTGAAAGATCATATTAATAAAGATGATTGC
>BCWBS107-24|Bombus lucorum|BCWBS0411
GAATTTGATATTAATATGTTGATTATAATTTAATTATTAAATATTAATATTTTATTGGGAGGATAAGTAAATTTATAAAACTTTATTTTAAATATTAACTTTAATTAAAGAATAAATATTTTTGGTCTTTTAATAAAAATTAAAAGAATAAATTACCTTAGGGATAACAGCGTAATATCTTTTTAAAGATCATATTGAAAAAGATGATTGC
>BCWBS108-24|Bombus ruderarius|BCWBS0108
GAATTTTATATTTATATTTAATTAATAATTTAATTATAATATAAATATTTAATTGGGAGGATTAGTAAATTTAATTAACTTTATTTTTAAAATAAACTTTGATTTTAGAATATAAATTTTGATCTTTTACTATAAATTAAAAGAATAAATTACCTTAGGGATAACAGCGTAATATCTTTTTAAAGATCATATTAATAAAGATGTTTGC
>BCWBS111-24|Andrena livens|BCWBS0269
GAATTTTATAATTTAATTTTATAAAAAAATTTAAAGTTAAGTTATTTTGTTGGGAGGATATTTAAATTTATTAAACTTTAAAAATATTATCCAATTATTTTTGTAAAGATAAGATAGTTTATTATAAATTAATAGATAAAATTACCTTAGGGATAACAGCGTAATATCTTTGGAGAGACCATATTTATAAAGATGATTGC
>BCWBS112-24|Andrena agilissima|BCWBS0102
GAATTTTATAATTTGCTCTAATAAGGTTTATTATTAGTTTAAGTTATTTTGTTGGGAGGATGTTTAAATTTATGGAACTTTAAAAAATTAATCCAATTATTTTTGATTATAAAAGATAGTTTATTAAGAATTGTTAGATTAAATTACCTTAGGGATAACAGCGTAATATCTTTGGAGAGATCATATTAATAAAGATGATTGC
>BCWBS113-24|Osmia brevicornis|BCWBS0068
GAATTTTATATATAAATTATTTAAATTAAAATAAAATATATATTTAATTGGGAGGATTTTTAAATTTAGTAAACTTTAAAATTATAATAATATTGATTTATAGAATGAAATTGAAATATTAAAATTTATAATAATAGATTAAATTACCTTAGGGATAACAGCGTTATATTTTTGGAAAGATCAAATTGAAAAAAATGTTTGC
>BCWBS114-24|Halictus quadricinctus|BCWBS0245
GAATTTAATAATTTAATTAGTTTGATAAATTTATTTATAAAAAATCTAATTAATATTATTTTATTGGGGTGATATTTAAATTTAATAAACTTTAAATTTTATAATCATAAATTAATGTTAAAAAAATGAAATTGTATTATAAATTATAAGAGAAATTACCTTAGGGATAACAGCATAATATCTTTAGGAAGGTCTAATTTATAAAGATGTTTGT
>BCWBS115-24|Bombus ruderarius|BCWBS0088
GAATTTTATATTTATATTTAATTAATAATTTAATTATAATATAAATATTTAATTGGGAGGATTAGTAAATTTAATTAACTTTATTTTTAAAATAAACTTTGATTTTAGAATATAAATTTTGATCTTTTACTATAAATTAAAAGAATAAATTACCTTAGGGATAACAGCGTAATATCTTTTTAAAGATCATATTAATAAAGATGTTTGC
>BCWBS116-24|Xylocopa iris|BCWBS0005
GAATTTTATATTTATTATATATTTTAATAGAATATTTTAATATTTTTATATATAATAAATATTTAATTGGGAGGATTATTAAATAAAATTAACTTTAATTTTTTTTAATCTTTAATTAAAGTAAAATTTAAATGAATAAATTATATTGTTTACAAGATTAAATTACCTTAGGGATAACAGCGTAATATCTTTTGATAGATCATATTGATAAAGATGGTTGC
>BCWBS118-24|Lasioglossum morio|BCWBS0236
GAATTTTATAATTTATATAATATTAATAATTTTATAGTATATATATATATATATATATATATATATATAATTAATTATATTAATTATTTTATTGGGGTGATATTTAAATTTAATAAACTTTAAATTTTATAATCATAAATTTATGTAAATTAAATGAGAGTTTAATAAAAATTATTAGAAAAATTACCTTAGGGATAACAGCATTATATCTTTAGGAAGATCATATTTATAAAGATGTTTGT
>BCWBS119-24|Lasioglossum pygmaeum|BCWBS0051
GAATTTAATAGGTTTTGTAAAATTAATAATTATATATATACATATATATATATATATATATATATATATGAACAATTAATTATTATAAAAATTATTTTATTGGGGTGATATTTAAATTTATTAAACTTTAAATTTTATAAACATATATTAATGTAAAGATGAATGAAATTTTATTAAAAAGTTGAAGAAAAATTACCTTAGGGATAACAGCATAATACCTTTAGGAAGATCATATTTATAAAGGTGTTTGT
>BCWBS120-24|Andrena ranunculi|BCWBS0077
ATTTATTTTGTTGGGAGGATGTTTTAATTAAGTTAACTTAAAAAAGTTTTATTCAATTATTTTTGTTTATACTAGATAGTTTATTATGAATTGTTAGATAAAATTACCTTAGGGATAACAGCGTAATATCTTTGGAGAGGCCTTATTTATAAAGATGATTGCGACCTCGATGTTGAATTAAAA
>BCWBS121-24|Bombus muscorum|BCWBS0032
GAATTTTATATTAATATTTAATTAATTATTTAATTATAATATTAATATTTAATTGGGAGGATTAATAAATTTAATAAACTTTATTTTTAAAATAAACTTTAATTTTAGAATATATAATTTTGATCTTATATTATAAATTAAAAAAATAAATTACCTTAGGGATAACAGCGTAATATCTTTTTAAAGATCATATTAATAAAGATGTTTGC
>BCWBS122-24|Lasioglossum zonulum|BCWBS0232
GAATTTTATAATTTTATTAAGATTAATAATTTTATGAATAATTAATTAATTAATTAAAATTATTTTATTGGGGTGATATTTAAATTTATTAAACTTTAAATTTTATAATCATAAATTAATGTAAATTAATATGAGATTAAAATAAGAATTATTAGATAAATTACCTTAGGGATAACAGCATTATATCTTTAAGAAGACCTTATTTATAAAGATGTTTGT
>BCWBS123-24|Bombus gr. terrestris|BCWBS0273
GAATTTTATATTAATATTTTAATTATAATTTTATTATTGAATATTAATATTTTGTTGGGAGGATAGGTAAATTTATTAAACTTTATTTTAAATATTAACTTTAATTAAAGAATATATTTTGATCTTTTAGTAAAAATGAAAAGAGTAAATTACCTTAGGGATAACAGCGTAATATCTTTTTAAAGATCTTATTGAAAAAGATGATTGC
>BCWBS124-24|Lasioglossum morio|BCWBS0237
GAATTTTATAATTTATATAATATTAATAATTTTATAGTATATATATATATATATATATATAATTAATTATATTAATTATTTTATTGGGGTGATATTTAAATTTAATAAACTTTAAATTTTATAATCATAAATTTATGTAAATTAAATGAGAGTTTAATAAAAATTATTAGAAAAATTACCTTAGGGATAACAGCATTATATCTTTAGGAAGATCATATTTATAAAGATGTTTGT
>BCWBS125-24|Andrena ventricosa|BCWBS0139
GAATTTTATAGTTTCAATATATAATTATCTAGACAATTATATATTGACACTATTTTATTGGGAGGATATTTAAATTTATTTAACTTTAAAATTTAAATTTCAATTATTTTTGTTTAATAAGATAGTTTAATAGAAATTTTTAGATTAAATTACCTTAGGGATAACAGCGTAATATCTTTGGAGAGATCATATTTATAAAGATGATTGC
>BCWBS127-24|Eucera taurica|BCWBS0152
GAATTTAATATTTATATAATATTAATATATAATAAAAATTTATAAAAGTATTTATTATTAAAATATTTAGTTGGGAGGATTATTTAATTTAATTAACTTAAATATAAAATATCTATAATTTTAGAATAAATTTATTGATCTAATATTATTAATTAATAAAATAAATTACCTTAGGGATAACAGCGTAATTTCTTTTTAAAGATCATATTATTAAAGAAGATTGC
>BCWBS128-24|Andrena humilis|BCWBS0264
GAATTTTATAATTTAACCTAATAAAATTTATTAAGTTAAATTATTTTATTGGGAGGATATTTAAATTTAATTAACTTTAAAATATTAATTCAATTATTTTTGTTTAAAAAGATAGTATATTATAAATTATTAGATTAAATTACCTTAGGGATAACAGCGTAATATCTTTGGAGAGATCATATTTATAAAGATGATTGC
>BCWBS129-24|Eucera clypeata|BCWBS0250
GAATTTTATATTTAATTATTATATAATTTATATAATTATTATTTTTATTTAAATATTTAATTGGGAAGATTATTTAATAAAATTAACTTAAATTTAATAAATCTATAATTTTAGAGTGTTTTTAGATTTAATATTATTAATTATTAGATTAAATTACCTTAGGGATAACAGCGTAATTTCTTTTTAAAGATCATATTGTTAAAGAAGATTGC
>BCWBS130-24|Andrena humilis|BCWBS0263
GAATTTTATAATTTAACCTAATAAAATTTATTAAGTTAAATTATTTTATTGGGAGGATATTTAAATTTAATTAACTTTAAAATATTAATTCAATTATTTTTGTTTAAAAAGATAGTATATTATAAATTATTAGATTAAATTACCTTAGGGATAACAGCGTAATATCTTTGGAGAGATCATATTTATAAAGATGATTGC
>BCWBS131-24|Bombus pascuorum|BCWBS0147
GAATTTTATATTTATATTTAATTAATTAATTAATTAAATATTAATATTTAATTGGGAGGATTAATAAATTTAATAAACTTTATTTTTAATATAAACTATAATTTTAGAATATAATTTTGATCTTATATTATAAATTAAAAGAATAAATTACCTTAGGGATAACAGCGTAATATCTTTTTAAAGATCATATTAATAAAGATGTTTGC
>BCWBS135-24|Eucera clypeata|BCWBS0249
GAATTTTATATTTAATTATTATATAATTTATATAATTATTATTTTTATTTAAATATTTAATTGGGAAGATTATTTAATAAAATTAACTTAAATTTAATAAATCTATAATTTTAGAGTGTTTTTAGATTTAATATTATTAATTATTAGATTAAATTACCTTAGGGATAACAGCGTAATTTCTTTTTAAAGATCATATTGTTAAAGAAGATTGC
>BCWBS137-24|Lasioglossum zonulum|BCWBS0233
GAATTTTATAATTTTATTAAGATTAATAATTTTATGAATAATTAATTAATTAATTAAAATTATTTTATTGGGGTGATATTTAAATTTATTAAACTTTAAATTTTATAATCATAAATTAATGTAAATTAATATGAGATTAAAATAAGAATTATTAGATAAATTACCTTAGGGATAACAGCATTATATCTTTAAGAAGACCTTATTTATAAAGATGTTTGT
>BCWBS138-24|Bombus gr. terrestris|BCWBS0272
GAATTTTATATTAATATTTTAATTATAATTTTATTATTGAATATTAATATTTTGTTGGGAGGATAGGTAAATTTATTAAACTTTATTTTAAATATTAACTTTAATTAAAGAATATATTTTGATCTTTTAGTAAAAATGAAAAGAGTAAATTACCTTAGGGATAACAGCGTAATATCTTTTTAAAGATCTTATTGAAAAAGATGATTGC
>BCWBS139-24|Eucera malvae|BCWBS0036
GAATTTTATATTTATATATATATATATATTATATATATAGAATATTATTTATGTATAAATATTTAATTGGGAGGATTATTTAATTTAATAAACTTAAATTAAAATTAACTATAATTTTAGAATAATTTTATTGATCTAGTATTATTAATTAATAAATTAAATTACCTTAGGGATAACAGCGTAATTTCTTTTTAAAGATCATATTAGTAAAGAAGATTGC
>BCWBS141-24|Bombus sylvarum|BCWBS0144
GAATTTTATATTAATATTTAATTAATTATTTAATTATAATATTAATATTTAATTGGGAGGATTAGTAAATTTAATAAACTTTATTTTTAAAATAAACTTTAATTTTAGAATATATTTTGATCTTTTATTAAAAATTAAAAAAATAAATTACCTTAGGGATAACAGCGTAATATCTTTTTAAAGATCATATTAATAAAGATGTTTGC
>BCWBS142-24|Bombus pascuorum|BCWBS0146
GAATTTTATATTTATATTTAATTAATTAATTAATTAAATATTGATATTTAATTGGGAGGATTAATAAATTTAATAAACTTTATTTTTAATATAAACTATAATTTTAGAATATAATTTTGATCTTATATTATAAATTAAAAGAATAAATTACCTTAGGGATAACAGCGTAATATCTTTTTAAAGATCATATTAATAAAGATGTTTGC
>BCWBS143-24|Eucera clypeata|BCWBS0251
GAATTTTATATTTAATTATTATATAATTTATATAATTATTATTTTTATTTAAATATTTAATTGGGAAGATTATTTAATAAAATTAACTTAAATTTAATAAATCTATAATTTTAGAGTGTTTTTAGATTTAATATTATTAATTATTAGATTAAATTACCTTAGGGATAACAGCGTAATTTCTTTTTAAAGATCATATTGTTAAAGAAGATTGC
>BCWBS144-24|Eucera malvae|BCWBS0035
GAATTTTATATTTATATATATATATATATTATATATAGAATATTATTTATGTATAAATATTTAATTGGGAGGATTATTTAATTTAATAAACTTAAATTAAAATTAACTATAATTTTAGAATAATTTTATTGATCTAGTATTATTAATTAATAAATTAAATTACCTTAGGGATAACAGCGTAATTTCTTTTTAAAGATCATATTAGTAAAGAAGATTGC
>BCWBS145-24|Eucera malvae|BCWBS0034
GAATTTTATATTTATATATATATATATATTATATATAGAATATTATTTATGTATAAATATTTAATTGGGAGGATTATTTAATTTAATAAACTTAAATTAAAATTAACTATAATTTTAGAATAATTTTATTGATCTAGTATTATTAATTAATAAATTAAATTACCTTAGGGATAACAGCGTAATTTCTTTTTAAAGATCATATTAGTAAAGAAGATTGC
>BCWBS146-24|Lasioglossum pauperatum|BCWBS0050
ACGAGAAGACCCTATAGAATTTTATAAATTTTATATAATTAATAATTATATATTTATATAATTAATTTATTATAAAAATTATTTTATTGGGGTGATATTTAAATTTATTAAACTTTAAATTTTATAATCATAAATTAATGTAAATGAAATGAAATTTTATTAAAAGGTTAGAGAAAAATTACCTTAGGGATAACAGCATAATATCTTTAGGAAGATCATATTTATAAAGATGTTTGTGACCTCGA
>BCWBS147-24|Lasioglossum crassepunctatum|BCWBS0260
GAATTTTATAGTTTTTATAAAATTAATAATTTATAATATATATATATATATATATATAATTTAATTATTATAAAAATTATTTTATTGGGGTGATATTTAAATTTATTAAACTTTAATTTTTTTTATCATAAATTAATGTAAATTAAATGAAATTTTAATAAAAGATTAAAGAAAAAATTACCTTAGGGATAACAGCATTATATCTTTAGGAAGATCATATTTATAAAGATGTTTGT
>BCWBS149-24|Bombus terrestris|BCWBS0033
GAATTTTATATTAATATTTTAATTATAATTTTATTATTGAATATTAATATTTTGTTGGGAGGATAGGTAAATTTATTAAACTTTATTTTAAATATTAACTTTAATTAAAGAATATATTTTGATCTTTTAGTAAAAATGAAAAGAGTAAATTACCTTAGGGATAACAGCGTAATATCTTTTTAAAGATCTTATTGAAAAAGATGATTGC
>BCWBS150-24|Bombus gr. terrestris|BCWBS0274
GAATTTTATATTAATATTTTAATTATAATTTTATTATTGAATATTAATATTTTGTTGGGAGGATAGGTAAATTTATTAAACTTTATTTTAAATATTAACTTTAATTAAAGAATATATTTTGATCTTTTAGTAAAAATGAAAAGAGTAAATTACCTTAGGGATAACAGCGTAATATCTTTTTAAAGATCTTATTGAAAAAGATGATTGC
>BCWBS151-24|Ceratina cyanea|BCWBS0039
GAATTTTATAAATATTTATATAAATATTAATTTATTTAAATATTTATTTAAATATTTATTTAATTGGGAGGATTATTAAATTTTAAAAACTTTAATTTTTCTAATCTTTGATTAAAGAAAAATGGATCTATAAATTATAATTAATAAAATAAATTACCTTAGGGATAACAGCGTAATATTTTTTGATAGTTCATATTAATAAAAATGATTGC
>BCWBS153-24|Bombus muscorum|BCWBS0031
GAATTTTATATTAATATTTAATTAATTATTTAATTATAATATTAATATTTAATTGGGAGGATTAATAAATTTAATAAACTTTATTTTTAAAATAAACTTTAATTTTAGAATATATAATTTTGATCTTATATTATAAATTAAAAAAATAAATTACCTTAGGGATAACAGCGTAATATCTTTTTAAAGATCATATTAATAAAGATGTTTGC
>BCWBS154-24|Andrena ovata|BCWBS0192
GAATTTTATAGATTACTTTAATATAAAATTGTTAGAGTAAACTATTTTATTGGGAGGATATTTAAATTTATTTAACTTTAAAAAATTTAACCAATTATTTTTGTTTAATATAAGATAGTTTATTAAAAATTGTTAGATTAAATTACCTTAGGGATAACAGCGTAATATCTTTGGAGAGACCATATTTATAAAGGTGATTGC
>BCWBS155-24|Andrena nitida|BCWBS0113
GAATTTTATAATTTATATTAATAAGAATTTTTGTTACTATAAATTATTTTATTGGGAGGATATTTAAATTTATTTAACTTTAAAAAATGTATCCAATTATATTTGTTAAAAAAGATAGTTTATTAAAAAATATTAGATTAAATTACCTTAGGGATAACAGCGTAATATCTTTGGAGAGTTCATATTTATAAAGATGATTGC
>BCWBS156-24|Andrena ranunculi|BCWBS0165
GAATTTTATAAATTCTTTTATATTTAATTTTGTATTAATTATTAATTTTATTTATTTTGTTGGGAGGATGTTTTAATTAAGTTAACTTAAAAAAGTTTTATTCAATTATTTTTGTTTATACTAGATAGTTTATTATGAATTGTTAGATAAAATTACCTTAGGGATAACAGCGTAATATCTTTGGAGAGGCCTTATTTATAAAGATGATTGC
>BCWBS157-24|Anthophora plumipes|BCWBS0110
GAATTTTATATTTATAATTATTATAAATTTAAATTTTACTCTAAATAATAATAATTATAATATATTTAACTGGGAGGGTTATTAAATTTAAAAAACTTTAATTTAAAAAATCTTAAATTATAGAAAATTTAAAAGATCTTTTATTAAAAATTAAAAAAATAAATTACCTTAGGGATAACAGCGTAATATCTTTTGAAAGATCAAATTTATAAAGATGATTAC
>BCWBS160-24|Andrena simontornyella|BCWBS0345
TGGACGAGAAGACCCTATAGAATTTTATATTCTTTTGTAAATTTATTACTAAAGAATATTTTGTTGGGAGGATTTTTAAATTTAATTAACTTTAAAAATTTTATCCAATTATTTTTGATTAAATAGATAGTTTATTATAAATTGTTAGATAAAATTACCTTAGGGATAACAGCGTAATATCTTTGGAGAGATCATATTTATAAAGATGATTGCGACCTCGATGTTGAATTA
>BCWBS161-24|Eucera nigrifacies|BCWBS0335
ATTAATGAAATATATACTGTCTCAATATTAATAATTAAATTTAAATTTTTAATAAAAATGTTAAAATATATTTATGGGACGATAAGACCCTATAGAATTTTATATTTGATAATATATATATATATATAAATAATATATATTAATATTTAAATATTTAGTTGGGAGGATTATTTAATTTAATAAACTTAAATAAAATATATCTATAATTTTAGAATAAAATTTATTTGATCTAATATTATTAATTAATAAAATAAATTACCTTAGGGATAACAGCGTAATTTCTTTTTAAAGAACATATTAATAAAGAAGATTGCGACCTCGATGTTGAATTAAGATAAAATTTAAATGGAGAAATTTAAATATTAAGTCTGTTCGACTTTTAAAATCTTACATGATTTGAGTTCAGATCGACGTAAGTCA
>BCWBS162-24|Eucera nigrifacies|BCWBS0330
TAATGAAATATATACTGTCTCAATATTAATAATTAAATTTAAATTTTTAATAAAAATGTTAAAATATATTTATGGGACGATAAGACCCTATAGAATTTTATATTTGATAATAATATATATATATATAAATAATATATATTAATATTTAAATATTTAGTTGGGAGGATTATTTAATTTAATAAACTTAAATAAAATATATCTATAATTTTAGAATAAAATTTATTTGATCTAATATTATTAATTAATAAAATAAATTACCTTAGGGATAACAGCGTAATTTCTTTTTAAAGAACATATTAATAAAGAAGATTGCGACCTCGATGTTGAATTAAGATAAAATTTAAATGGAGAAATTTAAATATTAAGTCTGTTCGACTTTTAAAATCTTACATGATTTGAGTTCAGATCGACGTAAGTCA
>BCWBS164-24|Andrena impressa|BCWBS0078
GAATTTTATAACTTAATATAAAATTAATTTTATATTAAGTTATTTTATTGGGAGGATATTTAAATTTATTTAACTTTAAAAAATTTTATTCAATTATTTTTGTTTAAAAAGATAGTTTATTATAAATTGTTAGATTAAATTACCTTAGGGATAACAGCGTAATATCTTTGGGGAGATCATATTTATAAAGATGATTGC
>BCWBS165-24|Andrena gravida|BCWBS0157
GAATTTTATAGTTTGTATTAATAGTATTTCTGTTGATACAAACTATTTTGTTGGGAGGATATTTAAATTTATTTAACTTTAAAAAATTTATCCAATTATTTTTGTTTAAAAAGATAGTTTATTAAAAATTGTTAGATTAAATTACCTTAGGGATAACAGCGTAATATCTTTGGAGAGTTCATATTTATAAAGATGATTGC
>BCWBS166-24|Andrena ovata|BCWBS0375
GACGAGAAGACCCTATAGAATTTTATAGATTACTTTAATATAAAATTGTTAGAGTAAACTATTTTATTGGGAGGATATTTAAATTTATTTAACTTTAAAAAATTTAACCAATTATTTTTGTTTAATATAAGATAGTTTATTAAAAATTGTTAGATTAAATTACCTTAGGGATAACAGCGTAATATCTTTGGAGAGACCATATTTATAAAGGTGATTGCGACCTCGATGTTGAATTAAGA
>BCWBS167-24|Hylaeus brevicornis|BCWBS0367
AATAATTAATTTAAAGTTTTTTAATTTATATAAAAAATTTAAGTTTTATTTAATTTGATTGGGAGGATTTTTAAATTTAATAAACTTTAAAATTTATTTTTCAATAATTATTGTTTTTTAAAGATTATTAAGTAATAGATGTTAGATTAAATTACCTTAGGGATAACAGCGTA
>BCWBS170-24|Andrena flavipes|BCWBS0228
GAATTTTATAGTTTATACTAATAGTAATTTTATTAGTATAAACTATTTTGTTGGGAGGATATTTAAATTTATTTAACTTTAAAAATTTTATCCAATTATTTTTGTTTAAAAAGATAGTTTATTAAAAATTGTTAGATTAAATTACCTTAGGGATAACAGCGTAATATCTTTGGAGAGTTCATATTTATAAAGATGATTGC
>BCWBS171-24|Andrena nitida|BCWBS0112
GAATTTTATAATTTATATTAATAAGAATTTTTGTTACTATAAATTATTTTATTGGGAGGATATTTAAATTTATTTAACTTTAAAAAATGTATCCAATTATATTTGTTAAAAAAGATAGTTTATTAAAAAATATTAGATTAAATTACCTTAGGGATAACAGCGTAATATCTTTGGAGAGTTCATATTTATAAAGATGATTGC
>BCWBS172-24|Andrena lathyri|BCWBS0339
GGGGACGAGAAGACCCTATAGAATTTTATAGATTATTTTAATAAAAATTATTAAAATAAACTATTTTGTTGGGAGGATATTTAAATTTATTTAACTTTAAAAAATTTAACCAATTATTTTTGTTTAATAAGATAATTTATTATAAATTGTTAGATTAAATTACCTTAGGGATAACAGCGTAATATCTTTGGAGAGATCATATTTATAAAGATGATTGCGACCTCGA
>BCWBS173-24|Andrena lathyri|BCWBS0340
GGACGAGAAGACCCTATAGAATTTTATAGATTATTTTAATAAAAATTATTAAAATAAACTATTTTGTTGGGAGGATATTTAAATTTATTTAACTTTAAAAAATTTACCAATTATTTTTGTTTAATAAGATAATTTATTATAAATTGTTAGATTAAATTACCTTAGGGATAACAGCGTAATATCTTTGGAGAGATCATATTTATAAAGATGATTGCGACCTCGA
>BCWBS174-24|Lasioglossum medinai|BCWBS0045
GAATTTTATAAATTTTATAAAATTAATAATTATATACTATAAATATATATATATATATATATATAATTAATTATTATAAAATTTATTTTATTGGGGTGATATTTAAATTTATTAAACTTTAAATTTTATAATCATAAATTAATGTAAATGAAAATGAAGTTTTATTAAAAAGTTAAAGATAAATTACCTTAGGGATAACAGCATAATATCTTTAGGAAGATCATATTTATAAAGATGTTTGT
>BCWBS175-24|Andrena ranunculi|BCWBS0164
GAATTTTATAAATTCTTTTATATTTAATTTTGTATTAATTATTAATTTTATTTATTTTGTTGGGAGGATGTTTTAATTAAGTTAACTTAAAAAAGTTTTATTCAATTATTTTTGTTTATACTAGATAGTTTATTATGAATTGTTAGATAAAATTACCTTAGGGATAACAGCGTAATATCTTTGGAGAGGCCTTATTTATAAAGATGATTGC
>BCWBS176-24|Andrena ventricosa|BCWBS0137
GAATTTTATAGTTTCAATATATAATTATCTAGACAATTATATATTGACACTATTTTATTGGGAGGATATTTAAATTTATTTAACTTTAAAATTTAAATTTCAATTATTTTTGTTTAATAAGATAGTTTAATAGAAATTTTTAGATTAAATTACCTTAGGGATAACAGCGTAATATCTTTGGAGAGATCATATTTATAAAGATGATTGC
>BCWBS177-24|Andrena trimmerana|BCWBS0360
GAGAAGACCCTATAGAATTTTATAATTTATTTGAATAAAAATATATTTGAATAAATTATTTTATTGGGAGGATATTTAAATTTATTAAACTTTAAAAAAAATTATTCAATTATTTTTGATTAAAAAGATAGTTTATTAAAAATTATTAGATAAAATTACCTTAGGGATAAC
>BCWBS178-24|Osmia niveata|BCWBS0022
GAATTTTATATAATTTTTAATTTAAATAAAATTAAGAATTATATTTAATTGGGAGGATTTTTAAATTTATTAAACTTTAAAATTTTAAAATATAAATGAATAGAATAATTTGAAATATAATTTATATATAATAGAATAAATTACCTTAGGGATAACAGCGTAATATTTTTGGAAAGATCAAATTGAAAGAAATGTTTGC
>BCWBS179-24|Osmia niveata|BCWBS0021
GAATTTTATATAATTTTTAATTTAAATAAAATTAAGAATTATATTTAATTGGGAGGATTTTTAAATTTATTAAACTTTAAAATTTTAAAATATAAATGAATAGAATAATTTGAAATATAATTTATATATATAGAATAAATTACCTTAGGGATAACAGCGTAATATTTTTGGAAAGATCGAATTGAAAGAAATGTTTGC
>BCWBS180-24|Bombus gr. terrestris|BCWBS0418
GAATTTTATATTAATATTTTAATTATAATTTTATTATTGAATATTAATATTTTGTTGGGAGGATAGGTAAATTTATTAAACTTTATTTTAAATATTAACTTTAATTAAAGAATATATTTTGATCTTTTAGTAAAAATGAAAAGAGTAAATTACCTTAGGGATAACAGCGTAATATCTTTTTAAAGATCTTATTGAAAAAGATGATTGC
>BCWBS182-24|Andrena fulvago|BCWBS0281
ATTTTGTTGGGAGGATATTTAAATTTATTTAACTTTAAAAAATTTATCCAATTATTTTTGTTTAAAAAGATAGTTTATTATAAATTGTTAGATTAAATTACCTTAGGGATAACAGCGTAATATCTTTGGAGAGATCATATTTATAAAGATGATTGCGACCTCGATGTTGAATTAAA
>BCWBS183-24|Andrena simontornyella|BCWBS0346
GGGGACGAGAAGACCCTATAGAATTTTATATTCTTTTGTAAATTTATTACTAAAGAATATTTTGTTGGGAGGATTTTTAAATTTAATTAACTTTAAAAATTTTATCCAATTATTTTTGATTAAATAGATAGTTTATTATAAATTGTTAGATAAAATTACCTTAGGGATAACAGCGTAATATCTTTGGAGAGATCATATTTATAAAGATGATTGCGACCTCGATGTTGAATTAA
>BCWBS184-24|Hylaeus brevicornis|BCWBS0368
CCCTATAGAATTTTATTGAATAATTAATTTAAAGTTTTTTAATTTATATAAAAAATTTAAGTTTTATTTAATTTGATTGGGAGGATTTTTAAATTTAATAAACTTTAAAATTTATTTTTCAATAATTATTGTTTTTTAAAGATTATTAAGTAATAGATGTTAGATTAAATTACCTTAGGGATAACAGCGTAATATTTTTAGAAAGACCAAATTTATAAAAGTGATTGCGACCTCGATGTTGAATTAAAA
>BCWBS186-24|Ceratina cucurbitina|BCWBS0329
AGTAGCATAATCATTTGTTTTTTAAATAAAAACTAGTATGAAAGAATTAATGAAATATATATTGTCTCAATTGTATTTAATGAATTTATATTTTTAGTAAAAATACTAAAATAATATTATGGGACGATAAGACCCTAAGAATTTTATAAAAATTTATAATTATTTATAAATTTAAATAGTTTTATTTATAAATTTTTATTTAATTGGGAGGATTATTAAATTTATTTAACTTTAATAGATTTAATCTATAATTATAGAAATTTAAATGATTTATATTTTATAAATATTAGGATAAATTACCTTAGGGATAACAGCGTAATATCTTTTGAAAGATCATATTTATAAAGATGGTTGCGACCTCGATGTTGAATTAAGATAAAATTTAAATGAAGAAGTTTAATTATTTAAGTCTGTTCGACTTTTAAAATCTTACATGATTTGAGTTCAGATCGAGT
>BCWBS187-24|Ceratina cucurbitina|BCWBS0337
GTAGCATAATCATTTGTTTTTTAAATAAAAACTAGTATGAAAGAATTAATGAAATATATATTGTCTCAATTGTATTTAATGAATTTATATTTTTAGTAAAAATGCTAAAATAATATTATGGGACGATAAGACCCTAAGAATTTTATAAAAATTTATAATTATTTATAAATTTAAATAGTTTTATTTATAAATTTTTATTTAATTGGGAGGATTATTAAATTTATCTAACTTTAATAGATTTAATCTATAATTATAGAAATTTAAATGATTTATATTTTATAAATATTAGGATAAATTACCTTAGGGATAACAGCGTAATATCTTTTGAAAGATCATATTTATAAAGATGGTTGCGACCTCGATGTTGAATTAAGATAAAATTTAAATGAAGAAGTTTAATTATTTAAGTCTGTTCGACTTTTAAAATCTTACATGATTTGAGTTCAGATCG
>BCWBS188-24|Nomada flavoguttata|BCWBS0398
GGGACGATAAGACCCTATAAAATTTTATATTATTATTTATATATAAATTATTATTATTTAATTTATATATAAATAATAATATTTTATTGGGGAGATAATTAAATTTATTAAACTTTAATATAATAAAAATCTATAATTATAGAATATTAATTGAACTAATAAATATTAATTTTTAGAATAAATTACTTTAGGGATAACAGCGTAATATCTTTTTAAAGATCATATTAAAAAAGATGATTGCGACCTCGATGTTGAATTAAA
>BCWBS189-24|Andrena rufula|BCWBS0053
GAATTTTATACTTTATTATTAAACTGATTTAGTAATAAAGTATTTTATTGGGAGGATATTTAAATTTGTTTAACTTTAAAAAATTTTATTCAATTGTTTTTGTTTAAAAGATAGTTTATTAAAAATTGTTAGATTTAATTACCTTAGGGATAACAGCGTAATATCTTTGGAGAGATCATATTTATAAAGATGATTGC
>BCWBS191-24|Bombus sylvarum|BCWBS0143
GAATTTTATATTAATATTTAATTAATTATTTAATTATAATATTAATATTTAATTGGGAGGATTAGTAAATTTAATAAACTTTATTTTTAAAATAAACTTTAATTTTAGAATATATTTTGATCTTTTATTAAAAATTAAAAAAATAAATTACCTTAGGGATAACAGCGTAATATCTTTTTAAAGATCATATTAATAAAGATGTTTGC
>BCWBS192-24|Osmia cornuta|BCWBS0176
GAATTTTATATATTATAAATTTTTTAAATTAAAATAATATATTTGATTGGGAGGATTTTTATATTTAATTAACTTTAAAATTTAAAAAATATTGATTTATAGAATTTTAATTGAAATATATTTATTATATTAAAAGAATAAATTACCTTAGGGATAACAGCGTAATATTTTTGGAAAGATCAAATTGAAAAAATTGTTTGC
>BCWBS193-24|Andrena viridescens|BCWBS0015
GAATTTTATAGGTTATTAAATAATTTTTTATTTTTATTTGATAAACTATTTTGTTGGGAGGATGTTTAAATTTATAAAACTTTAAAAAATTTAACCAATTATTTTTGATTAAAAAGATAGTTTAGTAAGAATTGTTAGATTAAATTACCTTAGGGATAACAGCGTAATATCTTTGGGGAGACCATATTTATAAAGATGATTGC
>BCWBS194-24|Andrena labiata|BCWBS0012
GAATTTTATAATTTATATAAATAAATATATTTAAATAAATTATTTTGTTGGGAGGACATTTAAATTTATTTAACTTTAAAAATTTTGATCAATTATTTTTGTTTAAGAAGATAGTTTATTAAAAATTATTAGATTAAATTACCTTAGGGATAACAGCGTAATATCTTTGGAGAGATCATATTTATAAAGATGATTAC
>BCWBS195-24|Andrena vetula|BCWBS0364
GGGACGAGAAGACCCTATAGAATTTTATAATCTATTTTAAATTATTAATATAATTATTAAAATATATTATTTTGTTGGGAGGATATTTAAATTTGTTTAACTTTAAAATTTTAATTCAATTATTTTTGGGGTGGAAGATAGTTTATTAAAAATTGTTAGATTAAATTACCTTAGGGATAACAGCGTAATATCTTTGGAGAGTTCATATTTATAAAGATGATTGCGACCTCGATGTTGAATTAAAA
>BCWBS196-24|Andrena lathyri|BCWBS0347
GGGAGGATATTTAAATTTATTTAACTTTAAAAAATTTAACCAATTATTTTTGTTTAATAAGATAATTTATTATAAATTGTTAGATTAAATTACCTTAGGGATAACAGCGTAATATCTTTGGAGAGATCATATTTATAAAGATGATTGCGACCTCGA
>BCWBS197-24|Andrena cineraria|BCWBS0059
GAATTTTATAGTTTGTTTAATATAGTTTTTTATATAAATAAATTATTTTATTGGGAGGATATTTAAATTTATTTAACTTTAAAAAATTTAACCAATTATTTTTGTTTAAAAAGATAGTTTATTAAAAATTGTTAGAGAAAATTACCTTAGGGATAACAGCGTAATATCTTTGGAGAGTTCATATTTATAAAGATGATTGC
>BCWBS198-24|Lasioglossum medinai|BCWBS0043
GAATTTTATAAATTTTATAAAATTAATAATTATATACTATAAATATATATATATATATATATATAATTAATTATTATAAAATTTATTTTATTGGGGTGATATTTAAATTTATTAAACTTTAAATTTTATAATCATAAATTAATGTAAATGAAAATGAAGTTTTATTAAAAAGTTAAAGATAAATTACCTTAGGGATAACAGCATAATATCTTTAGGAAGATCATATTTATAAAGATGTTTGT
>BCWBS199-24|Hylaeus communis|BCWBS0369
CCTATAGAATTTTATTTATTACATTAATTATTTATTTTAATATTAATATTTTAAAAAAATAAATTTAATTGGGAGGATTATTAAATTTAATGAACTTTAATATAAAATTATCAATGTTAATTGTATATAAAGAATTTTTATTAAATAATGTTAGAAAAATTACCTTAGGGATAACAGCGTAATATTTTTGGAAAGATCAAATTTATAAAAATGATTGCGACCTCGATGTTGAATTAAA
>BCWBS200-24|Nomada striata|BCWBS0321
ATTTAATATATAAATATTTAATATTTTATTGGGGAGATAATTAGATTTAATAAACTCTGATATTTGTATATTTTGAATTATAATTATATTTATATACATTAATCTATAATTATAGGATATAATTGAATTAATATTATTAATTTTTAGAATAAATTACTTTAGGGATAACAGCGTAATATCTTTTTATAGGTCACATTAAAAAAGATGATTGCGACCTCG
>BCWBS201-24|Ceratina cyanea|BCWBS0332
AGTAGCATAATCAATTGTTTTTTAAATAAAAACTTGTATGaAAGAATTAATGAAATATATACTGTCTTCAATTATATTTAAATGAATTTAGATATTTAGTAAAAATACTAAAATAAATTTATGGGACGATAAGACCCTATAGAATTTTATAAATATTTATATAAATATTAATTTATTTAAATATTTATTTAAATATTTATTTAATTGGGAGGATTATTAAATTTTAAAAACTTTAATTTTTCTAATCTTTGATTAAAGAAAAATGGATCTATAAATTATAATTAATAAAATAAATTACCTTAGGGATAACAGCGTAATATTTTTTGATAGTTCATATTAATAAAAATGATTGCGACCTCGATGTTGAATTAAGATTAATTATAAATGAAGAAATTTAAAAATTAAGTCTGTTCGACTTTTAAAATCTTACATGATTTGAGTTCAGATC
>BCWBS202-24|Lasioglossum laticeps|BCWBS0420
GAATTTTATAGTTTATTTAAAATTAATAATTTTATAATTATATATATATATATATATATATATATATATTAATATTTTATTTGGATTATTTTATTGGGGTGATAATTAAATTTAATGAACTTTAATTTTTATGATCATAAATTAATGTAAATTAAATGAAATTTTAATAAAAATTATTAGAAAAATTACCTTAGGGATAACAGCATTATATCTTTAATAAGATCATATTTATAAAGATGTTTGT
>BCWBS203-24|Lasioglossum interruptum|BCWBS0234
GAATTTTATAATTTATATAAAATTAATAATTTTATAACTAAATATATATATATATATATATATATATATATTAAATTATTATATAAATTATTTTATTGGGGTGATATTTAAATTTAATAAACTTTAAATTTTATAATCATAGATTAATGTAATAAAATTGAAATTTTATTAAAAATTATTAGATAAATTACCTTAGGGATAACAGCATAATATCTTTAAGAAGATCATATTTATAAAGATGTTTGT
>BCWBS205-24|Osmia caerulescens|BCWBS0018
GAATTTTATATAATTTTGTTTTTTTTTAAAAATATAAAATTATATTTAATTGGGAAGATTTTTAAATTAAAAAAACTTTAAATTTTAATTAATATTGATTTATAGAATAAAAATGAAATATAATTTATATATGAAAGAATAAATTACCTTAGGGATAACAGCGTAATATTTTTGGAAAGATCAAATTGAAAAAAATGTTTGC
>BCWBS207-24|Andrena dorsata|BCWBS0161
GAATTTTATAATTTATTTTAAGTCTAAACTTCACTTAAAGTAAATTATTTTGTTGGGAGGATATTTAAATTTATTAAACTTTAAAATTTTAATTCAATTATTTTTGTTTAGTAAGATAGTTTATTAGAAATTGTTAGATTAAATTACCTTAGGGATAACAGCGTAATATCTTTGGAGAGTTCATATTTATAAAGATGATTGC
>BCWBS208-24|Andrena minutula|BCWBS0120
GAATTTTATATTTTTATTAAGTTTATTACTAAAAAATATTTTGTTGGGAGGATATTTAAATTTAATTAACTTTAAAAATTTTATCCAATTATTTTTGATTAGGAGAAGATAGTTTATTATAAATTGTTAGATTAAATTACCTTAGGGATAACAGCGTAATATCTTTGGAGAGATCATATTTATAAAGATGATTGC
>BCWBS209-24|Andrena agilissima|BCWBS0104
GAATTTTATAATTTGCTCTAATAAGGTTTATTATTAGTTTAAGTTATTTTGTTGGGAGGATGTTTAAATTTATGGAACTTTAAAAAATTAATCCAATTATTTTTGATTATAAAAGATAGTTTATTAAGAATTGTTAGATTAAATTACCTTAGGGATAACAGCGTAATATCTTTGGAGAGATCATATTAATAAAGATGATTGC
>BCWBS210-24|Andrena agilissima|BCWBS0103
GAATTTTATAATTTGCTCTAATAAGGTTTATTATTAGTTTAAGTTATTTTGTTGGGAGGATGTTTAAATTTATGGAACTTTAAAAAATTAATCCAATTATTTTTGATTATAAAAGATAGTTTATTAAGAATTGTTAGATTAAATTACCTTAGGGATAACAGCGTAATATCTTTGGAGAGATCATATTAATAAAGATGATTGC
>BCWBS211-24|Hylaeus gibbus|BCWBS0371
GACCCTATAGAATTTAATTAATTAAATTCAAATAATTATTAATATTTTTAATTTTGAATTTAATTAATTTAGTTGGGAGGATTTTTAAATTTAATTAACTTTAATATTTATTTATCAATAATTATTGTATTAATAAAGAATACTTATAATTTAAGGAATATTAGATCAAATTACCTTAGGGATAACAGCGTAATATTTTTGGAAAGATCAAATTTATAAAAATGATTGCGACCTCGATGTTGAATTAAA
>BCWBS213-24|Lasioglossum calceatum|BCWBS0001
GAATTTTATAATTTTAAATAAGGTTAATAATTTTATAATATATATATATATATATATATATATATATATATATTAATAATTTATTTAAATTATTTTATTGGGGTGATATTTAAATTTAATAAACTTTAAATTTTATTAACATAAATTAATGTAAAATTAAATGAAATTTTTATAAAAATTATTAGAAAAATTACCTTAGGGATAACAGCATTATATCTTTAGGAAGATCATATTTATAAAGATGTTTGT
>BCWBS214-24|Andrena nitida|BCWBS0114
GAATTTTATAATTTATATTAATAAGAATTTTTGTTACTATAAATTATTTTATTGGGAGGATATTTAAATTTATTTAACTTTAAAAAATGTATCCAATTATATTTGTTAAAAAAGATAGTTTATTAAAAAATATTAGATTAAATTACCTTAGGGATAACAGCGTAATATCTTTGGAGAGTTCATATTTATAAAGATGATTGC
>BCWBS215-24|Andrena trimmerana|BCWBS0060
GAATTTTATAATTTATTTGAATAAAAATATGTTTGAATAAATTATTTTATTGGGAGGATATTTAAATTTATTAAACTTTAAAAAAGATTATTCAATTATTTTTGATTAAAAAGATAGTTTATTAAAAATTATTAGATAAAATTACCTTAGGGATAACAGCGTAATATCTTTGGAGAGATCATATTTATAAAGATGATTGC
>BCWBS216-24|Nomada goodeniana|BCWBS0401
GGACGATAAGACCCTATAAAATTTTATATTATATTTATATATTAAATTATATTAAGTTATTATATAAATTATAATATTTTATTGGGGGGATAATTAAATTTAATAAACTTTAATAAAATTAATCTATTATTTTAGAATATAAAATGAATTAATATTATTAATTTTTAGAATAAATTACTTTAGGGATAACAGCGTAATATCTTTTTATAGATCATATTAAAAAAGATGATTGCGACCTCGATGTTGAATTAAA
>BCWBS217-24|Andrena haemorrhoa|BCWBS0117
GAATTTTATAGTTAATTTTTAGTTAATTTAATTTATGTAATTATTAATTATTTTGTTGGGAGGACATTTAAATTTATTTAACTTTAAAAAATTTAACCAATTATTTTTGATTTAAAGTAAGATAGTTTATTTAAAATTATTAGATAAAATTACCTTAGGGATAACAGCGTAATATCTTTGGAGAGATCATATTTATAAAGATGATTGC
>BCWBS219-24|Anthophora plumipes|BCWBS0109
GAATTTTATATTTATAATTATTATAAATTTAAATTTTACTCTAAATAATAATAATTATAATATATTTAACTGGGAGGGTTATTAAATTTAAAAAACTTTAATTTAAAAAATCTTAAATTATAGAAAATTTAAAAGATCTTTTATTAAAAATTAAAAAAATAAATTACCTTAGGGATAACAGCGTAATATCTTTTGAAAGATCAAATTTATAAAGATGATTAC
>BCWBS220-24|Halictus quadricinctus|BCWBS0416
GAATTTAATAAATTAATTAGATTAATAAATTTATTTATAATAAATCTAATTAATATTATTTTATTGGGGTGATATTTAAATTTAATAAACTTTAAATTTTATTATCATAAATTAATGTAAAAAAAATGGAATTGTATTATAAATTATAAGAAAAATTACCTTAGGGATAACAGCATAATATCTTTAAGAAGGTCTTATTTATAAAGATGTTTGT
>BCWBS221-24|Andrena dorsata|BCWBS0160
GAATTTTATAATTTATTTTAAGTCTAAACTTCACTTAAAGTAAATTATTTTGTTGGGAGGATATTTAAATTTATTAAACTTTAAAATTTTAATTCAATTATTTTTGTTTAGTAAGATAGTTTATTAGAAATTGTTAGATTAAATTACCTTAGGGATAACAGCGTAATATCTTTGGAGAGTTCATATTTATAAAGATGATTGC
>BCWBS222-24|Andrena haemorrhoa|BCWBS0116
GAATTTTATAGTTAATTTTTAGTTAATTTAATTTATGTAATTATTAATTATTTTGTTGGGAGGACATTTAAATTTATTTAACTTTAAAAAATTTAACCAATTATTTTTGATTTAAAGTAAGATAGTTTATTTAAAATTATTAGATAAAATTACCTTAGGGATAACAGCGTAATATCTTTGGAGAGATCATATTTATAAAGATGATTGC
>BCWBS223-24|Andrena subopaca|BCWBS0363
TAAAAAATTTTTTGTTGGGAGGATGGTTAAAATTAATTAACTTTAAAAAATTTGTCCAATTATTTTTGATTAAAAAGATAGTTTATATAAA
>BCWBS224-24|Seladonia tumulorum|BCWBS0334
ATATATTTATATTAAATTTAATTAATTTATTTTGTTGGGGTGATAATTAAATTTAAAAAACTTTAAATAAAAAAAACATAAATTAATGAAAAAAAAATGAGATTATATTATAAATTAATAGAAAAATTACCTTAGGGATAACAGCATAATATCTTTAAGAAGGCCTTATTTATAAAGATGTTTGTGACCTCGATGTTGAATTAA
>BCWBS225-24|Andrena alfkenella|BCWBS0361
GGGAGGAATTTAAATTTAGTTAACTTTGAAATATTTAACCAATTATTTTTGATTAAATAGATAGTTTATTATAAATTGTTAGATAAAATTACCTTAGGGATAACAGCGTAATATCTTTGGAGAGATCATATTTATAAAGATGATTGCGACCTCGATGTTGAATTAAAAA
>BCWBS226-24|Andrena afzeliella|BCWBS0374
GGGACGAGAAGACCCTATAGAATTTTATAATTTACTTTAACATAAAATTGTTAAGGTGAATTATTTTATTGGGAGGATATTTAAATTTATTTAACTTTAAAAAATTTAACCAATTATTTTTGTTTAATAAGATAGTTTATTAAAAATTGTTAGATTAAATTACCTTAGGGATAACAGCGTAATATCTTTGGAGAGATCATATTTATAAAGATGATTGCGACCTCGATGTTGAATTAAAAA
>BCWBS227-24|Andrena strohmella|BCWBS0098
GACGAGAAGACCCTATAGAATTTTATATTTTTTGTTAAGTTTATTATTAAAAAATATTTTGTTGGGAGGATGTTTAAATTTAATTAACTTTAAAAGTTTTATCCAATTATTTTTGATTAAGAGAAGATAGTTTATTATGAATTGTTAGATTAAATTACCTT
>BCWBS228-24|Bombus pratorum|BCWBS0162
GAATTTTATATTAATTAATAGATAATATAATAAGTTATTTTATAAATTAATATTTAGTTGGGAGGATTGGTAAATTAATTTAACTTTATTTTATATTTTAACTTTGATTTAAGAATTAATAATGTTCTTGTATTATAAATTAAAAGAGTAAATTACCTTAGGGATAACAGCGTAATATCTTTTGAAAGATCATATTAATAAAGATGTTTGC
>BCWBS229-24|Andrena florea|BCWBS0011
GAATTTTATAATTTTTTCTAAGTTAGTGGAGGTTAATATTAGGAAATATTATTTTGTTGGGAGGATATTTAAATTTAATTAACTTTAAAAATTTTTATTCAATTATTTTTGTTTAGGAAGATAGTTTATTATAAATTTTTAGATAAAATTACCTTAGGGATAACAGCGTAATATCTTTGGAGAGATCATATTTATAAAGATGATTGC
>BCWBS230-24|Andrena florea|BCWBS0010
GAATTTTATAATTTTTTCTAAGTTAGTGGAGGTTAATATTAGGAAATATTATTTTGTTGGGAGGATATTTAAATTTAATTAACTTTAAAAATTTTTATTCAATTATTTTTGTTTAGGAAGATAGTTTATTATAAATTTTTAGATAAAATTACCTTAGGGATAACAGCGTAATATCTTTGGAGAGATCATATTTATAAAGATGATTGC
>BCWBS231-24|Halictus maculatus|BCWBS0278
GAATTTTATAAATTAATTAGATTTTAAATTATATATTTATAAAAAATTTAATTAATATTATTTTATTGGGGTGATATTTAAATTTAATAAACTTTAAATTGAATAATCATAAATTAATGTAATTAAAAATGAAATTGTAATATAAATTATAAGAAAAATTACCTTAGGGATAACAGCATTATATCTTTAGGAAGATCTTATTTATAAAGGTGTTTGT
>BCWBS232-24|Bombus pascuorum|BCWBS0419
GAATTTTATATTTATATTTAATTAATTAATTAATTAAATATTAATATTTAATTGGGAGGATTAATAAATTTAATAAACTTTATTTTTAATATAAACTATAATTTTAGAATATAATTTTGATCTTATATTATAAATTAAAAGAATAAATTACCTTAGGGATAACAGCGTAATATCTTTTTAAAGATCATATTAATAAAGATGTTTGC
>BCWBS234-24|Andrena lathyri|BCWBS0013
GAATTTTATAGATTATTTTAATAAAAATTATTAAAATAAACTATTTTGTTGGGAGGATATTTAAATTTATTTAACTTTAAAAAATTTAACCAATTATTTTTGTTTAATAAGATAATTTATTATAAATTGTTAGATTAAATTACCTTAGGGATAACAGCGTAATATCTTTGGAGAGATCATATTTATAAAGATGATTGC
>BCWBS235-24|Osmia brevicornis|BCWBS0069
CCCTATAGAATTTTATATATAAATTATTTAAATTAAAATAAAATATATATTTAATTGGGAGGaTTTTTAAATTTAGTAAACTTTAAAATTATAATAATATTGATTTATAGAATGAAATTGAAATATTAAAATTTATAATAATAGATTAAATTACCTTAGGGATAACAGCGTTATATTTTTGGAAAGATCAAATTGAAAAAAATGTtTGCGACCTCGTG
>BCWBS236-24|Osmia brevicornis|BCWBS0343
CCCTATAGAATTTTATATATAAATTATTTAAATTAAAATAAAATATATATTTAATTGGGAGGaTTTTTAAATTTAGTAAACTTTAAAATTATAATAATATTGATTTATAGAATGAAATTGAAATATTAAAATTTATAATAATAGATTAAATTACCTTAGGGATAACAGCGTTATATTTTTGGAAAGATCAAATTGAAAAAAATGTtTGCGACCTCGTG
>BCWBS237-24|Nomada kohli|BCWBS0404
GGGACGATAAGACCCTATAAAATTTTATATAATAATTTATATGTATTTTATATTTATTTATAAATTTATATATTAATTATTATATTTTATTGGGAGGATAATTAAATTTAATAAACTTTAATATAAAAATCTATAATTTTAGAATATAAAATGAGCTATTATGTATTAATTTTAGATTAAATTACTTTAGGGATAACAGCGTAATATCTTTTTATAGATCATATTAAAAAAGATGTTTGCGACCTCGATGTTGAATTAAA
>BCWBS238-24|Anthophora plumipes|BCWBS0111
GAATTTTATATTTATAATTATTATAAATTTAAATTTTACTCTAAATAATAATAATTATAATATATTTAACTGGGAGGGTTATTAAATTTAAAAAACTTTAATTTAAAAAATCTTAAATTATAGAAAATTTAAAAGATCTTTTATTAAAAATTAAAAAAATAAATTACCTTAGGGATAACAGCGTAATATCTTTTGAAAGATCAAATTTATAAAGATGATTAC
>BCWBS239-24|Andrena lagopus|BCWBS0154
GAATTTTATAATTTATTTTTAATTATACTATAAAAATAAATTATTTCGTTGGGAGGATGTTTAAATTTATTTAACTTTAAAAAAATTATCCAATTATTTTTGATTAAAAAGATAGTTTATTAAGAATTATTAGACAAAATTACCTTAGGGATAACAGCGTAATATCTTTGGAGAGATCATATTTATAAAGATGATTAC
>BCWBS240-24|Osmia brevicornis|BCWBS0070
CCCTATAGAATTTTATATATAAATTATTTAAATTAAAATAAAATATATATTTAATTGGGAGGATTTTTAAATTTAGTAAACTTTAAAATTATAATAATATTGATTTATAGAATGAAATTGAAATATTAAAATTTATAATAATAGATTAAATTaCCTTAGGGATAACAGCGTTATATTTTTGGAAAGATCAAATTGAAAAAAATGTTTGCGACCTCGTG
>BCWBS241-24|Xylocopa violacea|BCWBS0182
GAATTTTATATTTAATTAATAAATAATTAATATAATTAAATTTAATTATTTATAAAGTTAAATATTTAGTTGGGAGGATTATTAAATAAAATTAACTTTAATAGTTTAATCTTAAATTAAAGTATATAAATATAAATGAGTAAATTATATTGAATGTTAGATTAAATTACCTTAGGGATAACAGCGTAATATTTTTTGAGAGACCATATTGATAAAAATGATTGC
>BCWBS242-24|Sphecodes ruficrus|BCWBS0084
ATAGAATTTTATAATTTGAAATtGATTTGAGTAATTTTGAAAAGGTTAAAttAAGTTAAATTATTTTATTGGGGtGATATTTAAATTTATAAAACTTTAAAGATAATAATCATAAATTAGTGTAAATGTATATATATATATATATATAATGAAATTTTATTAAAAATTTTTAGATAAATTACCTTAGGGATAACAGCTAT
>BCWBS243-24|Osmia cornuta|BCWBS0177
GAATTTTATATATTATAAATTTTTTAAATTAAAATAATATATTTGATTGGGAGGATTTTTATATTTAATTAACTTTAAAATTTAAAAAATATTGATTTATAGAATTTTAATTGAAATATATTTATTATATTAAAAGAATAAATTACCTTAGGGATAACAGCGTAATATTTTTGGAAAGATCAAATTGAAAAAATTGTTTGC
>BCWBS244-24|Andrena flavipes|BCWBS0230
GAATTTTATAGTTTATACTAATAGTAATTTTATTAGTATAAACTATTTTGTTGGGAGGATATTTAAATTTATTTAACTTTAAAAATTTTATCCAATTATTTTTGTTTAAAAAGATAGTTTATTAAAAATTGTTAGATTAAATTACCTTAGGGATAACAGCGTAATATCTTTGGAGAGTTCATATTTATAAAGATGATTGC
>BCWBS245-24|Andrena haemorrhoa|BCWBS0115
GAATTTTATAGTTAATTTTTAGTTAATTTAATTTATGTAATTATTAATTATTTTGTTGGGAGGACATTTAAATTTATTTAACTTTAAAAAATTTAACCAATTATTTTTGATTTAAAGTAAGATAGTTTATTTAAAATTATTAGATAAAATTACCTTAGGGATAACAGCGTAATATCTTTGGAGAGATCATATTTATAAAGATGATTGC
>BCWBS246-24|Osmia bicornis|BCWBS0140
GAATTTTATATATTATAAATTTTATAAATTTTAATAATATATTTGATTGGGAGGATTTTTAGATTTAATTAACTTTAAAGTTTTAAAAATATTAATTTATAGAAATTTAATTGAAATATATTATAAAATATAATAAAAAAATAAATTACCTTAGGGATAACAGCGTAATATTTTTGGAAAGATCAAATTGAAAAAATTGTTTGC
>BCWBS247-24|Ceratina cyanea|BCWBS0338
AGTAGCATAATCAATTGTTTTTTAAATAAAAACTTGTATGAAAGAATTAATGAAATATATACTGTCTTCAATTATATTTAAATGAATTTAGATATTTAGTAAAAATACTAAAATAAATTTATGGGACGATAAGACCCTATAGAATTTTATAAATATTTATATAAATATTAATTTATTTAAATATTTATTTAAATATTTATTTAATTGGGAGGATTATTAAATTTTAAAAACTTTAATTTTTCTAATCTTTGATTAAAGAAAAATGGATCTATAAATTATAATTAATAAAATAAATTACCTTAGGGATAACAGCGTAATATTTTTTGATAGTTCATATTAATAAAAATGATTGCGACCTCGATGTTGAATTAAGATTAATTATAAATGAAGAAATTTAAAAA
>BCWBS248-24|Andrena minutula|BCWBS0119
GAATTTTATATTTTTATTAAGTTTATTACTAAAAAATATTTTGTTGGGAGGATATTTAAATTTAATTAACTTTAAAAATTTTATCCAATTATTTTTGATTAGGAGAAGATAGTTTATTATAAATTGTTAGATTAAATTACCTTAGGGATAACAGCGTAATATCTTTGGAGAGATCATATTTATAAAGATGATTGC
>BCWBS249-24|Osmia caerulescens|BCWBS0019
GAATTTTATATAATTTTGTTTTTTTTAAAAATATAAAATTATATTTAATTGGGAAGATTTTTAAATTAAAAAAACTTTAAATTTTAATTAATATTGATTTATAGAATAAAAATGAAATATAATTTATATATGAAAGAATAAATTACCTTAGGGATAACAGCGTAATATTTTTGGAAAGATCAAATTGAAAAAAATGTTTGC
>BCWBS250-24|Andrena haemorrhoa|BCWBS0085
GAATTTTATAGTTAATTTTTAGTTAATTTAATTTATATAATTATTAATTATTTTGTTGGGAGGACATTTAAATTTATTTAACTTTAAAAAATTTAACCAATTATTTTTGATTTAAAGTAAGATAGTTTATTTAAAATTATTAGATAAAATTACCTTAGGGATAACAGCGTAATATCTTTGGAGAGATCATATTTATAAAGATGATTGC
>BCWBS251-24|Andrena rufula|BCWBS0054
GAATTTTATACTTTATTATTAAACTGATTTAGTAATAAAGTATTTTATTGGGAGGATATTTAAATTTGTTTAACTTTAAAAAATTTTATTCAATTGTTTTTGTTTAAAAGATAGTTTATTAAAAATTGTTAGATTTAATTACCTTAGGGATAACAGCGTAATATCTTTGGAGAGATCATATTTATAAAGATGATTGC
>BCWBS252-24|Andrena minutula|BCWBS0118
GAATTTTATATTTTTATTAAGTTTATTACTAAAAAATATTTTGTTGGGAGGATATTTAAATTTAATTAACTTTAAAAATTTTATCCAATTATTTTTGATTAGGAGAAGATAGTTTATTATAAATTGTTAGATTAAATTACCTTAGGGATAACAGCGTAATATCTTTGGAGAGATCATATTTATAAAGATGATTGC
>BCWBS254-24|Andrena ferox|BCWBS0056
GAATTTTATAAATTATTTAAATAAATTGTTGTTTAAATAATTTATTTTATTGGGAGGATATTTAAATTTGTTTAACTTTAAAAAATTTGTTCAATTATTTTTGATTAAAAAGATAGTTTATTAAAAATTATTAGATAAAATTACCTTAGGGATAACAGCGTAATATCTTTGGAGAGATCATATTTATAAAGATGATTGC
>BCWBS255-24|Andrena simontornyella|BCWBS0099
GAATTTTATATTCTTTTGTAAATTTATTACTAAAGAATATTTTGTTGGGAGGATTTTTAAATTTAATTAACTTTAAAAATTTTATCCAATTATTTTTGATTAAATAGATAGTTTATTATAAATTGTTAGATAAAATTACCTTAGGGATAACAGCGTAATATCTTTGGAGAGATCATATTTATAAAGATGATTGC
>BCWBS256-24|Nomada fabriciana|BCWBS0395
GGACGATAAGACCCTATAAAATTTTATATTATTTTTATATATTAAATTATTTTGAATTTTTATATAAAAAATAATATTTTATTGGGAGGATAATTAAATTTATAAAACTTTAATATTTAAAATCTATAATTATAGAAAATTTAAAGAACTAATATTATTAATTTTTAAATTAAATTACTTTAGGGATAACAGCGTAATATCTTTTTATAGATCATATTAAAAAAGATGATTGCGACCTCGATGTTGAATTAAA
>BCWBS257-24|Nomada kohli|BCWBS0403
GGGACGATAAGACCCTATAAAATTTTATATAATAATTTATATGTATTTTATATTTATTTATAAATTTATATATTAATTATTATATTTTATTGGGAGGATAATTAAATTTAATAAACTTTAATATAAAAATCTATAATTTTAGAATATAAAATGAGCTATTATGTATTAATTTTAGATTAAATTACTTTAGGGATAACAGCGTAATATCTTTTTATAGATCATATTAAAAAAGATGTTTGCGACCTCGATGTTGAATTAAA
>BCWBS258-24|Nomada kohli|BCWBS0402
TATAAAATTTTATATAATAATTTATATGTATTTTATATTTATTTATAAATTTATATATTAATTATTATATTTTATTGGGAGGATAATTAAATTTAATAAACTTTAATATAAAAATCTATAATTTTAGAATATAAAATGAGCTATTATGTATTAATTTTAGATTAAATTACTTTAGGGATAACAGCGTAATATCTTTTTATAGATCATATTAAAAAAGATGTTTGCGACCTCGATGTTGAATTAAA
>BCWBS259-24|Eucera nigrifacies|BCWBS0331
ATTGAAGATTAATGAAATATATACTGTCTCAATATTAATAATTAAATTTAAATTTTTAATAAAAATGTTAAAATATATTTATGGGACGATAAGACCCTATAGAATTTTATATTTGATAATAATATATATATATATAAATAATATATATTAATATTTAAATATTTAGTTGGGAGGATTATTTAATTTAATAAACTTAAATAAAATATATCTATAATTTTAGAATAAAATTTATTTGATCTAATATTATTAATTAATAAAATAAATTACCTTAGGGATAACAGCGTAATTTCTTTTTAAAGAACATATTAATAAAGAAGATTGCGACCTCGATGTTGAATTAAGATAAAATTTAAATGGAGAAATTTAAATATTAAGTCTGTTCGACTTTTAAAATCTTACATGATTTGAGTTCAGATCGA
>BCWBS263-24|Nomada fabriciana|BCWBS0317
GGGACGAGAAGACCCTATAAAATTTTATATTATTTTTATATATTAAATTATTTTGAATTTTTATATAAAAAATAATATTTTATTGGGAGGATAATTAAATTTATAAAACTTTAATATTTAAAATCTATAATTATAGAAAATTTAAAGAACTAATATTATTAATTTTTAAATTAAATTACTTTAGGGATAACAGCGTAATATCTTTTTTATAGATCATATTAAAAAAGATGATTGCGACCTCGATGTTGA
>BCWBS265-24|Halictus scabiosae|BCWBS0202
GAATTTTATAATTTAATTAAATTTAATTTTTTTATATCTTTAAAAAATTTAATTGGAATTATTTTATTGGGGTGATATTTAAATTTGATAAACTTTAAATTTAATAATCATAGATTAATGTAATAAAAAATGAAATTATATTATAAATTATAAGAAAAATTACCTTAGGGATAACAGCATTATATCTTTAAGAAGATCTTATTTATAAAGATGTTTGT
>BCWBS266-24|Lasioglossum pauperatum|BCWBS0388
ACGAGAAGACCCTATAGAATTTTATAAATTTTATATAATTAATAATTATATATTTATATAATTAATTTATTATAAAAATTATTTTATTGGGGTGATATTTAAATTTATTAAACTTTAAATTTTATAATCATAAATTAATGTAAATGAAATGAAATTTTATTAAAAGGTTAGAGAAAAATTACCTTAGGGATAACAGCATAATATCTTTAGGAAGATCATATTTATAAAGATGTTTGTGACCTCGA
>BCWBS267-24|Nomada bifasciata|BCWBS0318
CCCTATAAAATTTTATATTATATTTATATATTAAATTATTATAGATTATTATATAAATTATAATATTTTATTGGGGGGATAATTAAATTTAATAAACTTTAATATAATAAATCTATAATTGTAGAATATTAAATGAACTAATAATATTAATTTTTAGAATAAATTACTTTAGGGATAACAGCGTAATATCTTTTTATAGATCATATTAAAAAAGATGATTGCGACCTCGATGTTGAATTAAA
>BCWBS269-24|Lasioglossum subhirtum|BCWBS0130
GAATTTTATAATTTAAATAAAATTAATAATTTTATAATATATTATATATGCTTATATTAATATTTATTTAAATTATTTTATTGGGGTGATATTTAAATTTAACAAACTTTAAAATTAATTATCATGGATTAATGTAAATTAAATAGAAGTTTTATTATAGATTATTAGAAAAATTACCTTAGGGATAACAGCATTATATCTTTAGGAAGACCATATTTATAAAGATGTTTGT
>BCWBS270-24|Lasioglossum malachurum|BCWBS0195
GAATTTTATAATTTTTATAAGGTTAATAATTTTATAAATATATATATATATATATATATATATATATATATATATATATATATATATATATTAAATAATTATAGAAATTATTTTATTGGGGTGATATTTAAATTTAATAAACTTTAAAATTAATTATCATAGATTGATGTAAATTAAATAGAAAATTTTAATAAAAATTATTAGAAAAATTACCTTAGGGATAACAGCATTATATCTTTAAGAAGATCCTATTTATAAAGATGTTTGT
>BCWBS271-24|Halictus maculatus|BCWBS0280
GAATTTTATAAATTAATTAGATTTTAAATTATATATTTATAAAAAATTTAATTAATATTATTTTATTGGGGTGATATTTAAATTTAATAAACTTTAAATTGAATAATCATAAATTAATGTAATTAAAAATGAAATTGTAATATAAATTATAAGAAAAATTACCTTAGGGATAACAGCATTATATCTTTAGGAAGATCTTATTTATAAAGGTGTTTGT
>BCWBS272-24|Lasioglossum corvinum|BCWBS0003
GAATTTTATAGTTTTTATAAAATTAATAATTATATATATACACATATAAATTATTATAAAAATTATTTTATTGGGGTGATATTTAAATTTATTAAACTTTAAATTTTATAATCATAAATTAATGTAAATATAAATGAAATTTTATTAAAAGGTTAAAGATAAATTACCTTAGGGATAACAGCATAATATCTTTAGGAAGATCATATTTATAAAGGTGTTTGT
>BCWBS273-24|Lasioglossum interruptum|BCWBS0235
GAATTTTATAATTTATATAAAATTAATAATTTTATAAATAAATATATATATATATATATATATATATATTAAATTATTATATAAATTATTTTATTGGGGTGATATTTAAATTTAATAAACTTTAAATTTTATAATCATAGATTAATGTAATAAAATTGAAATTTTATTAAAAATTATTAGATAAATTACCTTAGGGATAACAGCATAATATCTTTAAGAAGATCATATTTATAAAGATGTTTGT
>BCWBS274-24|Nomada melathoracica|BCWBS0399
TTATTATAGATTATTATATAAATTATAATATTTTACTGGGGGGGTAATTAAATTTAATAAACTTTAATTTAATAAATCTATAATTATAGGATATTAAATGAACTAATAATATTAATTTTTAGAATAAATTACTTTAGGGATAACAGCGTAATATCTTTTTATAGATCACATTAAAAAAGATGATTGCGACCTCGATGTTGAATTAAA
>BCWBS275-24|Nomada fucata|BCWBS0400
TTATTATAGATTATTATATAAATTATAATATTTTACTGGGGGGGTAATTAAATTTAATAAACTTTAATTTAATAAATCTATAATTATAGGATATTAAATGAACTAATAATATTAATTTTTAGAATAAATTACTTTAGGGATAACAGCGTAATATCTTTTTATAGATCACATTAAAAAAGATGATTGCGACCTCGATGTTGAATTAAA
>BCWBS276-24|Seladonia tumulorum|BCWBS0290
GGACATATATATTTATATTAAATTTAATTAATTTATTTTGTTGGGGTGATAATTAAATTTAAAAAACTTTAAATAAAAAAAACATAAATTAATGAAAAAAAAATGAGATTATATTATAAATTAATAGAAAAATTACCTTAGGGATAACAGCATAATATCTTTAAGAAGGCCTTATTTATAAAGATGTTTGTGACCTCGATGTTGAATTA
>BCWBS278-24|Lasioglossum malachurum|BCWBS0196
GAATTTTATAATTTTTATAAGGTTAATAATTTTATAAATATATATATATATATATATATATATATATATATATTAAATAATTATAGAAATTATTTTATTGGGGTGATATTTAAATTTAATAAACTTTAAAATTAATTATCATAGATTGATGTAAATTAAATAGAAAATTTTAATAAAAATTATTAGAAAAATTACCTTAGGGATAACAGCATTATATCTTTAAGAAGATCCTATTTATAAAGATGTTTGT
>BCWBS279-24|Lasioglossum malachurum|BCWBS0197
GAATTTTATAATTTTTATAAGGTTAATAATTTTATAAATATATATATATATATATATATATATTAAATAATTATAGAAATTATTTTATTGGGGTGATATTTAAATTTAATAAACTTTAAAATTAATTATCATAGATTGATGTAAATTAAATAGAAAATTTTAATAAAAATTATTAGAAAAATTACCTTAGGGATAACAGCATTATATCTTTAAGAAGATCCTATTTATAAAGATGTTTGT
>BCWBS280-24|Lasioglossum politum|BCWBS0198
TATATATATATATATATATATATATATATATATATATAATTTTTATAAAATTTATTTTATTGGGGTGATATTTAAATTTAAAAAACTTTAAATAATTTAATTATAGATGAATATAAAATTAAATGGAATTTTATTAAAAATTATTAGATTAAATTACCTTGGGGATAACAGCATAATATCTTTAAGAAGATCAAATTTATAAAGATGTTTAT
>BCWBS281-24|Nomada bifasciata|BCWBS0319
GACCCTATAAAATTTTATATTATATTTATATATTAAATTATTATAGATTATTATATAAATTATAATATTTTATTGGGGGGATAATTAAATTTAATAAACTTTAATATAATAAATCTATAATTGTAGAATATTAAATGAACTAATAATATTAATTTTTAGAATAAATTACTTTAGGGATAACAGCGTAATATCTTTTTATAGATCATATTAAAAAAGATGATTGCGACCTCGATGTTGAATTAA
>BCWBS282-24|Lasioglossum marginatum|BCWBS0217
GAATTTTATAGTTTGTATAAAATTAATAGTTTTATTAATATTTATATATAGATTATTATATAAATTATTTTATTGGGGTGATATTTAAATTTAGTAAACTTTAAAATTTTATAATCATAAATTAATGTAAAATAAATGAGATTTTAATAAAAATTATTAGAAAAATTACCTTAGGGATAACAGCATTATATCTTTAGGAAGTTCTTATTTATAAAGATGTTTGT
>BCWBS283-24|Lasioglossum puncticolle|BCWBS0208
GAATTTTATAATTTTTATAAAATTGATAATTATATATAATATATATATATATATATATATTAATTTATTGTAAAAATTATTTTATTGGGGTGATATTTAAATTTATTAAACTTTAAATTTTGTAATCATAAATTAATGTAAATGTAAATGAAATTTTATTAAAAGGTTTAAGATAAATTACCTTAGGGATAACAGCATGATATCTTTAGGAAGATCATATTTATAAAGATGTTTGT
>BCWBS284-24|Lasioglossum pauxillum|BCWBS0214
GAATTTTATATTTTATTTAAGATTAATAGTTTTATAATTAAATTTGTTATATATATATATATATATATATATATATATATATATATTAATTAATTAATAATTTAAATAAATTATTTTATTGGGGTGATATTTAAATTTAATAAACTTTAAAAATTATAATCATAAATTAATGTAAGTAATATGAAATTTTTATAAGAAATATTAGAAAAATTACCTTAGGGATAACAGCATTATATCTTTAGGAAGATCATATTTATAAAGATGTTTGT
>BCWBS285-24|Nomada zonata|BCWBS0324
GGGACGAGAAGACCCTATAAAATTTTATATTATATTTATATATTAAATTATTTTTAAATTTATATATAAATATAATATTTTATTGGGAGGATAATTAAATTTATTAAACTTTAATTTTTTATAATCTGTGATTATAGGATATTAAAAGAATTAATATTATTAATTTTAAAAATAAATTACTTTAGGGATAACAGCGTAATATCTTTTTATAGATCATATTAAAAAAGATGATTGCGACCTCGATGTTGAATTAAA
>BCWBS286-24|Halictus maculatus|BCWBS0279
GAATTTTATAAATTAATTAGATTTTAAATTATATATTTATAAAAAATTTAATTAATATTATTTTATTGGGGTGATATTTAAATTTAATAAACTTTAAATTGAATAATCATAAATTAATGTAATTAAAAATGAAATTGTAATATAAATTATAAGAAAAATTACCTTAGGGATAACAGCATTATATCTTTAGGAAGATCTTATTTATAAAGGTGTTTGT
>BCWBS287-24|Lasioglossum corvinum|BCWBS0002
GAATTTTATAGTTTTTATAAAATTAATAATTATATATATATATATACATATAAATTATTATAAAAATTATTTTATTGGGGTGATATTTAAATTTATTAAACTTTAAATTTTATAATCATAAATTAATGTAAATATAAATGAAATTTTATTAAAAGGTTAAAGATAAATTACCTTAGGGATAACAGCATAATATCTTTAGGAAGATCATATTTATAAAGGTGTTTGT
>BCWBS290-24|Lasioglossum pauxillum|BCWBS0212
GAATTTTATATTTTATTTAAGATTAATAGTTTTATAATTAAATTTGTTATATATATATATATATATTAATTAATTAATAATTTAAATAAATTATTTTATTGGGGTGATATTTAAATTTAATAAACTTTAAAAATTATAATCATAAATTAATGTAAGTAATATGAAATTTTTATAAGAAATATTAGAAAAATTACCTTAGGGATAACAGCATTATATCTTTAGGAAGATCATATTTATAAAGATGTTTGT
>BCWBS292-24|Lasioglossum marginatum|BCWBS0215
GAATTTTATAGTTTGTATAAAATTAATAGTTTTATTAATATTTATATATAGATTATTATATAAATTATTTTATTGGGGTGATATTTAAATTTAGTAAACTTTAAAATTTTATAATCATAAATTAATGTAAAATAAATGAGATTTTAATAAAAATTATTAGAAAAATTACCTTAGGGATAACAGCATTATATCTTTAGGAAGTTCTTATTTATAAAGATGTTTGT
>BCWBS293-24|Lasioglossum puncticolle|BCWBS0209
GAATTTTATAATTTTTATAAAATTGATAATTATATATAATATATATATATATATATATATATATTAATTTATTGTAAAAATTATTTTATTGGGGTGATATTTAAATTTATTAAACTTTAAATTTTGTAATCATAAATTAATGTAAATGTAAATGAAATTTTATTAAAAGGTTTAAGATAAATTACCTTAGGGATAACAGCATGATATCTTTAGGAAGATCATATTTATAAAGATGTTTGT
>BCWBS295-24|Bombus vestalis|BCWBS0354
ACCCTATAGAATTTTATATTGAAAATTTAATTAAAGAAAATTAATTAAATTTATTAATATTTAATTGGGAGGATTAGTAAATTATAAAAACTTTATTTTAAAATTAAACTTAGATTAAAGGATTTTTTAGATCTTGTATTATAAATAAAAAGAATAAATTACCTTAGGGATAACAGCGT
>BCWBS296-24|Nomada bifasciata|BCWBS0320
GACCCTATAAAATTTTATATTATATTTATATATTAAATTATTATAGATTATTATATAAATTATAATATTTTATTGGGGGGATAATTAAATTTAATAAACTTTAATATAATAAATCTATAATTGTAGAATATTAAATGAACTAATAATATTAATTTTTAGAATAAATTACTTTAGGGATAACAGCGTAATATCTTTTTATAGATCATATTAAAAAAGATGATTGCGACCTCGATGTTGAATTAAA
>BCWBS298-24|Eucera numida|BCWBS0287
GAAGATAAATGAAATATATACTGTCTCAATTTTATTTATTAAATTTAAATTTTTAATAAAAATGTTAAAATATATTTATGGGACGATAAGACCCTATAGAATTTTATATTTAATTTATAATATATATATATATATAAATTATTATTGTTAATTAAATATTTAATTGGGAGGATTTTTTAATTTAATAAACTTAATATATTTATAATCTATTATTTTAGAATAAAAATTTGATCTAATATTATTAATTATTAAAATAAATTACCTTAGGGATAACAGCGTAATTTCTTTTTAAAGATCATATTATTAAAGAAGATTGCGACCTCGATGTTGAATTAAGATAAAATTTAGATGAAGAAATTTAAATATTAAGTCTGTTCGACTTTTTAAATCTTACATGATTTGAGTTCAGATCGAC
>BCWBS299-24|Lasioglossum nitidulum|BCWBS0310
TATATATATATATATATATATATATATAAATAATTTTTTATGTTAATTATTTTATTGGGGTGATATTTAAATTTAATAAACTTTAAATTTAATAATCATAAATTTATGTAAATTAAATGAGATTTTATTAAAAATTATTAGAAAAA
>BCWBS300-24|Eucera numida|BCWBS0286
GAAGAATAAATGAAATATATACTGTCTCAATTTTATTTATTAAATTTAAATTTTTAATAAAAATGTTAAAATATATTTATGGGACGATAAGACCCTATAGAATTTTATATTTAATTTATAATATATATATATATATAAATTATTATTGTTAATTAAATATTTAATTGGGAGGATTTTTTAATTTAATAAACTTAATATATTTATAATCTATTATTTTAGAATAAAAATTTGATCTAATATTATTAATTATTAAAATAAATTACCTTAGGGATAACAGCGTAATTTCTTTTTAAAGATCATATTATTAAAGAAGATTGCGACCTCGATGTTGAATTAAGATAAAATTTAGATGAAGAAATTTAAATATTAAGTCTGTTCGACTTTTTAAATCTTACATGATTTGAGTTCAGATCGA
>BCWBS301-24|Nomada sexfasciata|BCWBS0316
ATTTAATATATAAATATTTAATATTTTATTGGGGAGATAATTAGATTTAATAAACTCTGATATTTGTATATTTTGAATTATAATTATATTTATATACATTAATCTATAATTATAGGATATAATTGAATTAATATTATTAATTTTTAGAATAAATTACTTTAGGGATAACAGCGTAATATCTTTTTATAGGTCACATTAAAAAAGATGATTGCGACCTCG
>BCWBS302-24|Nomada lathburiana|BCWBS0405
GGGACGATAAGACCCTATAAAATTTTATATTATATTTATATATTAAATTATTATAAATTTTTATATAAATTATAATATTTTATTGGGAGGATAATTAAATTTAATAAACTTTAATATATAAATCTATGATGATAGAATATTAAATGAATTAATATTATTAATTTTTAAAATAAATTACTTTAGGGATAACAGCGTAATATCTTTTTATAGATCATATTAAAAAAGATGGTTGCGACCTCGATGTTGAATTAAA
>BCWBS303-24|Halictus scabiosae|BCWBS0291
CCCTATAGAATTTTATAATTTAATTAAATTTAATTTTTTTATATCTTTAAAAAATTTAATTGGAATTATTTTATTGGGGTGATATTTAAATTTGATAAACTTTAAATTTAATAATCATAGATTAATGTAATAAAAAATGAAATTATATTATAAATTATAAGAAAAATTACCTTAGGGATAACAGCATTATATCTTTAAGAAGATCTTATTTATAAAGATGTTTGTGACCTCGA
>BCWBS304-24|Lasioglossum minutissimum|BCWBS0382
TATATATATATATATATATATATGTTAATTTATTGTAAAAATTATTTTATTGGGGTGATATTTAAATTTAATAAACTTTAAATTTTATAATCATAAATTAATGTAAATTAAATGAAATTTA
>BCWBS305-24|Lasioglossum minutissimum|BCWBS0381
TATATATATATATATATATATATGTTAaTTTAtTgtAAAAATTATTTTATTGGGGTGATAtTTAAAtTTAATAAACTTTaAATTTTATAATCaTAAATTAATGTAAATTAAAtGAAATTTTAtTAAAAGGTTAAaGAGAAATACCTTAGGGATAACAGCATTATACCGTACG
>BCWBS306-24|Andrena rufula|BCWBS0376
CCCTATAGAATTTTATACTTTATTATTAAACTGATTTAGTAATAAAGTATTTTATTGGGAGGATATTTAAATTTGTTTAACTTTAAAAAATTTTATTCAATTGTTTTTGTTTAAAAGATAGTTTATTAAAAATTGTTAGATTTAATTACCTTAGGGATAACAGCGTA
>BCWBS308-24|Nomada fabriciana|BCWBS0396
GGACGATAAGACCCTATAAAATTTTATATTATTTTTATATATTAAATTATTTTGAATTTTTATATAAAAAATAATATTTTATTGGGAGGATAATTAAATTTATAAAACTTTAATATTTAAAATCTATAATTATAGAAAATTTAAAGAACTAATATTATTAATTTTTAAATTAAATTACTTTAGGGATAACAGCGTAATATCTTTTTATAGATCATATTAAAAAAGATGATTGCGACCTCGATGTTGAATTAAA
>BCWBS309-24|Andrena distinguenda|BCWBS0357
GGGGACGAGAAGACCCTATAGAATTTTATATTTTTGTATAAATTTATTGTATAAAAATATTTTGTTGGGAGGATATTTAAATTTATTTAACTTTAAAAAATATTTACCAATTATTTTTGATAAATAAGATAGTTTATTAGGAATTGCTAGATTAAATTACCTTAGGGATAACAGCGTAATATCTTTGGAGAGACCTTATTTATAAAGATGATTGCGACCTCGATGTTGAATTAA
>BCWBS310-24|Lasioglossum politum|BCWBS0391
ATATATATATATATATATATATATATATATATATATATATATATAATTTTTATAAAATTTATTTTATTGGGGTGATATTTAAATTTAAAAAACTTTAAATAATTTAATTATAGATGAATATAAAATTAAATGGAATTTTATTAAAAATTATTAGATTAAATTACCTTGGGG
>BCWBS311-24|Lasioglossum villosulum|BCWBS0311
GAGAAGACCCATAGAATTTTATAATTTTTATAAAATTAATAATTATATTCATATATATATATATATATATAATTAATTATTATAAATATTATTTTATTGGGGTGATATTTAAATTTATTAAACTTTAAATTTTGTAATCATAGATTAATGTAAATGTAAATGAAATTTTATTAAAAAGTTAAAGAAAAATTACCTTAGGGATAACAGCATAATATCTTTAGGAAGATCATATTTATAAAGGTGTTTGTGACCTCGATGTTGAATTAAGA
>BCWBS312-24|Lasioglossum discus|BCWBS0295
AAAACCCTATAGAATTTTATAATTTTAATAAGACTAATAATTTTATAATTAATTAGTTGTTATATAGGATTATTTTATTGGGGTGATATTTAAATTTGATTAACTTTAAATTTAATAATCATAAATTTATGTAAATTTAAATGAGATTTAATTTAAAATTATTAGATAAATTACCTTAGGGATAACAGCATTATATCTTTAAGAAGACCTTATTTATAAAGATGTTTGTGACCTCGAGTTTTGAATTAAGA
>BCWBS313-24|Lasioglossum pauperatum|BCWBS0387
ACGAGAAGACCCTATAGAATTTTATAAATTTTATATAATTAATAATTATATATTTATATAATTAATTTATTATAAAAATTATTTTATTGGGGTGATATTTAAATTTATTAAACTTTAAATTTTATAATCATAAATTAATGTAAATGAAATGAAATTTTATTAAAAGGTTAGAGAAAAATTACCTTAGGGATAACAGCATAATATCTTTAGGAAGATCATATTTATAAAGATGTTTGTGACCTCGA
>BCWBS314-24|Nomada sexfasciata|BCWBS0406
ATTTAATATATAAATATTTAATATTTTATTGGGGAGATAATTAGATTTAATAAACTCTGATATTTGTATATTTTGAATTATAATTATATTTATATACATTAATCTATAATTATAGGATATAATTGAATTAATATTATTAATTTTTAGAATAAATTACTTTAGGGATAACAGCGTAATATCTTTTTATAGGTCACATTAAAAAAGATGATTGCGACCTCG
>BCWBS315-24|Lasioglossum pallens|BCWBS0384
ATATATATATATATATATATATATATATTATTAATTTATTAATTAATATTATTTTATTGGGGTGATATTTAAATTTATTAAACTTTAAAAGTATATAATCATAGATTAATGTAAATTTAAATGAAATTTTATTAAAATTATTAGAAAAATTACCTTAGGGAT
>BCWBS316-24|Andrena minutula|BCWBS0422
GGGACGAGAAGACCCTATAGAATTTTATATTTTTATTAAGTTTATTACTAAAAAATATTTTGTTGGGAGGATATTTAAATTTAATTAACTTTAAAAATTTTATCCAATTATTTTTGATTAGGAGAAGATAGTTTATTATAAATTGTTAGATTAAATTACCTTAGGGATAACAGCGTAATATCTTTGGAGAGATCATATTTATAAAGATGATTGCGACCTCGATGTTGAATTAAA
>BCWBS317-24|Ceratina cucurbitina|BCWBS0366
AGTAGCATAATCATTTGTTTTTTAAATAAAAACTAGTATGAAAGAATTAATGAAATATATATTGTCTCAATTGTATTTAATGAATTTATATTTTTAGTAAAAATACTAAAATAATATTATGGGACGATAAGACCCTAAGAATTTTATAAAAATTTATAATTATTTATAAATTTAAATAGTTTTATTTATAAATTTTTATTTAATTGGGAGGATTATTAAATTTATTTAACTTTAATAGATTTAATCTATAATTATAGAAATTTAAATGATTTATATTTTATAAATATTAGGATAAATTACCTTAGGGATAACAGCGTAATATCTTTTGAAAGATCATATTTATAAAGATGGTTGCGACCTCGATGTTGAATTAAGATAAAATTTAAATGAAGAAGTTTAATTATTTAAGTCTGTTCGACTTTTAAAATCTTACATGATTTGAGTTCAGATCGAGT
>BCWBS318-24|Andrena simontornyella|BCWBS0353
GGACGAGAAGACCCTATAGAATTTTATATTCTTTTGTAAATTTATTACTAAAGAATATTTTGTTGGGAGGATTTTTAAATTTAATTAACTTTAAAAATTTTATCCAATTATTTTTGATTAAATAGATAGTTTATTATAAATTGTTAGATAAAATTACCTTAGGGATAACAGCGTAATATCTTTGGAGAGATCATATTTATAAAGATGATTGCGACCTCGATGTTGAATTAA
>BCWBS319-24|Andrena rufula|BCWBS0378
GGGGACGAGAAGACCCTATAGAATTTTATACTTTATTATTAAACTGATTTAGTAATAAAGTATTTTATTGGGAGGATATTTAAATTTGTTTAACTTTAAAAAATTTTATTCAATTGTTTTTGTTTAAAAGATAGTTTATTAAAAATTGTTAGATTTAATTACCTTAGGGATAACAGCGTAATATCTTTGGAGAGATCATATTTATAAAGATGATTGCGACCTCGATGTTGAATTAAAAAA
>BCWBS320-24|Nomada flava|BCWBS0397
GGGACGATAAGaCCCTATAAAATTTTATATTATATTTATATATTAAATTATTTTTTGGTTTGTATTTAAATAATAATATTTTATTGGGGAGATAATTAAATTTATTAAACTTTAATATTATTTAATCTATAATTATAGAATATTAAAAGAATTAATATTATTAATTTTAAAATAAATTACTTTAGGGATAACAGCGTAATATCTTTTTATAGATCATATTAAAAAAGATGATTGCGACCTCGATGTTGAATTAAA
>BCWBS321-24|Andrena fulva|BCWBS0282
GGACGAGAAGACCCTATAGAATTTTATAATTTATTTTAATTAGACTTAGGTGAATTAATATAAGTTATTTTGTTGGGAGGATATTTAAATTAATTAAACTTTAAGATTTTTAAACCAATTATTTTTGATTAAAAAGATAGTTTATTAAAAATTATTAGATTAAATTACCTTAGGGATAACAGCGTAATATCTTTGGAAAGATCATATTTATAAAGATGATTGCGACCTCGATGTTGAATTAAA
>BCWBS322-24|Andrena bicolorata|BCWBS0379
GGGGACGAGAAGACCCTATAGAATTTTATAATTTATATTAATAATGATTGTTTTTAATATAAATTATTTTATTGGGAGGATATTTAAATTTATATAACTTTAAAAAATCTATCCAATTATGTTTGTTTAAGAAGATAGTTTATTAAAAATTGTTAGATTAAATTACCTTAGGG
>BCWBS323-24|Nomada sexfasciata|BCWBS0315
ATTTAATATATAAATATTTAATATTTTATTGGGGAGATAATTAGATTTAATAAACTCTGATATTTGTATATTTTGAATTATAATTATATTTATATACATTAATCTATAATTATAGGATATAATTGAATTAATATTATTAATTTTTAGAATAAATTACTTTAGGGATAACAGCGTAATATCTTTTTATAGGTCACATTAAAAAAGATGATTGCGACCTCG
>BCWBS324-24|Lasioglossum pallens|BCWBS0385
ATATATATATATATATATATATATATATTATTAATTTATTAATTAATATTATTTTATTGGGGTGATATTTAAATTTATTAAACTTTAAAAGTATATAATCATAGATTAATGTAAATTTAAATGAAATTTTATTAAAATTATTAGAAAAATTACCTTAGGGAT
>BCWBS325-24|Lasioglossum pallens|BCWBS0386
ATATATATATATATATATATATATATATTATTAATTTATTAATTAATATTATTTTATTGGGGTGATATTTAAATTTATTAAACTTTAAAAGTATATAATCATAGATTAATGTAAATTTAAATGAAATTTTATTAAAATTATTAGAAAAATTACCTTAGGGAT
>BCWBS326-24|Lasioglossum nitidulum|BCWBS0308
TATATATATATATATATATATATATATAAATAATTTTTTATGTTAATTATTTTATTGGGGTGATATTTAAATTTAATAAACTTTAAATTTAATAATCATAAATTTATGTAAATTAAATGAGATTTTATTAAAAATTATTAGAAAAA
>BCWBS327-24|Halictus scabiosae|BCWBS0292
CCCTATAGAATTTTATAATTTAATTAAATTTAATTTTTTTATATCTTTAAAAAATTTAATTGGAATTATTTTATTGGGGTGATATTTAAATTTGATAAACTTTAAATTTAATAATCATAGATTAATGTAATAAAAAATGAAATTATATTATAAATTATAAGAAAAATTACCTTAGGGATAACAGCATTATATCTTTAAGAAGATCTTATTTATAAAGATGTTTGTGACCTCGA
>BCWBS328-24|Andrena chrysosceles|BCWBS0284
TTATTAATTATAATTTATTTTGTTGGGAGGATATTTAAATTTAACTAACTTTAAAAAATTTATTCAATTATTTTTGTTTAAATAGATAGTTTATTAAAAATTGTTAGATTAAATTACCTTAGGGATAACAGCGTAATATCTTTGGAGAGGCCTTATTTATAAAGATGATTGCGACCTCGATGTTGAATTAAA
>BCWBS329-24|Halictus scabiosae|BCWBS0293
GGACGATAAGACCCTATAGAATTTTATAATTTAATTAAATTTAATTTTTTTATATCTTTAAAAAATTTAATTGGAATTATTTTATTGGGGTGATATTTAAATTTGATAAACTTTAAATTTAATAATCATAGATTAATGTAATAAAAAATGAAATTATATTATAAATTATAAGAAAAATTACCTTAGGGATAACAGCATTATATCTTTAAGAAGATCTTATTTATAAAGATGTTTGTGACCTCGA
>BCWBS331-24|Andrena agilissima|BCWBS0424
GGGACGAGAAGACCCTATAGAATTTTATAATTTGCTCTAATAAGGTTTATTATTAGTTTAAGTTATTTTGTTGGGAGGATGTTTAAATTTATGGAACTTTAAAAAATTAATCCAATTATTTTTGATTATAAAAGATAGTTTATTAAGAATTGTTAGATTAAATTACCTTAGGGATAACAGCGTAATATCTTTGGAGAGATCATATTAATAAAGATGATTGCGACCTCGATGTTGAATTAAA
>BCWBS332-24|Andrena agilissima|BCWBS0425
GGGACGAGAAGACCCTATAGAATTTTATAATTTGCTCTAATAAGGTTTATTATTAGTTTAAGTTATTTTGTTGGGAGGATGTTTAAATTTATGGAACTTTAAAAAATTAATCCAATTATTTTTGATTATAAAAGATAGTTTATTAAGAATTGTTAGATTAAATTACCTTAGGGATAACAGCGTAATATCTTTGGAGAGATCATATTAATAAAGATGATTGCGACCTCGATGTTGAATTAAAAA
>BCWBS333-24|Andrena rhenana|BCWBS0426
GGGACGAGAAGACCCTATAGAATTTTATAGTTTAATTTAATTAAAAGTTGTTAAATTAAACTATTTTATTGGGAGGATATTTAAATTTATTAAACTTTAAAATTAAATATATATATCAATTATTTTTGTTTAATAAGATAGTTTAATATAAATTAATAGATTAAATTACCTTAGGGATAACAGCGTAATATCTTTGGAGAGATCATATTTATAAAGATGATTGCGACCTCGATGTTGAATTAAAA
>BCWBS334-24|Andrena rhenana|BCWBS0427
GGGACGAGAAGACCCTATAGAATTTTATAGTTTAATTTAATTAAAAGTTGTTAAATTAAACTATTTTATTGGGAGGATATTTAAATTTATTAAACTTTAAAATTAAATATATATATATCAATTATTTTTGTTTAATAAGATAGTTTAATATAAATTAATAGATTAAATTACCTTAGGGATAACAGCGTAATATCTTTGGAGAGATCATATTTATAAAGATGATTGCGACCTCGATGTTGAATTAAA
>BCWBS335-24|Andrena rhenana|BCWBS0428
GGGACGAGAAGACCCTATAGAATTTTATAGTTTAATTTAATTAAAAGTTGTTAAATTAAACTATTTTATTGGGAGGATATTTAAATTTATTAAACTTTAAAATTAAATATATATATCAATTATTTTTGTTTAATAAGATAGTTTAATATAAATTAATAGATTAAATTACCTTAGGGATAACAGCGTAATATCTTTGGAGAGATCATATTTATAAAGATGATTGCGACCTCGATGTTGAATTAAA
>BCWBS336-24|Andrena decipiens|BCWBS0430
GACGAGAAGACCCTATAGAATTTTATAGATTAATTGAGTTTTTTATATTTAATTAATCTATTTTGTTGGGAGGATATTTAAATTTATTTAACTTTAAAATATTAGATCAATTATTTTTGTTTATAAAAGATAGTTTATTAAAAATTTTTAGATTTAATTACCTTAGGGATAACAGCGTAATATCTTTGGAGAGATCATATTTATAAAGATGATTGCGACCTCGATGTTGAATTAA
>BCWBS337-24|Andrena decipiens|BCWBS0432
TATTGGGACGAGAAGACCCTATAGAATTTTATAGATTAATTGAGTTTTTTATATTTAATTAATCTATTTTGTTGGGAGGATATTTAAATTTATTTAACTTTAAAATATTAGATCAATTATTTTTGTTTATAAAAGATAGTTTATTAAAAATTTTTAGATTTAATTACCTTAGGGATAACAGCGTAATATCTTTGGAGAGATCATATTTATAAAGATGATTGCGACCTCGATGTTGAAT
>BCWBS338-24|Andrena labialis|BCWBS0438
GGGACGAGAAGACCCTATAGAATTTTATAGATTAATTGAGTTTATCTATATTTAATTAATCTATTTTGTTGGGAGGACATTTAAATTTATTTAACTTTAAAATACTAAGTCAATTATTTTTGTTTTAAAAAGATAGTTTATTATAAATTTTTAGATTTAATTACCTTAGGGATAACAGCGTAATATCTTTGGAGAGATCATATTTATAAAGATGATTGCGACCTCGATGTTGAATTAAA
>BCWBS339-24|Andrena variabilis|BCWBS0440
TTTTATTGGGAGGATATTTAAATTTATTTAACTTTAAAATATTAGATCAATTATTTTTGTTCATATAAGATAGTTTATTATAAATTTTTAGATTTAATTACCTTAGGGATAACAGCGTAATATCTTTGGAGAGATCATATTTATAAAGATGATTGCGACCTCGATGTTGAATTAAAA
>BCWBS340-24|Andrena variabilis|BCWBS0441
GGGACGAGAAGACCCTATAGAATTTTATAGAATGATTAGGCATAATTTGTGGCTATTCAATCTATTTTATTGGGAGGATATTTAAATTTATTTAACTTTAAAATATTAGATCAATTATTTTTGTTCATATAAGATAGTTTATTATAAATTTTTAGATTTAATTACCTTAGGGATAACAGCGTAATATCTTTGGAGAGATCATATTTATAAAGATGATTGCGACCTCGATGTTGAATTAA
>BCWBS341-24|Andrena variabilis|BCWBS0442
GGGACGAGAAGACCCTATAGAATTTTATAGAATGATTAGGCATAATTTGTGGCTATTCAATCTATTTTATTGGGAGGATATTTAAATTTATTTAACTTTAAAATATTAGATCAATTATTTTTGTTCATATAAGATAGTTTATTATAAATTTTTAGATTTAATTACCTTAGGGATAACAGCGTAATATCTTTGGAGAGATCATATTTATAAAGATGATTGCGACCTCGATGTTGAATTAAAAA
>BCWBS342-24|Andrena trimmerana|BCWBS0443
AATTTATTTGAATAAAAATATATTTGAATAAATTATTTTATTGGGAGGATATTTAAATTTATTAAACTTTAAAAAAAATTATTCAATTATTTTTGATTAAAAAGATAGTTTATTAAAAATTATTAGATAAAATTACCTTAGGGATAACAGCGTAATATCTTTGGAGAGATCATATTTATAAAGATGATTGCGACCTCGATGTTGAATTAAA
>BCWBS343-24|Andrena trimmerana|BCWBS0444
GGGACGAGAAGACCCTATAGAATTTTATAATTTATTTGAATAAAAATATGTTTGAATAAATTATTTTATTGGGAGGATATTTAAATTTATTAAACTTTAAAAAAGATTATTCAATTATTTTTGATTAAAAAGATAGTTTATTAAAAATTATTAGATAAAATTACCTTAGGGATAACAGCGTAATATCTTTGGAGAGATCATATTTATAAAGATGATTGCGACCTCGATGTTGAATTAAA
>BCWBS344-24|Andrena trimmerana|BCWBS0445
TTTGGGACGAGAAGACCCTATAGAATTTTATAATTTATTTGAATAAAAATATATTTGAATAAATTATTTTATTGGGAGGATATTTAAATTTATTAAACTTTAAAAAAAATTATTCAATTATTTTTGATTAAAAAGATAGTTTATTAAAAATTATTAGATAAAATTACCTTAGGGATAACAGCGTAATATCTTTGGAGAGATCATATTTATAAAGATGATTGCGACCTCGATGTTGAATTAAA
>BCWBS345-24|Andrena trimmerana|BCWBS0446
GGGACGAGAAGACCCTATAGAATTTTATAATTTATTTGAATAAAAATATGTTTGAATAAATTATTTTATTGGGAGGATATTTAAATTTATTAAACTTTAAAAAAGATTATTCAATTATTTTTGATTAAAAAGATAGTTTATTAAAAATTATTAGATAAAATTACCTTAGGGATAACAGCGTAATATCTTTGGAGAGATCATATTTATAAAGATGATTGCGACCTCGATGTTGAATTAAA
>BCWBS346-24|Andrena trimmerana|BCWBS0447
GGGACGAGAAGACCCTATAGAATTTTATAATTTATTTGAATAAAAATATGTTTGAATAAATTATTTTATTGGGAGGATATTTAAATTTATTAAACTTTAAAAAAGATTATTCAATTATTTTTGATTAAAAAGATAGTTTATTAAAAATTATTAGATAAAATTACCTTAGGGATAACAGCGTAATATCTTTGGAGAGATCATATTTATAAAGATGATTGCGACCTCGATGTTGAATTAAA
>BCWBS347-24|Andrena chrysosceles|BCWBS0448
GGGACGAGAAGACCCTATAGAATTTTATAAATTATTTTAAAATTAATTCCTAATTATTAATTATAATTTATTTTGTTGGGAGGATATTTAAATTTAACTAACTTTAAAAAATTTATTCAATTATTTTTGTTTAAATAGATAGTTTATTAAAAATTGTTAGATCAAATTACCTTAGGG
>BCWBS348-24|Andrena fulvata|BCWBS0450
GGGACGAGAAGACCCTATAGAATTTAATAATTTAATATAAAATTAATTTTATATTGAGTTATTTTATTGGGAGGATATTTAAATTTATTTAACTTTAAAAAATTTTATTCAATTATTTTTGTTTAAAAAGATAGTTTATTATAAATTATTAGATTAAATTACCTTAGGGATAACAGCGTAATATCTTTGGAGAGACCATATTTATAAAGATGATTGCGACCTCGATGTTGAATTAAA
>BCWBS349-24|Andrena wilkella|BCWBS0452
GGGAGGATATTTAAATTTATTTAACTTTAAAAAATTTAACCAATTATTTTTGTTTAATAAGATAGTTTATTAAAAATTGTTAGATTAAATTACCTTAGGGATAACAGCGTAATATCTTTGGAGAGACCATATTTATAAAGGTGATTGCGACCTCGATGTTGAATTAAA
>BCWBS350-24|Andrena wilkella|BCWBS0453
TGGGAGGATATTTAAATTTATTTAACTTTAAAAAATTTAACCAATTATTTTTGTTTAATAAGATAGTTTATTAAAAATTGTTAGATTAAATTACCTTAGGGATAACAGCGTAATATCTTTGGAGAGACCATATTTATAAAGGTGATTGCGACCTCGATGTTGAATTAA
>BCWBS351-24|Andrena afzeliella|BCWBS0454
GGGAGGATATTTAAATTTATTTAACTTTAAAAAATTTAACCAATTATTTTTGTTTAATATAAGATAGTTTATTAAAAATTGTTAGATTAAATTACCTTAGGGATAACAGCGTAATATCTTTGGAGAGACCATATTTATAAAGGTGATTGCGACCTCGATGTTGAATTAAA
>BCWBS352-24|Andrena russula|BCWBS0455
GGGACGAGAAGACCCTATAGAATTTTATAGTTTACTTTAATATAAAATTGTTAGGGTAAATTATTTTATTGGGAGGATATTTAAATTTATTTAACTTTAAAAAATTTAACCAATTATTTTTGTTTAATAAGATAGTTTATTAAAAATTGTTAGATTAAATTACCTTAGGGATAACAGCGTAATATCTTTGGAGAGATCATATTTATAAAGATGATTGCGACCTCGATGTTGAATTAAA
>BCWBS353-24|Andrena russula|BCWBS0456
GGGACGAGAAGACCCTATAGAATTTTATAGTTTACTTTAATATAAAATTGTTAGGGTAAATTATTTTATTGGGAGGATATTTAAATTTATTTAACTTTAAAAAATTTAACCAATTATTTTTGTTTAATAAGATAGTTTATTAAAAATTGTTAGATTAAATTACCTTAGGGATAAC
>BCWBS354-24|Andrena russula|BCWBS0457
GGGACGAGAAGACCCTATAGAATTTTATAGTTTACTTTAATATAAAATTGTTAGGGTAAATTATTTTATTGGGAGGATATTTAAATTTATTTAACTTTAAAAAATTTAACCAATTATTTTTGTTTAATAAGATAGTTTATTAAAAATTGTTAGATTAAATTACCTTAGGGATAACAG
>BCWBS355-24|Andrena haemorrhoa|BCWBS0458
GGGACGAGAAGACCCTATAGAATTTTATAGTTAATTTTTAGTTAATTTAATTTATGTAATTATTAATTATTTTGTTGGGAGGACATTTAAATTTATTTAACTTTAAAAAATTTAACCAATTATTTTTGATTTAAAGTAAGATAGTTTATTTAAAATTATTAGATAAAATTACC
>BCWBS356-24|Andrena haemorrhoa|BCWBS0459
GGGACGAGAAGACCCTATAGAATTTTATAGTTAATTTTTAGTTAATTTAATTTATGTAATTATTAATTATTTTGTTGGGAGGACATTTAAATTTATTTAACTTTAAAAAATTTAACCAATTATTTTTGATTTAAAGTAAGATAGTTTATTTAAAATTATTAGATAAAATTACC
>BCWBS357-24|Andrena simontornyella|BCWBS0460
ACGAGAAGACCCTATAGAATTTTATATTCTTTTGTAAATTTATTACTAAAGAATATTTTGTTGGGAGGATTTTTAAATTTAATTAACTTTAAAAATTTTATCCAATTATTTTTGATTAAATAGATAGTTTATTATAAATTGTTAGATAAAATTACCTT
>BCWBS362-24|Bombus lucorum|BCWBS0469
GGGACGATAAGACCCTATAGAATTTGATATTAATATGTTGATTATAATTTAATTATTAAATATTAATATTTTATTGGGAGGATAAGTAAATTTATAAAACTTTATTTTAAATATTAACTTTAATTAAAGAATAAATATTTTTGGTCTTTTAATAAAAATTAAAAGAATAAATTACCTTAGGGATAACAGCGT
>BCWBS363-24|Bombus lucorum|BCWBS0470
GGGACGATAAGACCCTATAGAATTTGATATTAATATGTTGATTATAATTTAATTATTAAATATTAATATTTTATTGGGAGGATAAGTAAATTTATAAAACTTTATTTTAAATATTAACTTTAATTAAAGAATAAATATTTTTGGTCTTTTAATAAAAATTAAAAGAATAAATTACCTTAGGGATA
>BCWBS364-24|Bombus lucorum|BCWBS0471
GACGATAAGACCCTATAGAATTTGATATTAATATGTTGATTATAATTTAATTATTAAATATTAATATTTTATTGGGAGGATAAGTAAATTTATAAAACTTTATTTTAAATATTAACTTTAATTAAAGAATAAATATTTTTGGTCTTTTAATAAAAATTAAAAGAATAAATTACCTTAGGGATAACAGC
>BCWBS365-24|Bombus terrestris|BCWBS0472
GGGACGATAAGACCCTATAGAATTTTATATTAATATTTTAATTATAATTTTATTATTGAATATTAATATTTTGTTGGGAGGATAGGTAAATTTATTAAACTTTATTTTAAATATTAACTTTAATTAAAGAATATATTTTGATCTTTTAGTAAAAATGAAAAGAGTAAATTACCTTAGGGATAACAGCGTAATA
>BCWBS366-24|Bombus terrestris|BCWBS0473
GATAAGACCCTATAGAATTTTATATTAATATTTTAATTATAATTTTATTATTGAATATTAATATTTTGTTGGGAGGATAGGTAAATTTATTAAACTTTATTTTAAATATTAACTTTAATTAAAGAATATATTTTGATCTTTTAGTAAAAATGAAAAGAGTAAATTACCTTAGGGATA
>BCWBS367-24|Bombus terrestris|BCWBS0474
GGACGATAAGACCCTATAGAATTTTATATTAATATTTTAATTATAATTTTATTATTGAATATTAATATTTTGTTGGGAGGATAGGTAAATTTATTAAACTTTATTTTAAATATTAACTTTAATTAAAGAATATATTTTGATCTTTTAGTAAAAATGAAAAGAGTAAATTACCTTAGGGATAACAGCGTAAT
>BCWBS368-24|Bombus ruderarius|BCWBS0475
GACGATAAGACCCTATAGAATTTTATATTTATATTTAATTAATAATTTAATTATAATATAAATATTTAATTGGGAGGATTAGTAAATTTAATTAACTTTATTTTTAAAATAAACTTTGATTTTAGAATATAAATTTTGATCTTTTACTATAAATTAAAAGAATAAATTACCTTAGGGA
>BCWBS369-24|Bombus ruderarius|BCWBS0476
GACGATAAGACCCTATAGAATTTTATATTTATATTTAATTAATAATTTAATTATAATATAAATATTTAATTGGGAGGATTAGTAAATTTAATTAACTTTATTTTTAAAATAAACTTTGATTTTAGAATATAAATTTTGATCTTTTACTATAAATTAAAAGAATAAATTACCTTAGGGATAACAGCGTAA
>BCWBS370-24|Eucera longicornis|BCWBS0479
ATAAATGAAATATATACTGTCTCAATTTTATTTATTAAATTTAAATTTTTAATAAAAATGTTAAAATATATTTATGGGACGATAAGACCCTATAGAATTTTATATTTAATTAATATATATATATATATTAATTATTATTGTTAATTAAATATTTAATTGGGAGGATTATTAAATTTAATAAACTTAAATATATAAATATATCTATTATTTTAGAATTAATTTTTGATCTAATATTATTAATTATTAAAATAAATTACCTTAGGGATAACAGCGTAATTTCTTTTTAAAGATCATATTAATAAAGAAGGTTGCGACCTCGATGTTGAATTAAGATAAAATTTAAATGTAGAAATTTAAATATTAAGTCTGTTCGACTTTTAAAATCTTACATGATTTGAGTTCAGATCGACGTAAGTCAA
>BCWBS371-24|Eucera longicornis|BCWBS0480
TCTCAATTTTATTTATTAAATTTAAATTTTTAATAAAAATGTTAAAATATATTTATGGGACGATAAGACCCTATAGAATTTTATATTTAATTAATATATATATATATATATTAATTATTATTGTTAATTAAATATTTAATTGGGAGGATTATTAAATTTAATAAACTTAAATATATAAATATATCTATTATTTTAGAATTAATTTTTGATCTAATATTATTAATTATTAAAATAAATTACCTTAGGGATAACAGCGTAATTTCTTTTTAAAGATCATATTAATAAAGAAGGTTGCGACCTCGATGTTGAATTAAGATAAAATTTAAATGTAGAAATTTAAATATTAAGTCTGTTCGACTTTTAAAATCTCACATGATTTGAGTTCA
>BCWBS372-24|Eucera longicornis|BCWBS0482
GAGTCTAGTATGAAGATAAATGAAATATATACTGTCTCAATTTTATTTATTAAATTTAAATTTTTAATAAAAATGTTAAAATATATTTATGGGACGATAAGACCCTATAGAATTTTATATTTAATTAATATATATATATATATATTAATTATTATTGTTAATTAAATATTTAATTGGGAGGATTATTAAATTTAATAAACTTAAATATATAAATATATCTATTATTTTAGAATTAATTTTTGATCTAATATTATTAATTATTAAAATAAATTACCTTAGGGATAACAGCGTAATTTCTTTTTAAAGATCATATTAATAAAGAAGGTTGCGACCTCGATGTTGAATTAAGATAAAATTTAAATGTAGAAATTTAAATATTAAGTCTGTTCGACTTTTAAAATCTTACATGATTTGAGTTCAGAT
>BCWBS373-24|Eucera longicornis|BCWBS0483
GAAGATAAATGAAATATATACTGTCTCAATTTTATTTATTAAATTTAAATTTTTAATAAAAATGTTAAAATATATTTATGGGACGATAAGACCCTATAGAATTTTATATTTAATTAATATATATATATATATTAATTATTATTGTTAATTAAATATTTAATTGGGAGGATTATTAAATTTAATAAACTTAAATATATAAATATATCTATTATTTTAGAATTAATTTTTGATCTAATATTATTAATTATTAAAATAAATTACCTTAGGGATAACAGCGTAATTTCTTTTTAAAGATCATATTAATAAAGAAGGTTGCGACCTCGATGTTGAATTAAGATAAAATTTAAATGTAGAAATTTAAATATTAAGTCTGTTCGACTTTTAAAATCTTACATGATTTGAGTTCAGATCGACGTAAGTCA
>BCWBS374-24|Halictus langobardicus|BCWBS0485
GGGACGATAAGACCCTATAGAATTTTATAGTTTAATTAAGTTTTTAATTATTTATTAATAAGAAATTTGGTTAACCTATTTTATTGGGGTGATATTTAAATTTAAAAAACTTTAAATTAATTAATCATTAATTAATGTAATAAAAAATGAAATTGTATTATAAATTGTAAGAAAAATTACCTTAGGGATAACAGCATTATATCTTTAAGAAGATCATATTTATAAAGATGTTTGTGACCTCGAGTTGAATTAAGA
>BCWBS375-24|Halictus langobardicus|BCWBS0486
CCCTATAGAATTTTATAGTTTAATTAAGTTTTTAATTATTTATTAATAAGAAATTTGGTTAACCTATTTTATTGGGGTGATATTTAAATTTAAAAAACTTTAAATTAATTAATCATTAATTAATGTAATAAAAAATGAAATTGTATTATAAATTGTAAGAAAAATTACCTTAGGGATAACAGCATTATATCTTTAAGAAGATCATATTTATAAAGATGTTTGTGACCTCGAGTTGAATTAAGA
>BCWBS376-24|Halictus langobardicus|BCWBS0487
CCCTATAGAATTTTATAGTTTAATTAAGTTTTTAATTATTTATTAATAAGAAATTTGGTTAACCTATTTTATTGGGGTGATATTTAAATTTAAAAAACTTTAAATTAATTAATCATTAATTAATGTAATAAAAAATGAAATTGTATTATAAATTGTAAGAAAAATTACCTTAGGGATAACAGCATTATATCTTTAAGAAGATCATATTTATAAAGATGTTTGTGACCTCGAGTTGAATTAAGAA
>BCWBS377-24|Halictus simplex|BCWBS0488
GGGACGATAAGACCCTATAGAATTTTATAGTTTAATTAAGTTTTTAATTATTTATTAATAAGAAATTTGGTTAACCTATTTTATTGGGGTGATATTTAAATTTAAAAAACTTTAAATTAATTAATCATTAATTAATGTAATAAAAAATGAAATTGTATTATAAATTGTAAGAAAAATTACCTTAGGGATAACAGCATTATATCTTTAAGAAGATCATATTTATAAAGATGTTTGTGACCTCGATGTTGAATTAAGA
>BCWBS378-24|Halictus simplex|BCWBS0489
TATAGAATTTTATAGTTTAATTAAGTTTTTAATTATTTATTAATAAGAAATTTGGTTAACCTATTTTATTGGGGTGATATTTAAATTTAAAAAACTTTAAATTAATTAATCATTAATTAATGTAATAAAAAATGAAATTGTATTATAAATTGTAAGAAAAATTACCTTAGGGATAACAGCATTATATCTTTAAGAAGATCATATTTATAAAGATGTTTGTGACCTCGAGTTGAATTAAGAA
>BCWBS379-24|Halictus simplex|BCWBS0490
GGGACGATAAGACCCTATAGAATTTTATAGTTTAATTAAGTTTTTAATTATTTATTAATAAGAAATTTGGTTAACCTATTTTATTGGGGTGATATTTAAATTTAAAAAACTTTAAATTAATTAATCATTAATTAATGTAATAAAAAATGAAATTGTATTATAAATTGTAAGAAAAATTACCTTAGGGATAACAGCATTATATCTTTAAGAAGATCATATTTATAAAGATGTTTGTGACCTCGATGTTGAATTAAGAA
>BCWBS380-24|Halictus compressus|BCWBS0491
TTGGACGATAAGACCCTATAGAATTTTATAGTTTAGCTAAGTTTTTAATTATTTATTAATAAGAAATTTGGTTAACCTATTTTATTGGGGTGATATTTAAATTTAAAAAACTTTAAATTAATTAATCATTAATTAATGTAATAAAAAATGAAATTGTATTATAAATTGTAAGAAAAATTACCTTAGGGATAACAGCATTATATCTTTAAGAAGATCATATTTATAAAGATGTTTGTGACCTCG
>BCWBS381-24|Halictus compressus|BCWBS0492
GGGACGATAAGACCCTATAGAATTTTATAGTTTAGCTAAGTTTTTAATTATTTATTAATAAGAAATTTGGTTAACCTATTTTATTGGGGTGATATTTAAATTTAAAAAACTTTAAATTAATTAATCATTAATTAATGTAATAAAAAATGAAATTGTATTATAAATTGTAAGAAAAATTACCTTAGGGATAACAGCATTATATCTTTAAGAAGATCATATTTATAAAGATGTTTGTGACCTCGATGGTGAATTAAGA
>BCWBS382-24|Halictus compressus|BCWBS0493
TTGGGGACGATAAGACCCTATAGAATTTTATAGTTTAGCTAAGTTTTTAATTATTTATTAATAAGAAATTTGGTTAACCTATTTTATTGGGGTGATATTTAAATTTAAAAAACTTTAAATTAATTAATCATTAATTAATGTAATAAAAAATGAAATTGTATTATAAATTGTAAGAAAAATTACCTTAGGGATAACAGCATTATATCTTTAAGAAGATCATATTTATAAAGATGTTTGTGACCTCGATGTTGAATTAAGAGA
>BCWBS385-24|Osmia caerulescens|BCWBS0497
ATTTTATATAATTTTGTTTTTTTTTAAAAATATAAAATTATATTTAATTGGGAAGATTTTTAAATTAAAAAAACTTTAAATTTTAATTAATATTGATTTATAGAATAAAAATGAAATATAATTTATATATGAAAGAATAAATTACCTTAGGGATAACAGCGTAATATTTTTGGAAAGATCAAATTGAAAAAAATGTTTGCGACCTCGAAGTTGAATTAAAA
>BCWBS386-24|Osmia caerulescens|BCWBS0499
AATTATATTTAATTGGGAAGATTTTTAAATTAAAAAAACTTTAAATTTTAATTAATATTGATTTATAGAATAAAAATGAAATATAATTTATATATGAAAGAATAAATTACCTTAGGGATAACAGCGTAATATTTTTGGAAAGATCAAATTGAAAAAAA
>BCWBS389-24|Bombus pomorum|BCWBS0508
GGGACGATAAGACCCTATAGAATTTTATATTAGTATTTTGTTGATTATTTTATTAAGATATTAATATTTTATTGGGAGGATTGGTAAATTTAATAAACTTTATTTAATAAATAAACTTTGATTTAAGAATAATTATTGATCTTGTATTATGGATTAAAAGAATAAATTACCTTAGGGATA
>BCWBS390-24|Bombus pomorum|BCWBS0509
GGGACGATAAGACCCTATAGAATTTTATATTAGTATTTTGTTGATTATTTTATTAAGATATTAATATTTTATTGGGAGGATTGGTAAATTTAATAAACTTTATTTAATAAATAAACTTTGATTTAAGAATAATTATTGATCTTGTATTATGGATTAAAAGAATAAATTACCTTAGGGATAACAGCGTA
>BCWBS391-24|Bombus ruderatus|BCWBS0510
GGGGACGATAAGACCCTATAGAATTTTATATTAATTATAAAAATTAAACTTATTAATTTAATTTTTATATTAATATTTGATTGGGAGGATTAGTAAATTTAATAAACTTTATTTTAAATTAAAACTTTGATTTAAGAATTTTTTTGATCTTGTATTATAAATAAAAAGAAAAAATTACCTTAGGGATAACAGCGTAATA
>BCWBS392-24|Bombus sylvarum|BCWBS0511
GACGATAAGACCCTATAGAATTTTATATTAATATTTAATTAATTATTTAATTATAATATTAATATTTAATTGGGAGGATTAGTAAATTTAATAAACTTTATTTTTAAAATAAACTTTAATTTTAGAATATATTTTGATCTTTTATTAAAAATTAAAAAAATAAATTACCTTAGGGATAACAG
>BCWBS393-24|Bombus pyrenaeus|BCWBS0512
CCCTATAGAATTTTATATTAATATATTAATAAAATTAAATTATTAAATATATTAATATTTAGTTGGGAGGATTGGTAAATTTAATAAACTTTATTTAAAAATAAAACTTTGATTTGAGAATAAGATTTGATCTTGTATTATAAATTATAAGAGTAAATTACCTTAGG
>BCWBS394-24|Bombus monticola|BCWBS0513
CCCTATAGAATTTTATATTTATATTTAAATTAATAATTATTTTTAGATATTAATATTTGATTGGGAGGATTAATAAATTTAATTAACTTTATTTAAAATATAAACTTTAATTAAAGAATAATTAATGATCTTTTATTAAAAATTAAAAGAATAAATTACCTTAGGGATAACAGCGTAATAT
>BCWBS395-24|Bombus ruderarius|BCWBS0514
GGACGATAAGACCCTATAGAATTTTATATTTATATTTAATTAATAATTTAATTATAATATAAATATTTAATTGGGAGGATTAGTAAATTTAATTAACTTTATTTTTAAAATAAACTTTGATTTTAGAATATAAATTTTGATCTTTTACTATAAATTAAAAGAATAAATTACCTTAGGGATAAC
>BCWBS396-24|Bombus campestris|BCWBS0515
AAAACATGTCTTAATGAAATTTTAATTTTAAGTCAATCTGCCCAATGATTAAAATTTAATGGCTGCAGTATAATTAACTGTACAAAGGTAGCATAATCAATTGTTTTTTAATTAAAAACTAGTATGAAAGAATTAATGAGATATATACTGTCTCATATATATTTTATAAATTTAAATATTTAGTAAAAATGCTTAAATTATTTTATGGGACGATAAGACCCTATAGAATTTTATATTAAATTATTAATTATTTAATTAATTATAATTTAATATTTAATTGGGAGGATTAATAAATTTAAAAAACTTTATTTTAATAAAAACTTAAATTAAAGAATTTATTTTGATCTTGTATTATTAATTTAAAAAATAAATTACCTTAGGGATAACAGCGTTATATCTTTTAAAAGATCAAATTTATAAAGATGATTGCGACCTCGATGTTGAATTAAGATTAATTTTAAATGCAGAAGTTAAAA
>BCWBS397-24|Bombus gerstaeckeri|BCWBS0516
AAACATGGCTTAATGATTATAATTTTAGGTCGATCTGCCCAATGATTAATAATTAAATGGCTGCAGTATGTTTGACTGTACAAAGGTAGCATAATCAATTGTTTTTTAATTGAGAACTAGAATGAAAGAATTAATGAGATATATACTGTCTCATATATATTTAATGAATTTAAATTTTTAGTTAAAATGCTTAAATAATTTTATGGGACGATAAGACCCTATAGAATTTTATATTAATAATAATAATTATTTTATTTAATTATTATATTAATATTTAGTTGGGAGGATTAGTAAATTTAAAAAACTTTATTTTAAATATAAACTTTGATTAAAGAATTTTTTTGATCTTGTATTATAAATAATAAGAAAAAATTACCTTAGGGATAACAGCGTAATATCTTTTTAAAGATCATATTAATAAAGATGATTGCGACCTCGATGTTGAATTAAGATAAATTTTAAATGAAGAAGTTAAA
>BCWBS398-24|Bombus hortorum|BCWBS0517
AAACATGGCTTAATGATAATAATTTTAGGTCGATCTGCCCAATGATTTATAATTAAATGGCTGCAGTATGTTTGACTGTACAAAGGTAGCATAATCAATTGTTTTTTAATTAAGAACTGGAATGAAAGAATTAATGAGATATATACTGTCTCATATATATTTAATGAATTTAAATTTTTAGTAAAAATGCTTAAATAATTTTATGGGACGATAAGACCCTATAGAATTTTATATTAATTATAATTATTAAATTATTTATTTAATTTTTATGTTAATATTTAGTTGGGAGGATTAGTAAATTTAATAAACTTTATTTTAAATTTAAACTTTGATTAAAGAATTTTTTTTTGATATTGTATTATAAATTGAAAAGAAAAAATTACCTTAGGGATAACAGCGTAATATCTTTTTAAAGATCATATTAATAAAGATGTTTGCGACCTCGATGTTGAATTAAGATAAATTTTAGATGAAGAAGTTAAGAAT
>BCWBS399-24|Bombus hortorum|BCWBS0518
AAAACATGGCTTAATGATAATAATTTTAGGTCGATCTGCCCAATGATTTATAATTAAATGGCTGCAGTATGTTTGACTGTACAAAGGTAGCATAATCAATTGTTTTTTAATTAAGAACTGGAATGAAAGAATTAATGAGATATATACTGTCTCATATATATTTAATGAATTTAAATTTTTAGTAAAAATGCTTAAATAATTTTATGGGACGATAAGACCCTATAGAATTTTATATTAATTATAATTATTAAATTATTTATTTAATTTTTATATTAATATTTAGTTGGGAGGATTAGTAAATTTAATAAACTTTATTTTAAATTTAAACTTTGATTAAAGAATTTTTTTGATATTGTATTATAAATTGAAAAGAAAAAATTACCTTAGGGATAACAGCGTAATATCTTTTTAAAGATCATATTAATAAAGATGTTTGCGACCTCGATGTTGAATTAAGATAAATTTTAGATGAAGA
>BCWBS400-24|Bombus hypnorum|BCWBS0519
AAAACATGTCTTAATGAAATTAATTTTAAGTCGATCTGCCCAATGATTAAATTATTTAATGGCTGCAGTATAATTGACTGTACAAAGGTAGCATAATCAATTGTTTTTTAATTAGAAACTAGAATGAAAGAATTAATGAGATATATACTGTCTCATATATATATTGTTAATTTAAATTTTTAGTAAAAATGCTAAAATAAATTTATGGGACGATAAGACCCTATAGAATTTTATATTTATATTTAGATTATTATTTATTTTAAATATTAATATTTAATTGGGAGGATTATTAAATTTGTAAAACTTTATTTTAAATTTAGACTTTAATTTAAGAATTATTAATGATCTTGTATTATAAATTTAAAGAATAAATTACCTTAGGGATAACAGCGTAATATCTTTTTAAAGATCAAATTGATAAAGATGATTGCGACCTCGATGTTGAATTAAGATAAATTTTAAATGAAGG
>BCWBS401-24|Bombus lapidarius|BCWBS0520
AAACATGGCTTATTGATAATAATTTTAAGTCTATCTGCCCAATGATTTTAAAATTTAATGGCTGCAGTATAATTAACTGTACAAAGGTAGCATAATCAATTGTTTTTTAATTAAGAACTAGAATGAAAGAATTAATGAGATATATTCTGTCTCATATATATATTATGAAATTAAATTTTTAGTAAGAATGCTAAAATATGTTTATGGGACGATAAGACCCTATAGAATTTTATATTTATATTTGGAATTAAAATTTATTTTAAGTATAAGTATTTGATTGGGAGGATTAATAAATTTAATTAACTTTATTTAAAATATTAACTTTAATTAAAGAATTATTTTTGATCTTTTATTAAAAATTAAAAGAAAAAATTACCTTAGGGATAACAGCGTAATATCTTTTTAAAGATCATATTAATAAAGATGGTTGCGACCTCGATGTTGAATTAAGATAAATTTTAAACGGAGAAGTTTAA
>BCWBS402-24|Bombus lucorum|BCWBS0521
AACATGGCTTATTGAATAATGATTTTAAGTCAATTCTGCCCAATGATAAAAAAATTTAATGGCTGCAGTATAATTGACTGTACAAAGGTAGCATAATCAATTGTTTTTTAATTAAGAACTGGAATGAAAGAGTTAATGAGATATATACTGTCTCATATATATTTAATTAATTTAAATTTTTAGTTAAAATGCTAAAATTAATTTATGGGACGATAAGACCCTATAGAATTTGATATTAATATGTTGATTATAATTTAATTATTAAATATTAATATTTTATTGGGAGGATAAGTAAATTTATAAAACTTTATTTTAAATATTAACTTTAATTAAAGAATAAATATTTTTGGTCTTTTAATAAAAATTAAAAGAATAAATTACCTTAGGGATAACAGCGTAATATCTTTTTAAAGATCATATTGAAAAAGATGATTGCGACCTCGATGTTGAATTAAGATAAATTTTAAATGAAGAAA
>BCWBS403-24|Bombus lucorum|BCWBS0522
CAAAAACATGGCTTATTGAATAATGATTTTAAGTCAATTCTGCCCAATGATAAAAAATTTAATGGCTGCAGTATAATTGACTGTACAAAGGTAGCATAATCAATTGTTTTTTAATTAAGAACTGGAATGAAAGAGTTAATGAGATATATACTGTCTCATATATATTTAATTAATTTAAATTTTTAGTTAAAATGCTAAAATTAATTTATGGGACGATAAGACCCTATAGAATTTGATATTAATATGTTGATTATAATTTAATTATTAAATATTAATATTTTATTGGGAGGATAAGTAAATTTATAAAACTTTATTTTAAATATTAACTTTAATTAAAGAATAAATATTTTTGGTCTTTTAATAAAAATTAAAAGAATAAATTACCTTAGGGATAACAGCGTAATATCTTTTTAAAGATCATATTGAAAAAGATGATTGCGACCTCGATGTTGAATTAAGATAAATTTTAAATGAAGAAATTAAT
>BCWBS404-24|Bombus mesomelas|BCWBS0523
AAAAACATGGCTTGAAGAATTTAATTTTAAGTCGATCTGCCCAATGATTTTAATTTAATGGCTGCAGTATAACTAACTGTACAAAGGTAGCATAATAAATTGTTTTTTAATTAAAAACTAGGATGAAAGAATTAATGAGATATATACTGTCTCATATATATTTTATAAATTTAAATTTTTAGTAAAAATGCTTAAATAATTTTATGGGACGATAAGACCCTATAGAATTTTATATTAATGTTTTGTTTATTATTTTACTAAAATATTAATATTTTATTGGGAGGATTGGTAAATTTAATAAACTTTATTTAGTTAATAAACTTGGATTAAAGAATAATTATTGATCCTATATTATGGATTAAAAGAATAAATTACCTTAGGGATAACAGCGTAATATCTTTTTAAAGATCATATTAATAAAGATGTTTACGACCTCGATGTTGAATTAAGATAAATTTTAGATGCAGAAGTTAAAA
>BCWBS405-24|Bombus monticola|BCWBS0524
AAAACATGGCTTAATGATTTTAATATTAGGTCTATCTGCCCAATGATTTAATATTATTAAATGGCTGCAGTATAATTGACTGTACAAAGGTAGCATAATCAATTGTTTCTTAATTAGAAACTGGAATGAAAGAATTAATGAGATATATACTGTCTCATATATATTTAATTAATTTAAATTTTTAGTAAAAATGCTAAAATAAATTTATGGGACGATAAGACCCTATAGAATTTTATATTTATATTTAAATTAATAATTATTTTTAGATATTAATATTTGATTGGGAGGATTAATAAATTTAATTAACTTTATTTAAAATATAAACTTTAATTAAAGAATAATTAATGATCTTTTATTAAAAATTAAAAGAATAAATTACCTTAGGGATAACAGCGTAATATCTTTTTAAAGATCATATTAATAAAGATGATTGCGACCTCGATGTTGAATTAAGATAAATTTTAAATGGAGA
>BCWBS406-24|Bombus pascuorum|BCWBS0525
AATGGCTGCAGTATAACTAACTGTACAAAGGTAGCATAATCAATTGTTTTTTAATTAAAAACTAGAATGAAAGAATTAATGAGATATATACTGTCTCATATATATAAAATAAACTTAAATTTTTAGTAAAAATGCTTAAATTATTTTATGGGACGATAAGACCCTATAGAATTTTATATTTATATTTAATTAATTAATTAATTAAATATTGATATTTAATTGGGAGGATTAATAAATTTAATAAACTTTATTTTTAATATAAACTATAATTTTAGAATATAATTTTGATCTTATATTATAAATTAAAAGAATAAATTACCTTAGGGATAACAGCGTAATATCTTTTTAAAGATCATATTAATAAAGATGTTTGCGACCTCGATGTTGAATTAAGATAAGTTTTAGGTGAAGAA
>BCWBS407-24|Bombus pascuorum|BCWBS0526
AATGGCTGCAGTATAATTAACTGTACAAAGGTAGCATAATCAATTGTTTTTTAATTAAAAACTAGAATGAAAGAATTAATGAGATATATACTGTCTCATATATATAAAATAAATTTAAATTTTTAGTAAAAATGCTTAAATTATTTTATGGGACGATAAGACCCTATAGAATTTTATATTTATATTTAATTAATTAATTAATTAAATATTGATATTTAATTGGGAGGATTAATAAATTTAATAAACTTTATTTTTAATATAAACTATAATTTTAGAATATAATTTTGATCTTATATTATAAATTAAAAGAATAAATTACCTTAGGGATAACAGCGTAATATCTTTTTAAAGATCATATTAATAAAGATGTTTGCGACCTCGATGTTGAATTAAGATAAATTTTAGGTGAAGAAATTAAAA
>BCWBS408-24|Bombus pascuorum|BCWBS0527
AATGGCTGCAGTATAACTAACTGTACAAAGGTAGCATAATCAATTGTTTTTTAATTAAAAACTAGAATGAAAGAATTAATGAGATATATACTGTCTCATATATATAAAATAAATTTAAATTTTTAGTAAAAATGCTTAAATTATTTTATGGGACGATAAGACCCTATAGAATTTTATATTTATATTTAATTAATTAATTAATTAAATATTGATATTTAATTGGGAGGATTAATAAATTTAATAAACTTTATTTTTAATATAAACTATAATTTTAGAATATAATTTTGATCTTATATTATAAATTAAAAAAATAAATTACCTTAGGGATAACAGCGTAATATCTTTTTAAAGATCATATTAATAAAGATGTTTGCGACCTCGATGTTGAATTAAGATAAATTTTAGGTGAAGAAATTAAAAA
>BCWBS409-24|Bombus pascuorum|BCWBS0528
AATGGCTGCAGTATAATTAACTGTACAAAGGTAGCATAATCAATTGTTTTTTAATTAAAAACTAGAATGAAAGAATTAATGAGATATATACTGTCTCATATATATAAAATAAATTTAAATTTTTAGTAAAAATGCTTAAATTATTTTATGGGACGATAAGACCCTATAGAATTTTATATTTATATTTAATTAATTAATTAATTAAATATTGATATTTAATTGGGAGGATTAATAAATTTAATAAACTTTATTTTTAATATAAACTATAATTTTAGAATATAATTTTGATCTTATATTATAAATTAAAAGAATAAATTACCTTAGGGATAACAGCGTAATATCTTTTTAAAGATCATATTAATAAAGATGTTTGCGACCTCGATGTTGAATTAAGATAAATTTTAGGTGAAGAAATTAAAA
>BCWBS410-24|Bombus pascuorum|BCWBS0529
AATGGCTGCAGTATAACTAACTGTACAAAGGTAGCATAATCAATTGTTTTTTAATTAAAAACTAGAATGAAAGAATTAATGAGATATATACTGTCTCATATATATAAAATAAATTTAAATTTTTAGTAAAAATGCTTAAATTATTTTATGGGACGATAAGACCCTATAGAATTTTATATTTATATTTAATTAATTAATTAATTAAATATTGATATTTAATTGGGAGGATTAATAAATTTAATAAACTTTATTTTTAATATAAACTATAATTTTAGAATATAATTTTGATCTTATATTATAAATTAAAAGAATAAATTACCTTAGGGATAACAGCGTAATATCTTTTTAAAGATCATATTAATAAAGATGTTTGCGACCTCGATGTTGAATTAAGATAAATTTTAGGTGAAGAAATTAAAA
>BCWBS411-24|Bombus pascuorum|BCWBS0530
AATGGCTGCAGTATAACTAACTGTACAAAGGTAGCATAATCAATTGTTTTTTAATTAAAAACTAGAATGAAAGAATTAATGAGATATATACTGTCTCATATATATAAAATAAATTTAAATTTTTAGTAAAAATGCTTAAATTATTTTATGGGACGATAAGACCCTATAGAATTTTATATTTATATTTAATTAATTAATTAATTAAATATTGATATTTAATTGGGAGGATTAATAAATTTAATAAACTTTATTTTTAATATAAACTATAATTTTAGAATATAATTTTGATCTTATATTATAAATTAAAAGAATAAATTACCTTAGGGATAACAGCGTAATATCTTTTTAAAGATCATATTAATAAAGATGTTTGCGACCTCGATGTTGAATTAAGATAAATTTTAGGTGAAGAAATTAAAAAT
>BCWBS412-24|Bombus pascuorum|BCWBS0531
AATGGCTGCAGTATAACTAACTGTACAAAGGTAGCATAATCAATTGTTTTTTAATTAAAAACTAGAATGAAAGAATTAATGAGATATATACTGTCTCATATATATAAAATAAATTTAAATTTTTAGTAAAAATGCTTAAATTATTTTATGGGACGATAAGACCCTATAGAATTTTATATTTATATTTAATTAATTAATTAATTAAATATTGATATTTAATTGGGAGGATTAATAAATTTAATAAACTTTATTTTTAATATAAACTATAATTTTAGAATATAATTTTGATCTTATATTATAAATTAAAAGAATAAATTACCTTAGGGATAACAGCGTAATATCTTTTTAAAGATCATATTAATAAAGATGTTTGCGACCTCGATGTTGAATTAAGATAAATTTTAGGTGAAGAAATTAAAA
>BCWBS414-24|Bombus pratorum|BCWBS0533
AAACATGGCTTAATGAATAATAATTTTAAGTCGATCTGCCCAATGATTAATATTTAATGGCTGCAGTATATCTGACTGTACAAAGGTAGCATAATCGATTGTTTTTTAATTGGAAACTGGAATGAAAGAATTAATGAGATATATACTGTCTCATATATATTTAATGAATTTAAATTTTTAGTAAAAATGCTTAAATAGTTTTATGGGACGATAAGACCCTATAGAATTTTATATTAATTAATAGATAATATAATAAGTTATTTTATAAATTAATATTTAGTTGGGAGGATTGGTAAATTAATTTAACTTTATTTTATATTTTAACTTTGATTTAAGAATTAATAATGTTCTTGTATTATAAATTAAAAGAGTAAATTACCTTAGGGATAACAGCGTAATATCTTTTGAAAGATCATATTAATAAAGATGTTTGCGACCTCGATGTTGAATTAAGATAAATTTTAAATGCAGAAGT
>BCWBS415-24|Bombus ruderarius|BCWBS0534
CAAAAACATGTCTTATTGAAATTGATTTTAAGTCGATCTGCCCAATGATTTTTTAGATTAAATGGCTGCAGTATAATTAACTGTACAAAGGTAGCATAATCAATTGTTTTTTAATTGAAAACTAGAATGAAAGAATTAATGAGATATATTCTGTCTCATATATATAAAATAAATTTAAATTTTTAGTAAAAATGCTTAAATTATTTTATGGGACGATAAGACCCTATAGAATTTTATATTTATATTTAATTAATAATTTAATTATAATATAAATATTTAATTGGGAGGATTAGTAAATTTAATTAACTTTATTTTTAAAATAAACTTTGATTTTAGAATATAAATTTTGATCTTTTACTATAAATTAAAAGAATAAATTACCTTAGGGATAACAGCGTAATATCTTTTTAAAGATCATATTAATAAAGATGTTTGCGACCTCGATGTTGAATTAAGATAAA
>BCWBS416-24|Bombus ruderarius montanus|BCWBS0535
CCTGTTTATCAAAAACATGTCTTATTGAAATTGATTTTAAGTCGATCTGCCCAATGATTTTTTAGATTAAATGGCTGCAGTATAATTAACTGTACAAAGGTAGCATAATCAATTGTTTTTTAATTGAAAACTAGAATGAAAGAATTAATGAGATATATTCTGTCTCATATATATAAAATAAATTTAAATTTTTAGTAAAAATGCTTAAATTATTTTATGGGACGATAAGACCCTATAGAATTTTATATTTATATTTAATTAATAATTTAATTATAATATAAATATTTAATTGGGAGGATTAGTAAATTTAATTAACTTTATTTTTAAAATAAACTTTGATTTTAGAATATAAATTTTGATCTTTTACTATAAATTAAAAGAATAAATTACCTTAGGGATAACAGCGTAATATCTTTTTAAAGATCATATTAATAAAGATGTTTGCGACCTCGATGTTGAATTAAGATAAATT
>BCWBS417-24|Bombus rupestris vasco|BCWBS0536
ATCAAAAACATGTCTTATTGAATTTAATTTTAAGTCGATCTGCCCAATGATGAAAATTTAATGGCTGCAGTATATTTAACTGTACAAAGGTAGCATAATCAATTGTTTTTTAATTAAAAACTAGAATGAAAGAATTAATGAGATATATACTGTCTCATATATATATAATAAATTTAAATTTTTGGTTAAAATGCTAAAATTAATTTATGGGACGATAAGACCCTATAGAATTTTATATTAAGAATTTAATTAATTATTTAGTTAAATTAAAAATATTTAATTGGGAGGATTAGTAAATTATATTAACTTTATTTTAAAATAAAACTTGGATTAAAGAATTTTTTTGATCTTGTATTATAAATTAAAAGAATAAATTACCTTAGGGATAACAGCGTAATATCTTTTAGAAGATCAAATTTATAAAGATGATTGCGACCTCGATGTTGAATTAAGAAT
>BCWBS418-24|Bombus soroeensis|BCWBS0537
AAAACATGGCTTAATGATTTTAATTTTAAGTCTATCTGCCCAATGAATATTTTTTTAAATGGCTGCAGTATATCTAACTGTACAAAGGTAGCATAATCAATTGTTTTTTAATTGGAAACTGGGATGAAAGAATTAATGAGATATATACTGTCTCATATATATGTAATTAATTTAAAATTTTAGTAAAAATGCTAAAATAAATTTATGGGACGATAAGACCCTATAGAATTTTATATTATTAATTAAATTAAATATATTTTAATTATTAATATTTAATTGGGAGGATTGGTAAATTTGAATAACTTTATTTTAAAAGTAAACTTTAATTTGAGAATTTTAGTGATCTTGTAATATAAATTGAAAGATAAAATTACCTTAGGGATAACAGCGTAATATCTTTTTAAAGATCAAATTGATAAAGATGATTGCGACCTCGATGTTGAATTAAGATAAATTTTAAATGAAGAA
>BCWBS419-24|Bombus sylvarum|BCWBS0538
AATTAAATGGCTGCAGTATAATTAACTGTACAAAGGTAGCATAATCAATTGTTTTTTAATTAAAAACTAGAATGAAAGAATTAATGAGATATATACTGTCTCATATATATAAAATAAATTTAAATTTTTAGTAAAAATGCTAAAATTTTTTTATGGGACGATAAGACCCTATAGAATTTTATATTAATATTTAATTAATTATTTAATTATAATATTAATATTTAATTGGGAGGATTAGTAAATTTAATAAACTTTATTTTTAAAATAAACTTTAATTTTAGAATATATTTTGATCTTTTATTAAAAATTAAAAAAATAAATTACCTTAGGGATAACAGCGTAATATCTTTTTAAAGATCATATTAATAAAGATGTTTGCGACCTCGATGTTGAATTAAGATAAAT
>BCWBS420-24|Bombus sylvestris|BCWBS0539
AAAACATGTCTTATTGAATATAATTTTAAGTCGATCTGCCCAATGATTTAGATTTAATGGCTGCAGTATACTTAACTGTACAAAGGTAGCATAATCAATTGTTTTTTAATTAAAAACTAGAATGAAAGAATTAATGAGATATATACTGTCTCATATATATTTAATGAATTTAAATATTCAGTAAAAATGCTAGAAATAATTTTATGGGACGATAAGACCCTATAGAATTTTATATTAAAAATAAATTAAAATAAAATTAATTGATTTTTAATATTTAATTGGGAGGATTAGTAAATTTAAAAAACTTTATTTAAAAATAAAACTTAAATTAAAGAATTTTTTTTTGATCTTGTATTATAAATTTTAAGAATAAATTACCTTAGGGATAACAGCGTAATATCTTTTGAAAGACCAAATTAATAAAGATGATTGCGACCTCGATGTTGAATTAAGATTAATTTTAAATGCAGGAGTTAAT
>BCWBS421-24|Bombus terrestris|BCWBS0540
AACATGTCTTATTGAATAATAATTTTAAGTCAATTCTGCCCAATGATTTTAAATAATTAAATGGCTGCGGTATAATTGACTGTACAAAGGTAGCATAATCAATTGTTTTTTAATTAAAAACTGGAATGAAAGAGTTAATGAGATATACACTGTCTCATATATATTAAATTAATTTAAATTTTTAGTTAAAATGCTAAAATTAGTTTATGGGACGATAAGACCCTATAGAATTTTATATTAATATTTTAATTATAATTTTATTATTGAATATTAATATTTTGTTGGGAGGATAGGTAAATTTATTAAACTTTATTTTAAATATTAACTTTAATTAAAGAATATATTTTGATCTTTTAGTAAAAATGAAAAGAGTAAATTACCTTAGGGATAACAGCGTAATATCTTTTTAAAGATCTTATTGAAAAAGATGATTGCGACCTCGATGTTGAATTAAGATAAATTTTAAATGAAGAAATTTAATAA
>BCWBS422-24|Bombus terrestris|BCWBS0541
AAAACATGTCTTATTGAATAATAATTTTAAGTCAATTCTGCCCAATGATTTTAAATAATTAAATGGCTGCGGTATAATTGACTGTACAAAGGTAGCATAATCAATTGTTTTTTAATTAAAAACTGGAATGAAAGAGTTAATGAGATATACACTGTCTCATATATATTAAATTAATTTAAATTTTTAGTTAAAATGCTAAAATTAATTTATGGGACGATAAGACCCTATAGAATTTTATATTAATATTTTAATTATAATTTTATTATTGAATATTAATATTTTGTTGGGAGGATAGGTAAATTTATTAAACTTTATTTTAAATATTAACTTTAATTAAAGAATATATTTTGATCTTTTAGTAAAAATGAAAAGAGTAAATTACCTTAGGGATAACAGCGTAATATCTTTTTAAAGATCTTATTGAAAAAGATGATTGCGACCTCGATGTTGAATTAAGATAAATTTTAAATGAAGAA
>BCWBS423-24|Bombus terrestris|BCWBS0542
AAAACATGTCTTATTGAATAATAATTTTAAGTCAATTCTGCCCAATGATTTTAAATAATTAAATGGCTGCGGTATAATTGACTGTACAAAGGTAGCATAATCAATTGTTTTTTAATTAAAAACTGGAATGAAAGAGTTAATGAGATATACACTGTCTCATATATATTAAATTAATTTAAATTTTTAGTTAAAATGCTAAAATTAATTTATGGGACGATAAGACCCTATAGAATTTTATATTAATATTTTAATTATAATTTTATTATTGAATATTAATATTTTGTTGGGAGGATAGGTAAATTTATTAAACTTTATTTTAAATATTAACTTTAATTAAAGAATATATTTTGATCTTTTAGTAAAAATGAAAAGAGTAAATTACCTTAGGGATAACAGCGTAATATCTTTTTAAAGATCTTATTGAAAAAGATGATTGCGACCTCGATGTTGAATTAAGATAAATTTTAAATGAAGA
>BCWBS424-24|Bombus wurflenii|BCWBS0543
CCTGTTTATCAAAAACATGGCTTATTGATAATAATTTTAAGTCGATCTGCCCAATGAAAATAATTAAATGGCTGCAGTATAACTAACTGTACAAAGGTAGCATAATCAATTGTTTTTTAATTGAAAACTGGAATGAAAGAATTAATGAGATATATACTGTCTCATATATATTTAATAAAATTAAATTTTTAGTAAAAATGCTAAAATAAATTTATGGGACGATAAGACCCTATAGAATTTTATATTAATTATTAGATTTAGATAAATTTTAAGAGTTAATATTTAATTGGGAGGATTAATAAATTTAATAAACTTTATTTTAAAAATAAACTTTAATTAAAGGATAAAGTTAATGATCTTGTATTATAAATTATAAGAAAAAATTACCTTAGGGATAACAGCGTAATATCTTTTTAAAGATCAGATT
>BCWBS425-24|Bombus wurflenii|BCWBS0544
CCTGTTTATCAAAAACATGGCTTATTGATAATAATTTTAAGTCGATCTGCCCAATGAAAATAATTAAATGGCTGCAGTATAACTAACTGTACAAAGGTAGCATAATCAATTGTTTTTTAATTGAAAACTGGAATGAAAGAATTAATGAGATATATACTGTCTCATATATATTTAATAAAATTAAATTTTTAGTAAAAATGCTAAAATAAATTTATGGGACGATAAGACCCTATAGAATTTTATATTAATTATTAGATTTAGATAAATTTTAAGAGTTAATATTTAATTGGGAGGATTAATAAATTTAATAAACTTTATTTTAAAAATAAACTTTAATTAAAGGATAAAGTTAATGATCTTGTATTATAAATTATAAGAAAAAATTACCTTAGGGATAACAGCGTAATATCTTTTTAAAGATCAGATT
