# Supplementary material for: Building a reliable 16S mini-barcode library of wild bees from Occitania, south-west of France
Source: Biodivers Data J. 2025 Jan 7;13:e137540. doi: 10.3897/BDJ.12.e137540 (PMC11733625; doi:10.3897/BDJ.12.e137540)
Supplement: Supplementary material 3 — Lost species [file bdj-13-e137540-s003.tsv]

Species	Step when species was definitively eliminated from local database	Barcode available in NCBI
Sphecodes gibbus	Step 1 : Sequencing	NO
Andrena impunctata	Step 1 : Sequencing	NO
Sphecodes pseudofasciatus	Step 1 : Sequencing	NO
Sphecodes puncticeps	Step 1 : Sequencing	NO
Andrena cf. bicolor	Step 1 : Sequencing	YES
Andrena nana	Step 1 : Sequencing	NO
Eucera interrupta	Step 1 : Sequencing	NO
Lasioglossum angusticeps	Step 2 : Non bee and apis contaminations	NO
Chelostoma florisomne	Step 3 : Bee contaminations	NO
Lasioglossum costulatum	Step 3 : Bee contaminations	NO
Lasioglossum mesosclerum	Step 3 : Bee contaminations	NO
Andrena angustior	Step 3 : Bee contaminations	YES
Melecta italica	Step 3 : Bee contaminations	NO
Lasioglossum griseolum	Step 3 : Bee contaminations	NO
Lasioglossum lativentre	Step 3 : Bee contaminations	YES
Lasioglossum punctatissimum	Step 3 : Bee contaminations	YES
Lasioglossum albipes	Step 3 : Bee contaminations	NO
Anthidium manicatum	Step 3 : Bee contaminations	NO
Lasioglossum glabriusculum	Step 3 : Bee contaminations	NO
Lasioglossum laevigatum	Step 3 : Bee contaminations	NO
Lasioglossum leucozonium	Step 3 : Bee contaminations	NO
Osmia bicolor	Step 3 : Bee contaminations	NO
Bombus humilis	Step 3 : Bee contaminations	YES
