# Supplementary material for: Building a reliable 16S mini-barcode library of wild bees from Occitania, south-west of France
Source: Biodivers Data J. 2025 Jan 7;13:e137540. doi: 10.3897/BDJ.12.e137540 (PMC11733625; doi:10.3897/BDJ.12.e137540)
Supplement: Supplementary material 4 — Available 16S in GenBank [file bdj-13-e137540-s004.tsv]

NCBI Accession Number	Species
KT164658.1	Andrena angustior
OY482669.1	Andrena bicolor
KT164666.1	Andrena bicolor
OX387720.1	Andrena bucephala
KT164602.1	Andrena chrysosceles
KT164687.1	Andrena chrysosceles
KT164688.1	Andrena chrysosceles
OY979770.1	Andrena chrysosceles
KT164628.1	Andrena cineraria
EU019101.1	Andrena decipiens
KT164633.1	Andrena dorsata
OV815490.1	Andrena dorsata
EU019102.1	Andrena flavilabris
EU019103.1	Andrena flavipes
KT164679.1	Andrena flavipes
MT872707.1	Andrena flavipes
OZ020483.1	Andrena flavipes
KT164623.1	Andrena fulva
OX276334.1	Andrena fulva
KT164635.1	Andrena haemorrhoa
KT164645.1	Andrena haemorrhoa
OU342947.1	Andrena haemorrhoa
KT164613.1	Andrena labiata
KT164675.1	Andrena minutula
OV816000.1	Andrena minutula
KT164665.1	Andrena nigroaenea
KT164636.1	Andrena nitida
KT164612.1	Andrena subopaca
OX578064.1	Andrena trimmerana
OX638129.1	Anthophora plumipes
DQ787986.1	Bombus campestris
HG995151.2	Bombus campestris
DQ788017.1	Bombus gerstaeckeri
DQ788024.1	Bombus hortorum
KT164614.1	Bombus hortorum
KT164627.1	Bombus hortorum
KT164638.1	Bombus hortorum
KT164676.1	Bombus hortorum
HG995206.1	Bombus hortorum
BK063648.1	Bombus hortorum
DQ788026.1	Bombus humilis
AY737343.1	Bombus humilis
AY737346.1	Bombus hypnorum
AY739614.1	Bombus hypnorum
DQ788029.1	Bombus hypnorum
EF032359.1	Bombus hypnorum
OU427032.2	Bombus hypnorum
AY737355.1	Bombus lapidarius
DQ788045.1	Bombus lapidarius
KT164641.1	Bombus lapidarius
KX146565.1	Bombus lapidarius
KX146566.1	Bombus lapidarius
KX146567.1	Bombus lapidarius
KX146568.1	Bombus lapidarius
KX146569.1	Bombus lapidarius
KX146570.1	Bombus lapidarius
KX146571.1	Bombus lapidarius
KX146572.1	Bombus lapidarius
KX146573.1	Bombus lapidarius
KX146574.1	Bombus lapidarius
KX146575.1	Bombus lapidarius
KX146576.1	Bombus lapidarius
KX146577.1	Bombus lapidarius
KX146578.1	Bombus lapidarius
KX146579.1	Bombus lapidarius
KX146580.1	Bombus lapidarius
KX146581.1	Bombus lapidarius
OZ075395.1	Bombus lapidarius
AY737359.1	Bombus lucorum
AY737360.1	Bombus lucorum
DQ788050.1	Bombus lucorum
DQ788051.1	Bombus lucorum
KT164640.1	Bombus lucorum
KT164657.1	Bombus lucorum
KT164681.1	Bombus lucorum
KX791785.1	Bombus lucorum
MG681150.1	Bombus lucorum
BK063625.1	Bombus lucorum
AY737364.1	Bombus mesomelas
DQ788058.1	Bombus mesomelas
AY737368.1	Bombus monticola
DQ788064.1	Bombus monticola
AY268417.1	Bombus muscorum
DQ788067.1	Bombus muscorum
OZ020144.1	Bombus muscorum
AY268418.1	Bombus pascuorum
DQ788077.1	Bombus pascuorum
KT164630.1	Bombus pascuorum
HG995285.1	Bombus pascuorum
DQ788084.1	Bombus pomorum
AY737375.1	Bombus pratorum
DQ788087.1	Bombus pratorum
KT164684.1	Bombus pratorum
KT164685.1	Bombus pratorum
KT164686.1	Bombus pratorum
OV884001.1	Bombus pratorum
BK063650.1	Bombus pratorum
AY737376.1	Bombus pyrenaeus
DQ788089.1	Bombus pyrenaeus
DQ788095.1	Bombus ruderarius
DQ788096.1	Bombus ruderatus
DQ788099.1	Bombus rupestris
AY737380.1	Bombus soroeensis
DQ788107.1	Bombus soroeensis
FJ159118.1	Bombus soroeensis
BK063633.1	Bombus soroeensis
FJ159121.1	Bombus soroeensis
FJ159119.1	Bombus soroeensis
FJ159120.1	Bombus soroeensis
DQ788114.1	Bombus sylvarum
DQ788115.1	Bombus sylvestris
KT164622.1	Bombus sylvestris
KT164644.1	Bombus sylvestris
KT164655.1	Bombus sylvestris
OX346368.1	Bombus sylvestris
AF364831.1	Bombus terrestris
AF364832.1	Bombus terrestris
AF364833.1	Bombus terrestris
AY737386.1	Bombus terrestris
DQ788118.1	Bombus terrestris
KT164616.1	Bombus terrestris
KT164618.1	Bombus terrestris
KT164677.1	Bombus terrestris
KX146582.1	Bombus terrestris
KX146583.1	Bombus terrestris
KX146584.1	Bombus terrestris
KX146585.1	Bombus terrestris
KX146586.1	Bombus terrestris
KX146587.1	Bombus terrestris
KX146588.1	Bombus terrestris
KX146589.1	Bombus terrestris
KX146590.1	Bombus terrestris
KX146591.1	Bombus terrestris
KX146592.1	Bombus terrestris
KX146593.1	Bombus terrestris
KX146594.1	Bombus terrestris
KX146595.1	Bombus terrestris
KX146596.1	Bombus terrestris
KX146597.1	Bombus terrestris
MT862441.1	Bombus terrestris
OU342939.1	Bombus terrestris
MK570128.1	Bombus terrestris
NC_045178.1	Bombus terrestris
MK570129.1	Bombus terrestris
NC_045179.1	Bombus terrestris
AY737390.1	Bombus vestalis
DQ788128.1	Bombus vestalis
OY744601.1	Bombus vestalis
AY737393.1	Bombus wurflenii
DQ788137.1	Bombus wurflenii
KT164663.1	Nomada fabriciana
KT164672.1	Nomada fabriciana
OU015700.1	Nomada fabriciana
KT164670.1	Nomada flava
OX637915.1	Nomada flava
KT164617.1	Nomada flavoguttata
OX411283.1	Nomada fucata
KT164660.1	Nomada goodeniana
OZ018307.1	Nomada goodeniana
OY763912.1	Nomada lathburiana
KT164620.1	Lasioglossum calceatum
KT164643.1	Lasioglossum calceatum
OZ016557.1	Lasioglossum calceatum
OZ020163.1	Lasioglossum calceatum
OU744369.1	Lasioglossum lativentre
KT164632.1	Lasioglossum malachurum
KT164674.1	Lasioglossum malachurum
KT164678.1	Lasioglossum malachurum
KT164626.1	Lasioglossum minutissimum
KT164637.1	Lasioglossum minutissimum
KT164664.1	Lasioglossum minutissimum
KT164604.1	Lasioglossum morio
KT164605.1	Lasioglossum morio
KT164608.1	Lasioglossum morio
OU744335.1	Lasioglossum morio
KT164624.1	Lasioglossum pauxillum
KT164647.1	Lasioglossum pauxillum
OW121708.1	Lasioglossum pauxillum
KT164607.1	Lasioglossum punctatissimum
KT164651.1	Lasioglossum villosulum
KT164654.1	Lasioglossum villosulum
KT164667.1	Lasioglossum villosulum
OZ020506.1	Lasioglossum villosulum
KT164683.1	Lasioglossum xanthopus
KT164609.1	Seladonia tumulorum
OU565283.1	Seladonia tumulorum
KT164634.1	Osmia bicornis
KT164653.1	Osmia bicornis
KT164669.1	Osmia bicornis
MW043385.1	Osmia bicornis
MW043386.1	Osmia bicornis
MW043387.1	Osmia brevicornis
MW043419.1	Osmia cornuta
MW043392.1	Osmia cornuta
