# Supplementary material for: Building a reliable 16S mini-barcode library of wild bees from Occitania, south-west of France
Source: Biodivers Data J. 2025 Jan 7;13:e137540. doi: 10.3897/BDJ.12.e137540 (PMC11733625; doi:10.3897/BDJ.12.e137540)
Supplement: Supplementary material 5 — Sequencing and barcoding success per species [file bdj-13-e137540-s005.tsv]

Species	Number of sampled specimens	Number of specimens without a sequence	Number of contaminated sequences	Number of confirmed barcodes	Sequencing Success (%)	Barcoding Success (%)
Andrena afzeliella	3	0	0	3	100	100
Andrena agilissima	5	0	0	5	100	100
Andrena alfkenella	1	0	0	1	100	100
Andrena angustior	2	0	2	0	100	0
Andrena bicolorata	3	1	0	2	66	66
Andrena bucephala	3	0	0	3	100	100
Andrena cf. bicolor	1	1	0	0	0	0
Andrena cf. impressa	2	0	0	2	100	100
Andrena chrysosceles	2	0	0	2	100	100
Andrena cineraria	2	0	0	2	100	100
Andrena decipiens	5	3	0	2	40	40
Andrena distinguenda	6	2	2	2	66	33
Andrena dorsata	3	0	1	2	100	66
Andrena ferox	2	0	0	2	100	100
Andrena flavilabris	1	0	0	1	100	100
Andrena flavipes	3	0	1	2	100	66
Andrena florea	3	0	1	2	100	66
Andrena fulva	2	1	0	1	50	50
Andrena fulvago	1	0	0	1	100	100
Andrena fulvata	2	1	0	1	50	50
Andrena gravida	3	0	0	3	100	100
Andrena griseobalteata	1	0	0	1	100	100
Andrena haemorrhoa	6	0	0	6	100	100
Andrena humilis	3	0	0	3	100	100
Andrena impunctata	1	1	0	0	0	0
Andrena labialis	6	5	0	1	16	16
Andrena labiata	1	0	0	1	100	100
Andrena lagopus	6	3	2	1	50	16
Andrena lathyri	5	0	1	4	100	80
Andrena leucolippa	1	0	0	1	100	100
Andrena livens	3	0	0	3	100	100
Andrena minutula	4	0	0	4	100	100
Andrena nana	2	2	0	0	0	0
Andrena nigroaenea	2	0	0	2	100	100
Andrena nigroolivacea	1	0	0	1	100	100
Andrena nitida	4	0	1	3	100	75
Andrena nitidula	1	0	0	1	100	100
Andrena ovata	4	0	2	2	100	50
Andrena ranunculi	4	0	1	3	100	75
Andrena rhenana	3	0	0	3	100	100
Andrena rufula	4	0	0	4	100	100
Andrena russula	4	0	1	3	100	75
Andrena simontornyella	9	2	2	5	77	55
Andrena strohmella	2	1	0	1	50	50
Andrena subopaca	1	0	0	1	100	100
Andrena trimmerana	8	0	0	8	100	100
Andrena variabilis	5	0	1	4	100	80
Andrena ventricosa	3	0	1	2	100	66
Andrena vetula	1	0	0	1	100	100
Andrena viridescens	1	0	0	1	100	100
Andrena wilkella	3	1	0	2	66	66
Anthidium manicatum	1	0	1	0	100	0
Anthophora plumipes	3	0	0	3	100	100
Bombus campestris	1	0	0	1	100	100
Bombus gerstaeckeri	1	0	0	1	100	100
Bombus gr. terrestris	5	0	0	5	100	100
Bombus hortorum	5	0	0	5	100	100
Bombus humilis	3	1	2	0	66	0
Bombus hypnorum	1	0	0	1	100	100
Bombus lapidarius	4	0	0	4	100	100
Bombus lucorum	6	0	0	6	100	100
Bombus mesomelas	1	0	0	1	100	100
Bombus monticola	2	0	0	2	100	100
Bombus muscorum	6	1	3	2	83	33
Bombus pascuorum	10	0	0	10	100	100
Bombus pomorum	3	0	1	2	100	66
Bombus pratorum	4	0	0	4	100	100
Bombus pyrenaeus	1	0	0	1	100	100
Bombus ruderarius	8	0	0	8	100	100
Bombus ruderatus	1	0	0	1	100	100
Bombus rupestris	1	0	0	1	100	100
Bombus soroeensis	1	0	0	1	100	100
Bombus sylvarum	5	0	0	5	100	100
Bombus sylvestris	2	0	0	2	100	100
Bombus terrestris	7	0	0	7	100	100
Bombus vestalis	1	0	0	1	100	100
Bombus wurflenii	2	0	0	2	100	100
Ceratina cucurbitina	5	0	2	3	100	60
Ceratina cyanea	5	1	1	3	80	60
Chelostoma emarginatum	1	0	0	1	100	100
Chelostoma florisomne	3	0	3	0	100	0
Colletes cunicularius	1	0	0	1	100	100
Eucera clypeata	3	0	0	3	100	100
Eucera interrupta	2	2	0	0	0	0
Eucera longicornis	6	2	0	4	66	66
Eucera nigrescens	3	0	0	3	100	100
Eucera nigrifacies	6	0	3	3	100	50
Eucera numida	3	0	0	3	100	100
Eucera taurica	3	0	2	1	100	33
Halictus compressus	3	0	0	3	100	100
Halictus gr. simplex	6	1	3	2	83	33
Halictus langobardicus	3	0	0	3	100	100
Halictus maculatus	3	0	0	3	100	100
Halictus patellatus	2	0	0	2	100	100
Halictus quadricinctus	4	0	1	3	100	75
Halictus scabiosae	6	0	2	4	100	66
Halictus simplex	3	0	0	3	100	100
Hoplitis adunca	4	1	2	1	75	25
Hylaeus annularis	1	0	0	1	100	100
Hylaeus brevicornis	3	0	0	3	100	100
Hylaeus communis	1	0	0	1	100	100
Hylaeus cornutus	1	0	0	1	100	100
Hylaeus gibbus	3	1	0	2	66	66
Lasioglossum albipes	5	3	2	0	40	0
Lasioglossum angusticeps	3	1	2	0	66	0
Lasioglossum calceatum	2	0	1	1	100	50
Lasioglossum corvinum	5	0	2	3	100	60
Lasioglossum costulatum	3	2	1	0	33	0
Lasioglossum crassepunctatum	5	2	2	1	60	20
Lasioglossum discus	4	0	1	3	100	75
Lasioglossum glabriusculum	6	5	1	0	16	0
Lasioglossum griseolum	6	2	4	0	66	0
Lasioglossum interruptum	2	0	0	2	100	100
Lasioglossum laevigatum	3	0	3	0	100	0
Lasioglossum laticeps	2	0	1	1	100	50
Lasioglossum lativentre	6	3	3	0	50	0
Lasioglossum leucozonium	3	1	2	0	66	0
Lasioglossum malachurum	3	0	0	3	100	100
Lasioglossum marginatum	3	0	1	2	100	66
Lasioglossum medinai	3	0	1	2	100	66
Lasioglossum mesosclerum	1	0	1	0	100	0
Lasioglossum minutissimum	6	1	3	2	83	33
Lasioglossum morio	6	3	1	2	50	33
Lasioglossum nigripes	3	0	1	2	100	66
Lasioglossum nitidulum	3	1	0	2	66	66
Lasioglossum pallens	6	0	3	3	100	50
Lasioglossum pauperatum	4	0	1	3	100	75
Lasioglossum pauxillum	3	0	1	2	100	66
Lasioglossum politum	7	2	3	2	71	28
Lasioglossum punctatissimum	5	2	3	0	60	0
Lasioglossum puncticolle	3	0	1	2	100	66
Lasioglossum pygmaeum	2	0	1	1	100	50
Lasioglossum subhirtum	3	0	1	2	100	66
Lasioglossum tricinctum	3	0	2	1	100	33
Lasioglossum truncaticolle	3	0	0	3	100	100
Lasioglossum villosulum	6	0	5	1	100	16
Lasioglossum xanthopus	4	1	0	3	75	75
Lasioglossum zonulum	3	0	1	2	100	66
Melecta italica	1	0	1	0	100	0
Nomada bifasciata	3	0	0	3	100	100
Nomada distinguenda	1	0	0	1	100	100
Nomada fabriciana	3	0	0	3	100	100
Nomada flava	1	0	0	1	100	100
Nomada flavoguttata	1	0	0	1	100	100
Nomada fucata	1	0	0	1	100	100
Nomada goodeniana	1	0	0	1	100	100
Nomada kohli	3	0	0	3	100	100
Nomada lathburiana	1	0	0	1	100	100
Nomada melathoracica	1	0	0	1	100	100
Nomada sexfasciata	3	0	0	3	100	100
Nomada striata	1	0	0	1	100	100
Nomada zonata	1	0	0	1	100	100
Osmia aurulenta	1	0	0	1	100	100
Osmia bicolor	1	0	1	0	100	0
Osmia bicornis	3	0	1	2	100	66
Osmia brevicornis	4	0	0	4	100	100
Osmia caerulescens	5	1	0	4	80	80
Osmia cornuta	3	0	1	2	100	66
Osmia niveata	3	0	1	2	100	66
Osmia rufohirta	2	0	0	2	100	100
Seladonia subaurata	2	0	1	1	100	50
Seladonia submediterranea	2	0	0	2	100	100
Seladonia tumulorum	7	1	3	3	85	42
Sphecodes gibbus	1	1	0	0	0	0
Sphecodes pseudofasciatus	1	1	0	0	0	0
Sphecodes puncticeps	2	2	0	0	0	0
Sphecodes ruficrus	2	0	1	1	100	50
Tetralonia malvae	3	0	0	3	100	100
Xylocopa iris	2	0	0	2	100	100
Xylocopa valga	3	0	1	2	100	66
Xylocopa violacea	3	0	2	1	100	33
