# Supplementary material for: Building a reliable 16S mini-barcode library of wild bees from Occitania, south-west of France
Source: Biodivers Data J. 2025 Jan 7;13:e137540. doi: 10.3897/BDJ.12.e137540 (PMC11733625; doi:10.3897/BDJ.12.e137540)
Supplement: Supplementary material 6 — Table of intraspecific distances [file bdj-13-e137540-s006.txt]

Species	ID_specimen_1	ID_specimen_2	distance
Andrena gravida	BCWBS102-24	BCWBS086-24	0
Andrena gravida	BCWBS165-24	BCWBS086-24	0
Andrena gravida	BCWBS165-24	BCWBS102-24	0
Xylocopa valga	BCWBS106-24	BCWBS084-24	0.45819074
Lasioglossum nigripes	BCWBS074-24	BCWBS063-24	0
Bombus ruderarius	BCWBS108-24	BCWBS042-24	0
Bombus ruderarius	BCWBS115-24	BCWBS042-24	0
Bombus ruderarius	BCWBS115-24	BCWBS108-24	0
Bombus ruderarius	BCWBS368-24	BCWBS042-24	0
Bombus ruderarius	BCWBS368-24	BCWBS108-24	0
Bombus ruderarius	BCWBS368-24	BCWBS115-24	0
Bombus ruderarius	BCWBS369-24	BCWBS042-24	0
Bombus ruderarius	BCWBS369-24	BCWBS108-24	0
Bombus ruderarius	BCWBS369-24	BCWBS115-24	0
Bombus ruderarius	BCWBS369-24	BCWBS368-24	0
Bombus ruderarius	BCWBS395-24	BCWBS042-24	0
Bombus ruderarius	BCWBS395-24	BCWBS108-24	0
Bombus ruderarius	BCWBS395-24	BCWBS115-24	0
Bombus ruderarius	BCWBS395-24	BCWBS368-24	0
Bombus ruderarius	BCWBS395-24	BCWBS369-24	0
Bombus ruderarius	BCWBS415-24	BCWBS042-24	0
Bombus ruderarius	BCWBS415-24	BCWBS108-24	0
Bombus ruderarius	BCWBS415-24	BCWBS115-24	0
Bombus ruderarius	BCWBS415-24	BCWBS368-24	0
Bombus ruderarius	BCWBS415-24	BCWBS369-24	0
Bombus ruderarius	BCWBS415-24	BCWBS395-24	0
Bombus ruderarius	BCWBS416-24	BCWBS042-24	0
Bombus ruderarius	BCWBS416-24	BCWBS108-24	0
Bombus ruderarius	BCWBS416-24	BCWBS115-24	0
Bombus ruderarius	BCWBS416-24	BCWBS368-24	0
Bombus ruderarius	BCWBS416-24	BCWBS369-24	0
Bombus ruderarius	BCWBS416-24	BCWBS395-24	0
Bombus ruderarius	BCWBS416-24	BCWBS415-24	0
Lasioglossum pauxillum	BCWBS290-24	BCWBS284-24	0
Andrena ranunculi	BCWBS156-24	BCWBS120-24	0
Andrena ranunculi	BCWBS175-24	BCWBS120-24	0
Andrena ranunculi	BCWBS175-24	BCWBS156-24	0
Bombus lapidarius	BCWBS058-24	BCWBS048-24	0
Bombus lapidarius	BCWBS099-24	BCWBS048-24	0
Bombus lapidarius	BCWBS099-24	BCWBS058-24	0
Bombus lapidarius	BCWBS401-24	BCWBS048-24	0
Bombus lapidarius	BCWBS401-24	BCWBS058-24	0
Bombus lapidarius	BCWBS401-24	BCWBS099-24	0
Bombus hortorum	BCWBS066-24	BCWBS053-24	0
Bombus hortorum	BCWBS105-24	BCWBS053-24	0
Bombus hortorum	BCWBS105-24	BCWBS066-24	0
Bombus hortorum	BCWBS398-24	BCWBS053-24	0.47170296
Bombus hortorum	BCWBS398-24	BCWBS066-24	0.47170296
Bombus hortorum	BCWBS398-24	BCWBS105-24	0.47170296
Bombus hortorum	BCWBS399-24	BCWBS053-24	0
Bombus hortorum	BCWBS399-24	BCWBS066-24	0
Bombus hortorum	BCWBS399-24	BCWBS105-24	0
Bombus hortorum	BCWBS399-24	BCWBS398-24	0.21141697
Seladonia submediterranea	BCWBS076-24	BCWBS005-24	0
Andrena simontornyella	BCWBS183-24	BCWBS160-24	0.4343125
Andrena simontornyella	BCWBS255-24	BCWBS160-24	0
Andrena simontornyella	BCWBS255-24	BCWBS183-24	0
Andrena simontornyella	BCWBS318-24	BCWBS160-24	0
Andrena simontornyella	BCWBS318-24	BCWBS183-24	0
Andrena simontornyella	BCWBS318-24	BCWBS255-24	0
Andrena simontornyella	BCWBS357-24	BCWBS160-24	0
Andrena simontornyella	BCWBS357-24	BCWBS183-24	0
Andrena simontornyella	BCWBS357-24	BCWBS255-24	0
Andrena simontornyella	BCWBS357-24	BCWBS318-24	0
Lasioglossum morio	BCWBS124-24	BCWBS118-24	0
Lasioglossum pauperatum	BCWBS266-24	BCWBS146-24	0
Lasioglossum pauperatum	BCWBS313-24	BCWBS146-24	0
Lasioglossum pauperatum	BCWBS313-24	BCWBS266-24	0
Lasioglossum corvinum	BCWBS272-24	BCWBS089-24	0
Lasioglossum corvinum	BCWBS287-24	BCWBS089-24	0.45454857
Lasioglossum corvinum	BCWBS287-24	BCWBS272-24	0.4524915
Bombus pascuorum	BCWBS142-24	BCWBS131-24	0.48780996
Bombus pascuorum	BCWBS232-24	BCWBS131-24	0
Bombus pascuorum	BCWBS232-24	BCWBS142-24	0.48780996
Bombus pascuorum	BCWBS406-24	BCWBS131-24	0.48780996
Bombus pascuorum	BCWBS406-24	BCWBS142-24	0
Bombus pascuorum	BCWBS406-24	BCWBS232-24	0.48780996
Bombus pascuorum	BCWBS407-24	BCWBS131-24	0.48780996
Bombus pascuorum	BCWBS407-24	BCWBS142-24	0
Bombus pascuorum	BCWBS407-24	BCWBS232-24	0.48780996
Bombus pascuorum	BCWBS407-24	BCWBS406-24	0.731721
Bombus pascuorum	BCWBS408-24	BCWBS131-24	0.98042303
Bombus pascuorum	BCWBS408-24	BCWBS142-24	0.48780996
Bombus pascuorum	BCWBS408-24	BCWBS232-24	0.98042303
Bombus pascuorum	BCWBS408-24	BCWBS406-24	0.731721
Bombus pascuorum	BCWBS408-24	BCWBS407-24	0.4784725
Bombus pascuorum	BCWBS409-24	BCWBS131-24	0.48780996
Bombus pascuorum	BCWBS409-24	BCWBS142-24	0
Bombus pascuorum	BCWBS409-24	BCWBS232-24	0.48780996
Bombus pascuorum	BCWBS409-24	BCWBS406-24	0.731721
Bombus pascuorum	BCWBS409-24	BCWBS407-24	0
Bombus pascuorum	BCWBS409-24	BCWBS408-24	0.4784725
Bombus pascuorum	BCWBS410-24	BCWBS131-24	0.48780996
Bombus pascuorum	BCWBS410-24	BCWBS142-24	0
Bombus pascuorum	BCWBS410-24	BCWBS232-24	0.48780996
Bombus pascuorum	BCWBS410-24	BCWBS406-24	0.48662126
Bombus pascuorum	BCWBS410-24	BCWBS407-24	0.23866543
Bombus pascuorum	BCWBS410-24	BCWBS408-24	0.23866543
Bombus pascuorum	BCWBS410-24	BCWBS409-24	0.23866543
Bombus pascuorum	BCWBS411-24	BCWBS131-24	0.48780996
Bombus pascuorum	BCWBS411-24	BCWBS142-24	0
Bombus pascuorum	BCWBS411-24	BCWBS232-24	0.48780996
Bombus pascuorum	BCWBS411-24	BCWBS406-24	0.48662126
Bombus pascuorum	BCWBS411-24	BCWBS407-24	0.23866543
Bombus pascuorum	BCWBS411-24	BCWBS408-24	0.23809648
Bombus pascuorum	BCWBS411-24	BCWBS409-24	0.23866543
Bombus pascuorum	BCWBS411-24	BCWBS410-24	0
Bombus pascuorum	BCWBS412-24	BCWBS131-24	0.48780996
Bombus pascuorum	BCWBS412-24	BCWBS142-24	0
Bombus pascuorum	BCWBS412-24	BCWBS232-24	0.48780996
Bombus pascuorum	BCWBS412-24	BCWBS406-24	0.48662126
Bombus pascuorum	BCWBS412-24	BCWBS407-24	0.23866543
Bombus pascuorum	BCWBS412-24	BCWBS408-24	0.23866543
Bombus pascuorum	BCWBS412-24	BCWBS409-24	0.23866543
Bombus pascuorum	BCWBS412-24	BCWBS410-24	0
Bombus pascuorum	BCWBS412-24	BCWBS411-24	0
Lasioglossum discus	BCWBS088-24	BCWBS007-24	0
Lasioglossum discus	BCWBS312-24	BCWBS007-24	0
Lasioglossum discus	BCWBS312-24	BCWBS088-24	0
Nomada kohli	BCWBS257-24	BCWBS237-24	0
Nomada kohli	BCWBS258-24	BCWBS237-24	0
Nomada kohli	BCWBS258-24	BCWBS257-24	0
Seladonia tumulorum	BCWBS224-24	BCWBS024-24	0
Seladonia tumulorum	BCWBS276-24	BCWBS024-24	0
Seladonia tumulorum	BCWBS276-24	BCWBS224-24	0
Eucera nigrifacies	BCWBS162-24	BCWBS161-24	0
Eucera nigrifacies	BCWBS259-24	BCWBS161-24	0
Eucera nigrifacies	BCWBS259-24	BCWBS162-24	0
Eucera clypeata	BCWBS135-24	BCWBS129-24	0
Eucera clypeata	BCWBS143-24	BCWBS129-24	0
Eucera clypeata	BCWBS143-24	BCWBS135-24	0
Andrena flavipes	BCWBS244-24	BCWBS170-24	0
Andrena wilkella	BCWBS350-24	BCWBS349-24	0
Bombus gr. terrestris	BCWBS123-24	BCWBS009-24	0
Bombus gr. terrestris	BCWBS138-24	BCWBS009-24	0
Bombus gr. terrestris	BCWBS138-24	BCWBS123-24	0
Bombus gr. terrestris	BCWBS150-24	BCWBS009-24	0
Bombus gr. terrestris	BCWBS150-24	BCWBS123-24	0
Bombus gr. terrestris	BCWBS150-24	BCWBS138-24	0
Bombus gr. terrestris	BCWBS180-24	BCWBS009-24	0
Bombus gr. terrestris	BCWBS180-24	BCWBS123-24	0
Bombus gr. terrestris	BCWBS180-24	BCWBS138-24	0
Bombus gr. terrestris	BCWBS180-24	BCWBS150-24	0
Bombus sylvestris	BCWBS420-24	BCWBS077-24	0
Halictus scabiosae	BCWBS303-24	BCWBS265-24	0
Halictus scabiosae	BCWBS327-24	BCWBS265-24	0
Halictus scabiosae	BCWBS327-24	BCWBS303-24	0
Halictus scabiosae	BCWBS329-24	BCWBS265-24	0
Halictus scabiosae	BCWBS329-24	BCWBS303-24	0
Halictus scabiosae	BCWBS329-24	BCWBS327-24	0
Eucera nigrescens	BCWBS071-24	BCWBS056-24	0
Eucera nigrescens	BCWBS096-24	BCWBS056-24	0
Eucera nigrescens	BCWBS096-24	BCWBS071-24	0
Andrena dorsata	BCWBS221-24	BCWBS207-24	0
Halictus compressus	BCWBS381-24	BCWBS380-24	0
Halictus compressus	BCWBS382-24	BCWBS380-24	0
Halictus compressus	BCWBS382-24	BCWBS381-24	0.3917744
Andrena russula	BCWBS353-24	BCWBS352-24	0
Andrena russula	BCWBS354-24	BCWBS352-24	0
Andrena russula	BCWBS354-24	BCWBS353-24	0
Andrena lathyri	BCWBS173-24	BCWBS172-24	0
Andrena lathyri	BCWBS196-24	BCWBS172-24	0
Andrena lathyri	BCWBS196-24	BCWBS173-24	0
Andrena lathyri	BCWBS234-24	BCWBS172-24	0
Andrena lathyri	BCWBS234-24	BCWBS173-24	0
Andrena lathyri	BCWBS234-24	BCWBS196-24	0
Halictus simplex	BCWBS378-24	BCWBS377-24	0
Halictus simplex	BCWBS379-24	BCWBS377-24	0
Halictus simplex	BCWBS379-24	BCWBS378-24	0
Lasioglossum marginatum	BCWBS292-24	BCWBS282-24	0
Anthophora plumipes	BCWBS219-24	BCWBS157-24	0
Anthophora plumipes	BCWBS238-24	BCWBS157-24	0
Anthophora plumipes	BCWBS238-24	BCWBS219-24	0
Osmia rufohirta	BCWBS062-24	BCWBS021-24	0.5050541
Eucera longicornis	BCWBS371-24	BCWBS370-24	0.26109618
Eucera longicornis	BCWBS372-24	BCWBS370-24	0
Eucera longicornis	BCWBS372-24	BCWBS371-24	0.25974208
Eucera longicornis	BCWBS373-24	BCWBS370-24	0
Eucera longicornis	BCWBS373-24	BCWBS371-24	0.26109618
Eucera longicornis	BCWBS373-24	BCWBS372-24	0
Andrena florea	BCWBS230-24	BCWBS229-24	0
Lasioglossum malachurum	BCWBS278-24	BCWBS270-24	0
Lasioglossum malachurum	BCWBS279-24	BCWBS270-24	0
Lasioglossum malachurum	BCWBS279-24	BCWBS278-24	0
Lasioglossum politum	BCWBS310-24	BCWBS280-24	0
Halictus langobardicus	BCWBS375-24	BCWBS374-24	0
Halictus langobardicus	BCWBS376-24	BCWBS374-24	0
Halictus langobardicus	BCWBS376-24	BCWBS375-24	0
Andrena decipiens	BCWBS337-24	BCWBS336-24	0
Lasioglossum minutissimum	BCWBS305-24	BCWBS304-24	0.8316152
Nomada sexfasciata	BCWBS314-24	BCWBS301-24	0
Nomada sexfasciata	BCWBS323-24	BCWBS301-24	0
Nomada sexfasciata	BCWBS323-24	BCWBS314-24	0
Bombus pratorum	BCWBS100-24	BCWBS094-24	0
Bombus pratorum	BCWBS228-24	BCWBS094-24	0
Bombus pratorum	BCWBS228-24	BCWBS100-24	0
Bombus pratorum	BCWBS414-24	BCWBS094-24	0
Bombus pratorum	BCWBS414-24	BCWBS100-24	0
Bombus pratorum	BCWBS414-24	BCWBS228-24	0
Eucera numida	BCWBS298-24	BCWBS041-24	0
Eucera numida	BCWBS300-24	BCWBS041-24	0
Eucera numida	BCWBS300-24	BCWBS298-24	0.7299398
Lasioglossum xanthopus	BCWBS046-24	BCWBS025-24	0
Lasioglossum xanthopus	BCWBS055-24	BCWBS025-24	2.3361497
Lasioglossum xanthopus	BCWBS055-24	BCWBS046-24	2.3544931
Andrena bucephala	BCWBS044-24	BCWBS043-24	0
Andrena bucephala	BCWBS091-24	BCWBS043-24	0
Andrena bucephala	BCWBS091-24	BCWBS044-24	0
Andrena distinguenda	BCWBS309-24	BCWBS083-24	0
Andrena ferox	BCWBS254-24	BCWBS103-24	0
Bombus wurflenii	BCWBS425-24	BCWBS424-24	0
Halictus gr. simplex	BCWBS067-24	BCWBS011-24	0.9346061
Andrena impressa	BCWBS164-24	BCWBS045-24	0
Eucera malvae	BCWBS144-24	BCWBS139-24	0
Eucera malvae	BCWBS145-24	BCWBS139-24	0
Eucera malvae	BCWBS145-24	BCWBS144-24	0
Andrena agilissima	BCWBS209-24	BCWBS112-24	0
Andrena agilissima	BCWBS210-24	BCWBS112-24	0
Andrena agilissima	BCWBS210-24	BCWBS209-24	0
Andrena agilissima	BCWBS331-24	BCWBS112-24	0
Andrena agilissima	BCWBS331-24	BCWBS209-24	0
Andrena agilissima	BCWBS331-24	BCWBS210-24	0
Andrena agilissima	BCWBS332-24	BCWBS112-24	0
Andrena agilissima	BCWBS332-24	BCWBS209-24	0
Andrena agilissima	BCWBS332-24	BCWBS210-24	0
Andrena agilissima	BCWBS332-24	BCWBS331-24	0
Andrena bicolorata	BCWBS322-24	BCWBS101-24	0
Bombus terrestris	BCWBS365-24	BCWBS149-24	0
Bombus terrestris	BCWBS366-24	BCWBS149-24	0
Bombus terrestris	BCWBS366-24	BCWBS365-24	0
Bombus terrestris	BCWBS367-24	BCWBS149-24	0
Bombus terrestris	BCWBS367-24	BCWBS365-24	0
Bombus terrestris	BCWBS367-24	BCWBS366-24	0
Bombus terrestris	BCWBS421-24	BCWBS149-24	0
Bombus terrestris	BCWBS421-24	BCWBS365-24	0
Bombus terrestris	BCWBS421-24	BCWBS366-24	0
Bombus terrestris	BCWBS421-24	BCWBS367-24	0
Bombus terrestris	BCWBS422-24	BCWBS149-24	0
Bombus terrestris	BCWBS422-24	BCWBS365-24	0
Bombus terrestris	BCWBS422-24	BCWBS366-24	0
Bombus terrestris	BCWBS422-24	BCWBS367-24	0
Bombus terrestris	BCWBS422-24	BCWBS421-24	0.21141697
Bombus terrestris	BCWBS423-24	BCWBS149-24	0
Bombus terrestris	BCWBS423-24	BCWBS365-24	0
Bombus terrestris	BCWBS423-24	BCWBS366-24	0
Bombus terrestris	BCWBS423-24	BCWBS367-24	0
Bombus terrestris	BCWBS423-24	BCWBS421-24	0.21186592
Bombus terrestris	BCWBS423-24	BCWBS422-24	0
Nomada fabriciana	BCWBS263-24	BCWBS256-24	0.406092
Nomada fabriciana	BCWBS308-24	BCWBS256-24	0
Nomada fabriciana	BCWBS308-24	BCWBS263-24	0.406092
Osmia bicornis	BCWBS246-24	BCWBS054-24	0
Osmia cornuta	BCWBS243-24	BCWBS192-24	0
Andrena trimmerana	BCWBS177-24	BCWBS085-24	1.2903942
Andrena trimmerana	BCWBS215-24	BCWBS085-24	0
Andrena trimmerana	BCWBS215-24	BCWBS177-24	1.2903942
Andrena trimmerana	BCWBS342-24	BCWBS085-24	1.0582396
Andrena trimmerana	BCWBS342-24	BCWBS177-24	0
Andrena trimmerana	BCWBS342-24	BCWBS215-24	1.0582396
Andrena trimmerana	BCWBS343-24	BCWBS085-24	0
Andrena trimmerana	BCWBS343-24	BCWBS177-24	1.1834887
Andrena trimmerana	BCWBS343-24	BCWBS215-24	0
Andrena trimmerana	BCWBS343-24	BCWBS342-24	0.9569686
Andrena trimmerana	BCWBS344-24	BCWBS085-24	1.0101343
Andrena trimmerana	BCWBS344-24	BCWBS177-24	0
Andrena trimmerana	BCWBS344-24	BCWBS215-24	1.0101343
Andrena trimmerana	BCWBS344-24	BCWBS342-24	0
Andrena trimmerana	BCWBS344-24	BCWBS343-24	0.84390116
Andrena trimmerana	BCWBS345-24	BCWBS085-24	0
Andrena trimmerana	BCWBS345-24	BCWBS177-24	1.1834887
Andrena trimmerana	BCWBS345-24	BCWBS215-24	0
Andrena trimmerana	BCWBS345-24	BCWBS342-24	0.9569686
Andrena trimmerana	BCWBS345-24	BCWBS343-24	0
Andrena trimmerana	BCWBS345-24	BCWBS344-24	0.84390116
Andrena trimmerana	BCWBS346-24	BCWBS085-24	0
Andrena trimmerana	BCWBS346-24	BCWBS177-24	1.1834887
Andrena trimmerana	BCWBS346-24	BCWBS215-24	0
Andrena trimmerana	BCWBS346-24	BCWBS342-24	0.9569686
Andrena trimmerana	BCWBS346-24	BCWBS343-24	0
Andrena trimmerana	BCWBS346-24	BCWBS344-24	0.84390116
Andrena trimmerana	BCWBS346-24	BCWBS345-24	0
Halictus maculatus	BCWBS271-24	BCWBS231-24	0
Halictus maculatus	BCWBS286-24	BCWBS231-24	0
Halictus maculatus	BCWBS286-24	BCWBS271-24	0
Lasioglossum interruptum	BCWBS273-24	BCWBS203-24	0.41110078
Hylaeus gibbus	BCWBS211-24	BCWBS093-24	0
Lasioglossum zonulum	BCWBS137-24	BCWBS122-24	0
Andrena nigroaenea	BCWBS080-24	BCWBS072-24	0
Halictus quadricinctus	BCWBS114-24	BCWBS052-24	4.3281236
Halictus quadricinctus	BCWBS220-24	BCWBS052-24	0.46948576
Halictus quadricinctus	BCWBS220-24	BCWBS114-24	4.8256407
Bombus pomorum	BCWBS390-24	BCWBS389-24	0
Bombus muscorum	BCWBS153-24	BCWBS121-24	0
Andrena ovata	BCWBS166-24	BCWBS154-24	0
Bombus sylvarum	BCWBS141-24	BCWBS068-24	0
Bombus sylvarum	BCWBS191-24	BCWBS068-24	0
Bombus sylvarum	BCWBS191-24	BCWBS141-24	0
Bombus sylvarum	BCWBS392-24	BCWBS068-24	0
Bombus sylvarum	BCWBS392-24	BCWBS141-24	0
Bombus sylvarum	BCWBS392-24	BCWBS191-24	0
Bombus sylvarum	BCWBS419-24	BCWBS068-24	0
Bombus sylvarum	BCWBS419-24	BCWBS141-24	0
Bombus sylvarum	BCWBS419-24	BCWBS191-24	0
Bombus sylvarum	BCWBS419-24	BCWBS392-24	0
Andrena afzeliella	BCWBS226-24	BCWBS034-24	5.0580935
Andrena afzeliella	BCWBS351-24	BCWBS034-24	7.17037
Andrena afzeliella	BCWBS351-24	BCWBS226-24	1.204879
Lasioglossum truncaticolle	BCWBS065-24	BCWBS004-24	0
Lasioglossum truncaticolle	BCWBS078-24	BCWBS004-24	0
Lasioglossum truncaticolle	BCWBS078-24	BCWBS065-24	0
Andrena chrysosceles	BCWBS347-24	BCWBS328-24	0.81302524
Ceratina cyanea	BCWBS201-24	BCWBS151-24	0
Ceratina cyanea	BCWBS247-24	BCWBS151-24	0
Ceratina cyanea	BCWBS247-24	BCWBS201-24	0
Andrena nitida	BCWBS171-24	BCWBS155-24	0
Andrena nitida	BCWBS214-24	BCWBS155-24	0
Andrena nitida	BCWBS214-24	BCWBS171-24	0
Bombus monticola	BCWBS405-24	BCWBS394-24	0
Nomada bifasciata	BCWBS281-24	BCWBS267-24	0
Nomada bifasciata	BCWBS296-24	BCWBS267-24	0
Nomada bifasciata	BCWBS296-24	BCWBS281-24	0
Lasioglossum subhirtum	BCWBS269-24	BCWBS013-24	0
Hylaeus brevicornis	BCWBS167-24	BCWBS092-24	0
Hylaeus brevicornis	BCWBS184-24	BCWBS092-24	0
Hylaeus brevicornis	BCWBS184-24	BCWBS167-24	0
Lasioglossum puncticolle	BCWBS293-24	BCWBS283-24	0
Andrena humilis	BCWBS128-24	BCWBS069-24	0
Andrena humilis	BCWBS130-24	BCWBS069-24	0
Andrena humilis	BCWBS130-24	BCWBS128-24	0
Andrena variabilis	BCWBS339-24	BCWBS027-24	0.6451717
Andrena variabilis	BCWBS340-24	BCWBS027-24	0.50000274
Andrena variabilis	BCWBS340-24	BCWBS339-24	0
Andrena variabilis	BCWBS341-24	BCWBS027-24	0.50000274
Andrena variabilis	BCWBS341-24	BCWBS339-24	0
Andrena variabilis	BCWBS341-24	BCWBS340-24	0
Andrena ventricosa	BCWBS176-24	BCWBS125-24	0
Osmia brevicornis	BCWBS235-24	BCWBS113-24	0
Osmia brevicornis	BCWBS236-24	BCWBS113-24	0
Osmia brevicornis	BCWBS236-24	BCWBS235-24	0
Osmia brevicornis	BCWBS240-24	BCWBS113-24	0
Osmia brevicornis	BCWBS240-24	BCWBS235-24	0
Osmia brevicornis	BCWBS240-24	BCWBS236-24	0
Halictus patellatus	BCWBS040-24	BCWBS039-24	0
Xylocopa iris	BCWBS116-24	BCWBS064-24	0
Ceratina cucurbitina	BCWBS187-24	BCWBS186-24	0.44543684
Ceratina cucurbitina	BCWBS317-24	BCWBS186-24	0
Ceratina cucurbitina	BCWBS317-24	BCWBS187-24	0.44543684
Lasioglossum medinai	BCWBS198-24	BCWBS174-24	0
Andrena haemorrhoa	BCWBS222-24	BCWBS217-24	0
Andrena haemorrhoa	BCWBS245-24	BCWBS217-24	0
Andrena haemorrhoa	BCWBS245-24	BCWBS222-24	0
Andrena haemorrhoa	BCWBS250-24	BCWBS217-24	0.4830944
Andrena haemorrhoa	BCWBS250-24	BCWBS222-24	0.4830944
Andrena haemorrhoa	BCWBS250-24	BCWBS245-24	0.4830944
Andrena haemorrhoa	BCWBS355-24	BCWBS217-24	0
Andrena haemorrhoa	BCWBS355-24	BCWBS222-24	0
Andrena haemorrhoa	BCWBS355-24	BCWBS245-24	0
Andrena haemorrhoa	BCWBS355-24	BCWBS250-24	0.6536043
Andrena haemorrhoa	BCWBS356-24	BCWBS217-24	0
Andrena haemorrhoa	BCWBS356-24	BCWBS222-24	0
Andrena haemorrhoa	BCWBS356-24	BCWBS245-24	0
Andrena haemorrhoa	BCWBS356-24	BCWBS250-24	0.6536043
Andrena haemorrhoa	BCWBS356-24	BCWBS355-24	0
Andrena rhenana	BCWBS334-24	BCWBS333-24	0
Andrena rhenana	BCWBS335-24	BCWBS333-24	0
Andrena rhenana	BCWBS335-24	BCWBS334-24	0
Andrena minutula	BCWBS248-24	BCWBS208-24	0
Andrena minutula	BCWBS252-24	BCWBS208-24	0
Andrena minutula	BCWBS252-24	BCWBS248-24	0
Andrena minutula	BCWBS316-24	BCWBS208-24	0
Andrena minutula	BCWBS316-24	BCWBS248-24	0
Andrena minutula	BCWBS316-24	BCWBS252-24	0
Andrena rufula	BCWBS251-24	BCWBS189-24	0
Andrena rufula	BCWBS306-24	BCWBS189-24	0
Andrena rufula	BCWBS306-24	BCWBS251-24	0
Andrena rufula	BCWBS319-24	BCWBS189-24	0
Andrena rufula	BCWBS319-24	BCWBS251-24	0
Andrena rufula	BCWBS319-24	BCWBS306-24	0
Osmia caerulescens	BCWBS249-24	BCWBS205-24	0
Osmia caerulescens	BCWBS385-24	BCWBS205-24	0
Osmia caerulescens	BCWBS385-24	BCWBS249-24	0
Osmia caerulescens	BCWBS386-24	BCWBS205-24	0
Osmia caerulescens	BCWBS386-24	BCWBS249-24	0
Osmia caerulescens	BCWBS386-24	BCWBS385-24	0
Osmia niveata	BCWBS179-24	BCWBS178-24	0.5076191
Andrena cineraria	BCWBS197-24	BCWBS014-24	0
Bombus lucorum	BCWBS362-24	BCWBS107-24	0
Bombus lucorum	BCWBS363-24	BCWBS107-24	0
Bombus lucorum	BCWBS363-24	BCWBS362-24	0
Bombus lucorum	BCWBS364-24	BCWBS107-24	0
Bombus lucorum	BCWBS364-24	BCWBS362-24	0
Bombus lucorum	BCWBS364-24	BCWBS363-24	0
Bombus lucorum	BCWBS402-24	BCWBS107-24	0
Bombus lucorum	BCWBS402-24	BCWBS362-24	0
Bombus lucorum	BCWBS402-24	BCWBS363-24	0
Bombus lucorum	BCWBS402-24	BCWBS364-24	0
Bombus lucorum	BCWBS403-24	BCWBS107-24	0
Bombus lucorum	BCWBS403-24	BCWBS362-24	0
Bombus lucorum	BCWBS403-24	BCWBS363-24	0
Bombus lucorum	BCWBS403-24	BCWBS364-24	0
Bombus lucorum	BCWBS403-24	BCWBS402-24	0
Lasioglossum pallens	BCWBS324-24	BCWBS315-24	0
Lasioglossum pallens	BCWBS325-24	BCWBS315-24	0
Lasioglossum pallens	BCWBS325-24	BCWBS324-24	0
Lasioglossum nitidulum	BCWBS326-24	BCWBS299-24	0
Andrena livens	BCWBS098-24	BCWBS057-24	0
Andrena livens	BCWBS111-24	BCWBS057-24	0
Andrena livens	BCWBS111-24	BCWBS098-24	0
