# Supplementary material for: Building a reliable 16S mini-barcode library of wild bees from Occitania, south-west of France
Source: Biodivers Data J. 2025 Jan 7;13:e137540. doi: 10.3897/BDJ.12.e137540 (PMC11733625; doi:10.3897/BDJ.12.e137540)
Supplement: Supplementary material 7 — Table of interspecific distances [file bdj-13-e137540-s007.txt]

Genus	ID_species_1	species_1	ID_species_2	species_2	distance
Eucera	BCWBS056-24	Eucera nigrescens	BCWBS041-24	Eucera numida	7.403259
Eucera	BCWBS071-24	Eucera nigrescens	BCWBS041-24	Eucera numida	7.4771338
Eucera	BCWBS096-24	Eucera nigrescens	BCWBS041-24	Eucera numida	7.3308287
Eucera	BCWBS127-24	Eucera taurica	BCWBS041-24	Eucera numida	11.292345
Eucera	BCWBS127-24	Eucera taurica	BCWBS056-24	Eucera nigrescens	8.442298
Eucera	BCWBS127-24	Eucera taurica	BCWBS071-24	Eucera nigrescens	8.5271435
Eucera	BCWBS127-24	Eucera taurica	BCWBS096-24	Eucera nigrescens	8.3591385
Eucera	BCWBS129-24	Eucera clypeata	BCWBS041-24	Eucera numida	11.346471
Eucera	BCWBS129-24	Eucera clypeata	BCWBS056-24	Eucera nigrescens	13.031218
Eucera	BCWBS129-24	Eucera clypeata	BCWBS071-24	Eucera nigrescens	12.594965
Eucera	BCWBS129-24	Eucera clypeata	BCWBS096-24	Eucera nigrescens	12.89644
Eucera	BCWBS129-24	Eucera clypeata	BCWBS127-24	Eucera taurica	13.103793
Eucera	BCWBS135-24	Eucera clypeata	BCWBS041-24	Eucera numida	11.346471
Eucera	BCWBS135-24	Eucera clypeata	BCWBS056-24	Eucera nigrescens	13.031218
Eucera	BCWBS135-24	Eucera clypeata	BCWBS071-24	Eucera nigrescens	12.594965
Eucera	BCWBS135-24	Eucera clypeata	BCWBS096-24	Eucera nigrescens	12.89644
Eucera	BCWBS135-24	Eucera clypeata	BCWBS127-24	Eucera taurica	13.103793
Eucera	BCWBS139-24	Eucera malvae	BCWBS041-24	Eucera numida	14.902437
Eucera	BCWBS139-24	Eucera malvae	BCWBS056-24	Eucera nigrescens	11.490286
Eucera	BCWBS139-24	Eucera malvae	BCWBS071-24	Eucera nigrescens	11.606489
Eucera	BCWBS139-24	Eucera malvae	BCWBS096-24	Eucera nigrescens	11.376383
Eucera	BCWBS139-24	Eucera malvae	BCWBS127-24	Eucera taurica	12.184488
Eucera	BCWBS139-24	Eucera malvae	BCWBS129-24	Eucera clypeata	14.528288
Eucera	BCWBS139-24	Eucera malvae	BCWBS135-24	Eucera clypeata	14.528288
Eucera	BCWBS143-24	Eucera clypeata	BCWBS041-24	Eucera numida	11.346471
Eucera	BCWBS143-24	Eucera clypeata	BCWBS056-24	Eucera nigrescens	13.031218
Eucera	BCWBS143-24	Eucera clypeata	BCWBS071-24	Eucera nigrescens	12.594965
Eucera	BCWBS143-24	Eucera clypeata	BCWBS096-24	Eucera nigrescens	12.89644
Eucera	BCWBS143-24	Eucera clypeata	BCWBS127-24	Eucera taurica	13.103793
Eucera	BCWBS143-24	Eucera clypeata	BCWBS139-24	Eucera malvae	14.528288
Eucera	BCWBS144-24	Eucera malvae	BCWBS041-24	Eucera numida	14.97979
Eucera	BCWBS144-24	Eucera malvae	BCWBS056-24	Eucera nigrescens	11.548095
Eucera	BCWBS144-24	Eucera malvae	BCWBS071-24	Eucera nigrescens	11.665479
Eucera	BCWBS144-24	Eucera malvae	BCWBS096-24	Eucera nigrescens	11.433049
Eucera	BCWBS144-24	Eucera malvae	BCWBS127-24	Eucera taurica	12.246832
Eucera	BCWBS144-24	Eucera malvae	BCWBS129-24	Eucera clypeata	14.604306
Eucera	BCWBS144-24	Eucera malvae	BCWBS135-24	Eucera clypeata	14.604306
Eucera	BCWBS144-24	Eucera malvae	BCWBS143-24	Eucera clypeata	14.604306
Eucera	BCWBS145-24	Eucera malvae	BCWBS041-24	Eucera numida	14.97979
Eucera	BCWBS145-24	Eucera malvae	BCWBS056-24	Eucera nigrescens	11.548095
Eucera	BCWBS145-24	Eucera malvae	BCWBS071-24	Eucera nigrescens	11.665479
Eucera	BCWBS145-24	Eucera malvae	BCWBS096-24	Eucera nigrescens	11.433049
Eucera	BCWBS145-24	Eucera malvae	BCWBS127-24	Eucera taurica	12.246832
Eucera	BCWBS145-24	Eucera malvae	BCWBS129-24	Eucera clypeata	14.604306
Eucera	BCWBS145-24	Eucera malvae	BCWBS135-24	Eucera clypeata	14.604306
Eucera	BCWBS145-24	Eucera malvae	BCWBS143-24	Eucera clypeata	14.604306
Eucera	BCWBS161-24	Eucera nigrifacies	BCWBS041-24	Eucera numida	7.440015
Eucera	BCWBS161-24	Eucera nigrifacies	BCWBS056-24	Eucera nigrescens	0.0
Eucera	BCWBS161-24	Eucera nigrifacies	BCWBS071-24	Eucera nigrescens	0.0
Eucera	BCWBS161-24	Eucera nigrifacies	BCWBS096-24	Eucera nigrescens	0.0
Eucera	BCWBS161-24	Eucera nigrifacies	BCWBS127-24	Eucera taurica	8.4845085
Eucera	BCWBS161-24	Eucera nigrifacies	BCWBS129-24	Eucera clypeata	13.031218
Eucera	BCWBS161-24	Eucera nigrifacies	BCWBS135-24	Eucera clypeata	13.031218
Eucera	BCWBS161-24	Eucera nigrifacies	BCWBS139-24	Eucera malvae	11.00527
Eucera	BCWBS161-24	Eucera nigrifacies	BCWBS143-24	Eucera clypeata	13.031218
Eucera	BCWBS161-24	Eucera nigrifacies	BCWBS144-24	Eucera malvae	11.060699
Eucera	BCWBS161-24	Eucera nigrifacies	BCWBS145-24	Eucera malvae	11.060699
Eucera	BCWBS162-24	Eucera nigrifacies	BCWBS041-24	Eucera numida	7.403259
Eucera	BCWBS162-24	Eucera nigrifacies	BCWBS056-24	Eucera nigrescens	0.0
Eucera	BCWBS162-24	Eucera nigrifacies	BCWBS071-24	Eucera nigrescens	0.0
Eucera	BCWBS162-24	Eucera nigrifacies	BCWBS096-24	Eucera nigrescens	0.0
Eucera	BCWBS162-24	Eucera nigrifacies	BCWBS127-24	Eucera taurica	8.442298
Eucera	BCWBS162-24	Eucera nigrifacies	BCWBS129-24	Eucera clypeata	13.031218
Eucera	BCWBS162-24	Eucera nigrifacies	BCWBS135-24	Eucera clypeata	13.031218
Eucera	BCWBS162-24	Eucera nigrifacies	BCWBS139-24	Eucera malvae	11.490286
Eucera	BCWBS162-24	Eucera nigrifacies	BCWBS143-24	Eucera clypeata	13.031218
Eucera	BCWBS162-24	Eucera nigrifacies	BCWBS144-24	Eucera malvae	11.548095
Eucera	BCWBS162-24	Eucera nigrifacies	BCWBS145-24	Eucera malvae	11.548095
Eucera	BCWBS259-24	Eucera nigrifacies	BCWBS041-24	Eucera numida	7.403259
Eucera	BCWBS259-24	Eucera nigrifacies	BCWBS056-24	Eucera nigrescens	0.0
Eucera	BCWBS259-24	Eucera nigrifacies	BCWBS071-24	Eucera nigrescens	0.0
Eucera	BCWBS259-24	Eucera nigrifacies	BCWBS096-24	Eucera nigrescens	0.0
Eucera	BCWBS259-24	Eucera nigrifacies	BCWBS127-24	Eucera taurica	8.442298
Eucera	BCWBS259-24	Eucera nigrifacies	BCWBS129-24	Eucera clypeata	13.031218
Eucera	BCWBS259-24	Eucera nigrifacies	BCWBS135-24	Eucera clypeata	13.031218
Eucera	BCWBS259-24	Eucera nigrifacies	BCWBS139-24	Eucera malvae	11.490286
Eucera	BCWBS259-24	Eucera nigrifacies	BCWBS143-24	Eucera clypeata	13.031218
Eucera	BCWBS259-24	Eucera nigrifacies	BCWBS144-24	Eucera malvae	11.548095
Eucera	BCWBS259-24	Eucera nigrifacies	BCWBS145-24	Eucera malvae	11.548095
Eucera	BCWBS298-24	Eucera numida	BCWBS056-24	Eucera nigrescens	7.403259
Eucera	BCWBS298-24	Eucera numida	BCWBS071-24	Eucera nigrescens	7.4771338
Eucera	BCWBS298-24	Eucera numida	BCWBS096-24	Eucera nigrescens	7.3308287
Eucera	BCWBS298-24	Eucera numida	BCWBS127-24	Eucera taurica	11.292345
Eucera	BCWBS298-24	Eucera numida	BCWBS129-24	Eucera clypeata	11.346471
Eucera	BCWBS298-24	Eucera numida	BCWBS135-24	Eucera clypeata	11.346471
Eucera	BCWBS298-24	Eucera numida	BCWBS139-24	Eucera malvae	14.902437
Eucera	BCWBS298-24	Eucera numida	BCWBS143-24	Eucera clypeata	11.346471
Eucera	BCWBS298-24	Eucera numida	BCWBS144-24	Eucera malvae	14.97979
Eucera	BCWBS298-24	Eucera numida	BCWBS145-24	Eucera malvae	14.97979
Eucera	BCWBS298-24	Eucera numida	BCWBS161-24	Eucera nigrifacies	5.656282
Eucera	BCWBS298-24	Eucera numida	BCWBS162-24	Eucera nigrifacies	5.670871
Eucera	BCWBS298-24	Eucera numida	BCWBS259-24	Eucera nigrifacies	5.598672
Eucera	BCWBS300-24	Eucera numida	BCWBS056-24	Eucera nigrescens	7.403259
Eucera	BCWBS300-24	Eucera numida	BCWBS071-24	Eucera nigrescens	7.4771338
Eucera	BCWBS300-24	Eucera numida	BCWBS096-24	Eucera nigrescens	7.3308287
Eucera	BCWBS300-24	Eucera numida	BCWBS127-24	Eucera taurica	11.292345
Eucera	BCWBS300-24	Eucera numida	BCWBS129-24	Eucera clypeata	11.346471
Eucera	BCWBS300-24	Eucera numida	BCWBS135-24	Eucera clypeata	11.346471
Eucera	BCWBS300-24	Eucera numida	BCWBS139-24	Eucera malvae	14.902437
Eucera	BCWBS300-24	Eucera numida	BCWBS143-24	Eucera clypeata	11.346471
Eucera	BCWBS300-24	Eucera numida	BCWBS144-24	Eucera malvae	14.97979
Eucera	BCWBS300-24	Eucera numida	BCWBS145-24	Eucera malvae	14.97979
Eucera	BCWBS300-24	Eucera numida	BCWBS161-24	Eucera nigrifacies	5.670871
Eucera	BCWBS300-24	Eucera numida	BCWBS162-24	Eucera nigrifacies	5.685531
Eucera	BCWBS300-24	Eucera numida	BCWBS259-24	Eucera nigrifacies	6.642875
Eucera	BCWBS370-24	Eucera longicornis	BCWBS041-24	Eucera numida	5.287018
Eucera	BCWBS370-24	Eucera longicornis	BCWBS056-24	Eucera nigrescens	6.9136763
Eucera	BCWBS370-24	Eucera longicornis	BCWBS071-24	Eucera nigrescens	6.9826946
Eucera	BCWBS370-24	Eucera longicornis	BCWBS096-24	Eucera nigrescens	6.8460145
Eucera	BCWBS370-24	Eucera longicornis	BCWBS127-24	Eucera taurica	10.769347
Eucera	BCWBS370-24	Eucera longicornis	BCWBS129-24	Eucera clypeata	11.230406
Eucera	BCWBS370-24	Eucera longicornis	BCWBS135-24	Eucera clypeata	11.230406
Eucera	BCWBS370-24	Eucera longicornis	BCWBS139-24	Eucera malvae	12.106777
Eucera	BCWBS370-24	Eucera longicornis	BCWBS143-24	Eucera clypeata	11.230406
Eucera	BCWBS370-24	Eucera longicornis	BCWBS144-24	Eucera malvae	12.16831
Eucera	BCWBS370-24	Eucera longicornis	BCWBS145-24	Eucera malvae	12.16831
Eucera	BCWBS370-24	Eucera longicornis	BCWBS161-24	Eucera nigrifacies	4.762269
Eucera	BCWBS370-24	Eucera longicornis	BCWBS162-24	Eucera nigrifacies	4.7862697
Eucera	BCWBS370-24	Eucera longicornis	BCWBS259-24	Eucera nigrifacies	4.872217
Eucera	BCWBS370-24	Eucera longicornis	BCWBS298-24	Eucera numida	3.5158865
Eucera	BCWBS370-24	Eucera longicornis	BCWBS300-24	Eucera numida	3.5247378
Eucera	BCWBS371-24	Eucera longicornis	BCWBS041-24	Eucera numida	5.236645
Eucera	BCWBS371-24	Eucera longicornis	BCWBS056-24	Eucera nigrescens	6.8460145
Eucera	BCWBS371-24	Eucera longicornis	BCWBS071-24	Eucera nigrescens	6.9136763
Eucera	BCWBS371-24	Eucera longicornis	BCWBS096-24	Eucera nigrescens	6.7796626
Eucera	BCWBS371-24	Eucera longicornis	BCWBS127-24	Eucera taurica	10.659774
Eucera	BCWBS371-24	Eucera longicornis	BCWBS129-24	Eucera clypeata	11.230406
Eucera	BCWBS371-24	Eucera longicornis	BCWBS135-24	Eucera clypeata	11.230406
Eucera	BCWBS371-24	Eucera longicornis	BCWBS139-24	Eucera malvae	13.0853195
Eucera	BCWBS371-24	Eucera longicornis	BCWBS143-24	Eucera clypeata	11.230406
Eucera	BCWBS371-24	Eucera longicornis	BCWBS144-24	Eucera malvae	13.151705
Eucera	BCWBS371-24	Eucera longicornis	BCWBS145-24	Eucera malvae	13.151705
Eucera	BCWBS371-24	Eucera longicornis	BCWBS161-24	Eucera nigrifacies	5.17553
Eucera	BCWBS371-24	Eucera longicornis	BCWBS162-24	Eucera nigrifacies	5.17553
Eucera	BCWBS371-24	Eucera longicornis	BCWBS259-24	Eucera nigrifacies	5.17553
Eucera	BCWBS371-24	Eucera longicornis	BCWBS298-24	Eucera numida	4.013924
Eucera	BCWBS371-24	Eucera longicornis	BCWBS300-24	Eucera numida	4.013924
Eucera	BCWBS372-24	Eucera longicornis	BCWBS041-24	Eucera numida	5.236645
Eucera	BCWBS372-24	Eucera longicornis	BCWBS056-24	Eucera nigrescens	6.8460145
Eucera	BCWBS372-24	Eucera longicornis	BCWBS071-24	Eucera nigrescens	6.9136763
Eucera	BCWBS372-24	Eucera longicornis	BCWBS096-24	Eucera nigrescens	6.7796626
Eucera	BCWBS372-24	Eucera longicornis	BCWBS127-24	Eucera taurica	10.659774
Eucera	BCWBS372-24	Eucera longicornis	BCWBS129-24	Eucera clypeata	11.230406
Eucera	BCWBS372-24	Eucera longicornis	BCWBS135-24	Eucera clypeata	11.230406
Eucera	BCWBS372-24	Eucera longicornis	BCWBS139-24	Eucera malvae	13.0853195
Eucera	BCWBS372-24	Eucera longicornis	BCWBS143-24	Eucera clypeata	11.230406
Eucera	BCWBS372-24	Eucera longicornis	BCWBS144-24	Eucera malvae	13.151705
Eucera	BCWBS372-24	Eucera longicornis	BCWBS145-24	Eucera malvae	13.151705
Eucera	BCWBS372-24	Eucera longicornis	BCWBS161-24	Eucera nigrifacies	4.8847485
Eucera	BCWBS372-24	Eucera longicornis	BCWBS162-24	Eucera nigrifacies	4.910005
Eucera	BCWBS372-24	Eucera longicornis	BCWBS259-24	Eucera nigrifacies	5.3233576
Eucera	BCWBS372-24	Eucera longicornis	BCWBS298-24	Eucera numida	3.4983077
Eucera	BCWBS372-24	Eucera longicornis	BCWBS300-24	Eucera numida	4.5131397
Eucera	BCWBS373-24	Eucera longicornis	BCWBS041-24	Eucera numida	5.287018
Eucera	BCWBS373-24	Eucera longicornis	BCWBS056-24	Eucera nigrescens	6.9136763
Eucera	BCWBS373-24	Eucera longicornis	BCWBS071-24	Eucera nigrescens	6.9826946
Eucera	BCWBS373-24	Eucera longicornis	BCWBS096-24	Eucera nigrescens	6.8460145
Eucera	BCWBS373-24	Eucera longicornis	BCWBS127-24	Eucera taurica	10.769347
Eucera	BCWBS373-24	Eucera longicornis	BCWBS129-24	Eucera clypeata	11.230406
Eucera	BCWBS373-24	Eucera longicornis	BCWBS135-24	Eucera clypeata	11.230406
Eucera	BCWBS373-24	Eucera longicornis	BCWBS139-24	Eucera malvae	12.106777
Eucera	BCWBS373-24	Eucera longicornis	BCWBS143-24	Eucera clypeata	11.230406
Eucera	BCWBS373-24	Eucera longicornis	BCWBS144-24	Eucera malvae	12.16831
Eucera	BCWBS373-24	Eucera longicornis	BCWBS145-24	Eucera malvae	12.16831
Eucera	BCWBS373-24	Eucera longicornis	BCWBS161-24	Eucera nigrifacies	4.762269
Eucera	BCWBS373-24	Eucera longicornis	BCWBS162-24	Eucera nigrifacies	4.7862697
Eucera	BCWBS373-24	Eucera longicornis	BCWBS259-24	Eucera nigrifacies	4.8227324
Eucera	BCWBS373-24	Eucera longicornis	BCWBS298-24	Eucera numida	3.4809105
Eucera	BCWBS373-24	Eucera longicornis	BCWBS300-24	Eucera numida	4.254906
Nomada	BCWBS188-24	Nomada flavoguttata	BCWBS006-24	Nomada distinguenda	11.572009
Nomada	BCWBS200-24	Nomada striata	BCWBS006-24	Nomada distinguenda	10.865468
Nomada	BCWBS200-24	Nomada striata	BCWBS188-24	Nomada flavoguttata	8.605283
Nomada	BCWBS216-24	Nomada goodeniana	BCWBS006-24	Nomada distinguenda	8.940296
Nomada	BCWBS216-24	Nomada goodeniana	BCWBS188-24	Nomada flavoguttata	7.5193615
Nomada	BCWBS216-24	Nomada goodeniana	BCWBS200-24	Nomada striata	8.053
Nomada	BCWBS237-24	Nomada kohli	BCWBS006-24	Nomada distinguenda	8.27507
Nomada	BCWBS237-24	Nomada kohli	BCWBS188-24	Nomada flavoguttata	10.447477
Nomada	BCWBS237-24	Nomada kohli	BCWBS200-24	Nomada striata	13.709073
Nomada	BCWBS237-24	Nomada kohli	BCWBS216-24	Nomada goodeniana	10.253929
Nomada	BCWBS256-24	Nomada fabriciana	BCWBS006-24	Nomada distinguenda	15.026691
Nomada	BCWBS256-24	Nomada fabriciana	BCWBS188-24	Nomada flavoguttata	7.962531
Nomada	BCWBS256-24	Nomada fabriciana	BCWBS200-24	Nomada striata	12.408378
Nomada	BCWBS256-24	Nomada fabriciana	BCWBS216-24	Nomada goodeniana	10.155956
Nomada	BCWBS256-24	Nomada fabriciana	BCWBS237-24	Nomada kohli	12.622762
Nomada	BCWBS257-24	Nomada kohli	BCWBS006-24	Nomada distinguenda	8.27507
Nomada	BCWBS257-24	Nomada kohli	BCWBS188-24	Nomada flavoguttata	10.447477
Nomada	BCWBS257-24	Nomada kohli	BCWBS200-24	Nomada striata	13.709073
Nomada	BCWBS257-24	Nomada kohli	BCWBS216-24	Nomada goodeniana	10.253929
Nomada	BCWBS257-24	Nomada kohli	BCWBS256-24	Nomada fabriciana	12.622762
Nomada	BCWBS258-24	Nomada kohli	BCWBS006-24	Nomada distinguenda	8.27507
Nomada	BCWBS258-24	Nomada kohli	BCWBS188-24	Nomada flavoguttata	11.147786
Nomada	BCWBS258-24	Nomada kohli	BCWBS200-24	Nomada striata	13.709073
Nomada	BCWBS258-24	Nomada kohli	BCWBS216-24	Nomada goodeniana	10.907706
Nomada	BCWBS258-24	Nomada kohli	BCWBS256-24	Nomada fabriciana	13.445115
Nomada	BCWBS263-24	Nomada fabriciana	BCWBS006-24	Nomada distinguenda	15.026691
Nomada	BCWBS263-24	Nomada fabriciana	BCWBS188-24	Nomada flavoguttata	8.589519
Nomada	BCWBS263-24	Nomada fabriciana	BCWBS200-24	Nomada striata	12.408378
Nomada	BCWBS263-24	Nomada fabriciana	BCWBS216-24	Nomada goodeniana	10.891289
Nomada	BCWBS263-24	Nomada fabriciana	BCWBS237-24	Nomada kohli	13.397873
Nomada	BCWBS263-24	Nomada fabriciana	BCWBS257-24	Nomada kohli	13.397873
Nomada	BCWBS263-24	Nomada fabriciana	BCWBS258-24	Nomada kohli	13.831444
Nomada	BCWBS267-24	Nomada bifasciata	BCWBS006-24	Nomada distinguenda	9.461137
Nomada	BCWBS267-24	Nomada bifasciata	BCWBS188-24	Nomada flavoguttata	4.268738
Nomada	BCWBS267-24	Nomada bifasciata	BCWBS200-24	Nomada striata	8.698587
Nomada	BCWBS267-24	Nomada bifasciata	BCWBS216-24	Nomada goodeniana	4.6896734
Nomada	BCWBS267-24	Nomada bifasciata	BCWBS237-24	Nomada kohli	8.845548
Nomada	BCWBS267-24	Nomada bifasciata	BCWBS256-24	Nomada fabriciana	8.760803
Nomada	BCWBS267-24	Nomada bifasciata	BCWBS257-24	Nomada kohli	8.845548
Nomada	BCWBS267-24	Nomada bifasciata	BCWBS258-24	Nomada kohli	8.964653
Nomada	BCWBS267-24	Nomada bifasciata	BCWBS263-24	Nomada fabriciana	8.997577
Nomada	BCWBS274-24	Nomada melathoracica	BCWBS006-24	Nomada distinguenda	12.872309
Nomada	BCWBS274-24	Nomada melathoracica	BCWBS188-24	Nomada flavoguttata	7.0916405
Nomada	BCWBS274-24	Nomada melathoracica	BCWBS200-24	Nomada striata	8.895737
Nomada	BCWBS274-24	Nomada melathoracica	BCWBS216-24	Nomada goodeniana	8.163447
Nomada	BCWBS274-24	Nomada melathoracica	BCWBS237-24	Nomada kohli	11.016905
Nomada	BCWBS274-24	Nomada melathoracica	BCWBS256-24	Nomada fabriciana	12.025969
Nomada	BCWBS274-24	Nomada melathoracica	BCWBS257-24	Nomada kohli	11.016905
Nomada	BCWBS274-24	Nomada melathoracica	BCWBS258-24	Nomada kohli	11.016905
Nomada	BCWBS274-24	Nomada melathoracica	BCWBS263-24	Nomada fabriciana	12.416357
Nomada	BCWBS274-24	Nomada melathoracica	BCWBS267-24	Nomada bifasciata	2.9729285
Nomada	BCWBS275-24	Nomada fucata	BCWBS006-24	Nomada distinguenda	12.872309
Nomada	BCWBS275-24	Nomada fucata	BCWBS188-24	Nomada flavoguttata	7.0916405
Nomada	BCWBS275-24	Nomada fucata	BCWBS200-24	Nomada striata	8.895737
Nomada	BCWBS275-24	Nomada fucata	BCWBS216-24	Nomada goodeniana	8.163447
Nomada	BCWBS275-24	Nomada fucata	BCWBS237-24	Nomada kohli	11.016905
Nomada	BCWBS275-24	Nomada fucata	BCWBS256-24	Nomada fabriciana	12.025969
Nomada	BCWBS275-24	Nomada fucata	BCWBS257-24	Nomada kohli	11.016905
Nomada	BCWBS275-24	Nomada fucata	BCWBS258-24	Nomada kohli	11.016905
Nomada	BCWBS275-24	Nomada fucata	BCWBS263-24	Nomada fabriciana	12.416357
Nomada	BCWBS275-24	Nomada fucata	BCWBS267-24	Nomada bifasciata	2.9729285
Nomada	BCWBS275-24	Nomada fucata	BCWBS274-24	Nomada melathoracica	0.0
Nomada	BCWBS281-24	Nomada bifasciata	BCWBS006-24	Nomada distinguenda	9.461137
Nomada	BCWBS281-24	Nomada bifasciata	BCWBS188-24	Nomada flavoguttata	4.250587
Nomada	BCWBS281-24	Nomada bifasciata	BCWBS200-24	Nomada striata	8.698587
Nomada	BCWBS281-24	Nomada bifasciata	BCWBS216-24	Nomada goodeniana	4.669756
Nomada	BCWBS281-24	Nomada bifasciata	BCWBS237-24	Nomada kohli	8.806543
Nomada	BCWBS281-24	Nomada bifasciata	BCWBS256-24	Nomada fabriciana	8.722549
Nomada	BCWBS281-24	Nomada bifasciata	BCWBS257-24	Nomada kohli	8.806543
Nomada	BCWBS281-24	Nomada bifasciata	BCWBS258-24	Nomada kohli	9.00507
Nomada	BCWBS281-24	Nomada bifasciata	BCWBS263-24	Nomada fabriciana	8.917241
Nomada	BCWBS281-24	Nomada bifasciata	BCWBS274-24	Nomada melathoracica	2.987736
Nomada	BCWBS281-24	Nomada bifasciata	BCWBS275-24	Nomada fucata	2.987736
Nomada	BCWBS285-24	Nomada zonata	BCWBS006-24	Nomada distinguenda	11.06885
Nomada	BCWBS285-24	Nomada zonata	BCWBS188-24	Nomada flavoguttata	7.8808002
Nomada	BCWBS285-24	Nomada zonata	BCWBS200-24	Nomada striata	10.492298
Nomada	BCWBS285-24	Nomada zonata	BCWBS216-24	Nomada goodeniana	7.9487534
Nomada	BCWBS285-24	Nomada zonata	BCWBS237-24	Nomada kohli	12.99026
Nomada	BCWBS285-24	Nomada zonata	BCWBS256-24	Nomada fabriciana	7.0695767
Nomada	BCWBS285-24	Nomada zonata	BCWBS257-24	Nomada kohli	12.99026
Nomada	BCWBS285-24	Nomada zonata	BCWBS258-24	Nomada kohli	13.38429
Nomada	BCWBS285-24	Nomada zonata	BCWBS263-24	Nomada fabriciana	6.7748675
Nomada	BCWBS285-24	Nomada zonata	BCWBS267-24	Nomada bifasciata	8.334174
Nomada	BCWBS285-24	Nomada zonata	BCWBS274-24	Nomada melathoracica	9.857867
Nomada	BCWBS285-24	Nomada zonata	BCWBS275-24	Nomada fucata	9.857867
Nomada	BCWBS285-24	Nomada zonata	BCWBS281-24	Nomada bifasciata	8.29774
Nomada	BCWBS296-24	Nomada bifasciata	BCWBS006-24	Nomada distinguenda	9.461137
Nomada	BCWBS296-24	Nomada bifasciata	BCWBS188-24	Nomada flavoguttata	4.2325926
Nomada	BCWBS296-24	Nomada bifasciata	BCWBS200-24	Nomada striata	8.698587
Nomada	BCWBS296-24	Nomada bifasciata	BCWBS216-24	Nomada goodeniana	4.6500072
Nomada	BCWBS296-24	Nomada bifasciata	BCWBS237-24	Nomada kohli	8.767888
Nomada	BCWBS296-24	Nomada bifasciata	BCWBS256-24	Nomada fabriciana	8.68463
Nomada	BCWBS296-24	Nomada bifasciata	BCWBS257-24	Nomada kohli	8.767888
Nomada	BCWBS296-24	Nomada bifasciata	BCWBS258-24	Nomada kohli	8.964653
Nomada	BCWBS296-24	Nomada bifasciata	BCWBS263-24	Nomada fabriciana	8.917241
Nomada	BCWBS296-24	Nomada bifasciata	BCWBS274-24	Nomada melathoracica	2.9729285
Nomada	BCWBS296-24	Nomada bifasciata	BCWBS275-24	Nomada fucata	2.9729285
Nomada	BCWBS296-24	Nomada bifasciata	BCWBS285-24	Nomada zonata	8.261621
Nomada	BCWBS301-24	Nomada sexfasciata	BCWBS006-24	Nomada distinguenda	10.865468
Nomada	BCWBS301-24	Nomada sexfasciata	BCWBS188-24	Nomada flavoguttata	8.605283
Nomada	BCWBS301-24	Nomada sexfasciata	BCWBS200-24	Nomada striata	0.0
Nomada	BCWBS301-24	Nomada sexfasciata	BCWBS216-24	Nomada goodeniana	8.053
Nomada	BCWBS301-24	Nomada sexfasciata	BCWBS237-24	Nomada kohli	13.709073
Nomada	BCWBS301-24	Nomada sexfasciata	BCWBS256-24	Nomada fabriciana	12.408378
Nomada	BCWBS301-24	Nomada sexfasciata	BCWBS257-24	Nomada kohli	13.709073
Nomada	BCWBS301-24	Nomada sexfasciata	BCWBS258-24	Nomada kohli	13.709073
Nomada	BCWBS301-24	Nomada sexfasciata	BCWBS263-24	Nomada fabriciana	12.408378
Nomada	BCWBS301-24	Nomada sexfasciata	BCWBS267-24	Nomada bifasciata	8.698587
Nomada	BCWBS301-24	Nomada sexfasciata	BCWBS274-24	Nomada melathoracica	8.895737
Nomada	BCWBS301-24	Nomada sexfasciata	BCWBS275-24	Nomada fucata	8.895737
Nomada	BCWBS301-24	Nomada sexfasciata	BCWBS281-24	Nomada bifasciata	8.698587
Nomada	BCWBS301-24	Nomada sexfasciata	BCWBS285-24	Nomada zonata	10.492298
Nomada	BCWBS301-24	Nomada sexfasciata	BCWBS296-24	Nomada bifasciata	8.698587
Nomada	BCWBS302-24	Nomada lathburiana	BCWBS006-24	Nomada distinguenda	10.010604
Nomada	BCWBS302-24	Nomada lathburiana	BCWBS188-24	Nomada flavoguttata	6.2032676
Nomada	BCWBS302-24	Nomada lathburiana	BCWBS200-24	Nomada striata	9.998616
Nomada	BCWBS302-24	Nomada lathburiana	BCWBS216-24	Nomada goodeniana	5.772695
Nomada	BCWBS302-24	Nomada lathburiana	BCWBS237-24	Nomada kohli	9.298472
Nomada	BCWBS302-24	Nomada lathburiana	BCWBS256-24	Nomada fabriciana	6.636671
Nomada	BCWBS302-24	Nomada lathburiana	BCWBS257-24	Nomada kohli	9.298472
Nomada	BCWBS302-24	Nomada lathburiana	BCWBS258-24	Nomada kohli	9.928985
Nomada	BCWBS302-24	Nomada lathburiana	BCWBS263-24	Nomada fabriciana	7.2233095
Nomada	BCWBS302-24	Nomada lathburiana	BCWBS267-24	Nomada bifasciata	4.7252207
Nomada	BCWBS302-24	Nomada lathburiana	BCWBS274-24	Nomada melathoracica	7.712996
Nomada	BCWBS302-24	Nomada lathburiana	BCWBS275-24	Nomada fucata	7.712996
Nomada	BCWBS302-24	Nomada lathburiana	BCWBS281-24	Nomada bifasciata	4.704998
Nomada	BCWBS302-24	Nomada lathburiana	BCWBS285-24	Nomada zonata	5.347162
Nomada	BCWBS302-24	Nomada lathburiana	BCWBS296-24	Nomada bifasciata	4.6849504
Nomada	BCWBS302-24	Nomada lathburiana	BCWBS301-24	Nomada sexfasciata	9.998616
Nomada	BCWBS308-24	Nomada fabriciana	BCWBS006-24	Nomada distinguenda	15.026691
Nomada	BCWBS308-24	Nomada fabriciana	BCWBS188-24	Nomada flavoguttata	7.962531
Nomada	BCWBS308-24	Nomada fabriciana	BCWBS200-24	Nomada striata	12.408378
Nomada	BCWBS308-24	Nomada fabriciana	BCWBS216-24	Nomada goodeniana	10.155956
Nomada	BCWBS308-24	Nomada fabriciana	BCWBS237-24	Nomada kohli	12.622762
Nomada	BCWBS308-24	Nomada fabriciana	BCWBS257-24	Nomada kohli	12.622762
Nomada	BCWBS308-24	Nomada fabriciana	BCWBS258-24	Nomada kohli	13.445115
Nomada	BCWBS308-24	Nomada fabriciana	BCWBS267-24	Nomada bifasciata	8.760803
Nomada	BCWBS308-24	Nomada fabriciana	BCWBS274-24	Nomada melathoracica	12.025969
Nomada	BCWBS308-24	Nomada fabriciana	BCWBS275-24	Nomada fucata	12.025969
Nomada	BCWBS308-24	Nomada fabriciana	BCWBS281-24	Nomada bifasciata	8.722549
Nomada	BCWBS308-24	Nomada fabriciana	BCWBS285-24	Nomada zonata	7.0695767
Nomada	BCWBS308-24	Nomada fabriciana	BCWBS296-24	Nomada bifasciata	8.68463
Nomada	BCWBS308-24	Nomada fabriciana	BCWBS301-24	Nomada sexfasciata	12.408378
Nomada	BCWBS308-24	Nomada fabriciana	BCWBS302-24	Nomada lathburiana	6.636671
Nomada	BCWBS314-24	Nomada sexfasciata	BCWBS006-24	Nomada distinguenda	10.865468
Nomada	BCWBS314-24	Nomada sexfasciata	BCWBS188-24	Nomada flavoguttata	8.605283
Nomada	BCWBS314-24	Nomada sexfasciata	BCWBS200-24	Nomada striata	0.0
Nomada	BCWBS314-24	Nomada sexfasciata	BCWBS216-24	Nomada goodeniana	8.053
Nomada	BCWBS314-24	Nomada sexfasciata	BCWBS237-24	Nomada kohli	13.709073
Nomada	BCWBS314-24	Nomada sexfasciata	BCWBS256-24	Nomada fabriciana	12.408378
Nomada	BCWBS314-24	Nomada sexfasciata	BCWBS257-24	Nomada kohli	13.709073
Nomada	BCWBS314-24	Nomada sexfasciata	BCWBS258-24	Nomada kohli	13.709073
Nomada	BCWBS314-24	Nomada sexfasciata	BCWBS263-24	Nomada fabriciana	12.408378
Nomada	BCWBS314-24	Nomada sexfasciata	BCWBS267-24	Nomada bifasciata	8.698587
Nomada	BCWBS314-24	Nomada sexfasciata	BCWBS274-24	Nomada melathoracica	8.895737
Nomada	BCWBS314-24	Nomada sexfasciata	BCWBS275-24	Nomada fucata	8.895737
Nomada	BCWBS314-24	Nomada sexfasciata	BCWBS281-24	Nomada bifasciata	8.698587
Nomada	BCWBS314-24	Nomada sexfasciata	BCWBS285-24	Nomada zonata	10.492298
Nomada	BCWBS314-24	Nomada sexfasciata	BCWBS296-24	Nomada bifasciata	8.698587
Nomada	BCWBS314-24	Nomada sexfasciata	BCWBS302-24	Nomada lathburiana	9.998616
Nomada	BCWBS314-24	Nomada sexfasciata	BCWBS308-24	Nomada fabriciana	12.408378
Nomada	BCWBS320-24	Nomada flava	BCWBS006-24	Nomada distinguenda	12.70328
Nomada	BCWBS320-24	Nomada flava	BCWBS188-24	Nomada flavoguttata	5.7249985
Nomada	BCWBS320-24	Nomada flava	BCWBS200-24	Nomada striata	7.4562893
Nomada	BCWBS320-24	Nomada flava	BCWBS216-24	Nomada goodeniana	6.641885
Nomada	BCWBS320-24	Nomada flava	BCWBS237-24	Nomada kohli	13.864352
Nomada	BCWBS320-24	Nomada flava	BCWBS256-24	Nomada fabriciana	7.0695767
Nomada	BCWBS320-24	Nomada flava	BCWBS257-24	Nomada kohli	13.864352
Nomada	BCWBS320-24	Nomada flava	BCWBS258-24	Nomada kohli	14.831349
Nomada	BCWBS320-24	Nomada flava	BCWBS263-24	Nomada fabriciana	7.667756
Nomada	BCWBS320-24	Nomada flava	BCWBS267-24	Nomada bifasciata	6.951598
Nomada	BCWBS320-24	Nomada flava	BCWBS274-24	Nomada melathoracica	10.401372
Nomada	BCWBS320-24	Nomada flava	BCWBS275-24	Nomada fucata	10.401372
Nomada	BCWBS320-24	Nomada flava	BCWBS281-24	Nomada bifasciata	6.9215035
Nomada	BCWBS320-24	Nomada flava	BCWBS285-24	Nomada zonata	5.7397547
Nomada	BCWBS320-24	Nomada flava	BCWBS296-24	Nomada bifasciata	6.8916693
Nomada	BCWBS320-24	Nomada flava	BCWBS301-24	Nomada sexfasciata	7.4562893
Nomada	BCWBS320-24	Nomada flava	BCWBS302-24	Nomada lathburiana	7.069099
Nomada	BCWBS320-24	Nomada flava	BCWBS308-24	Nomada fabriciana	7.0695767
Nomada	BCWBS320-24	Nomada flava	BCWBS314-24	Nomada sexfasciata	7.4562893
Nomada	BCWBS323-24	Nomada sexfasciata	BCWBS006-24	Nomada distinguenda	10.865468
Nomada	BCWBS323-24	Nomada sexfasciata	BCWBS188-24	Nomada flavoguttata	8.605283
Nomada	BCWBS323-24	Nomada sexfasciata	BCWBS200-24	Nomada striata	0.0
Nomada	BCWBS323-24	Nomada sexfasciata	BCWBS216-24	Nomada goodeniana	8.053
Nomada	BCWBS323-24	Nomada sexfasciata	BCWBS237-24	Nomada kohli	13.709073
Nomada	BCWBS323-24	Nomada sexfasciata	BCWBS256-24	Nomada fabriciana	12.408378
Nomada	BCWBS323-24	Nomada sexfasciata	BCWBS257-24	Nomada kohli	13.709073
Nomada	BCWBS323-24	Nomada sexfasciata	BCWBS258-24	Nomada kohli	13.709073
Nomada	BCWBS323-24	Nomada sexfasciata	BCWBS263-24	Nomada fabriciana	12.408378
Nomada	BCWBS323-24	Nomada sexfasciata	BCWBS267-24	Nomada bifasciata	8.698587
Nomada	BCWBS323-24	Nomada sexfasciata	BCWBS274-24	Nomada melathoracica	8.895737
Nomada	BCWBS323-24	Nomada sexfasciata	BCWBS275-24	Nomada fucata	8.895737
Nomada	BCWBS323-24	Nomada sexfasciata	BCWBS281-24	Nomada bifasciata	8.698587
Nomada	BCWBS323-24	Nomada sexfasciata	BCWBS285-24	Nomada zonata	10.492298
Nomada	BCWBS323-24	Nomada sexfasciata	BCWBS296-24	Nomada bifasciata	8.698587
Nomada	BCWBS323-24	Nomada sexfasciata	BCWBS302-24	Nomada lathburiana	9.998616
Nomada	BCWBS323-24	Nomada sexfasciata	BCWBS308-24	Nomada fabriciana	12.408378
Nomada	BCWBS323-24	Nomada sexfasciata	BCWBS320-24	Nomada flava	7.4562893
Bombus	BCWBS042-24	Bombus ruderarius	BCWBS009-24	Bombus gr. terrestris	12.235701
Bombus	BCWBS048-24	Bombus lapidarius	BCWBS009-24	Bombus gr. terrestris	16.893366
Bombus	BCWBS048-24	Bombus lapidarius	BCWBS042-24	Bombus ruderarius	13.242989
Bombus	BCWBS053-24	Bombus hortorum	BCWBS009-24	Bombus gr. terrestris	12.838139
Bombus	BCWBS053-24	Bombus hortorum	BCWBS042-24	Bombus ruderarius	10.559564
Bombus	BCWBS053-24	Bombus hortorum	BCWBS048-24	Bombus lapidarius	15.683797
Bombus	BCWBS058-24	Bombus lapidarius	BCWBS009-24	Bombus gr. terrestris	16.893366
Bombus	BCWBS058-24	Bombus lapidarius	BCWBS042-24	Bombus ruderarius	13.242989
Bombus	BCWBS058-24	Bombus lapidarius	BCWBS053-24	Bombus hortorum	15.683797
Bombus	BCWBS066-24	Bombus hortorum	BCWBS009-24	Bombus gr. terrestris	12.838139
Bombus	BCWBS066-24	Bombus hortorum	BCWBS042-24	Bombus ruderarius	10.559564
Bombus	BCWBS066-24	Bombus hortorum	BCWBS048-24	Bombus lapidarius	15.683797
Bombus	BCWBS066-24	Bombus hortorum	BCWBS058-24	Bombus lapidarius	15.683797
Bombus	BCWBS068-24	Bombus sylvarum	BCWBS009-24	Bombus gr. terrestris	10.5133295
Bombus	BCWBS068-24	Bombus sylvarum	BCWBS042-24	Bombus ruderarius	3.98787
Bombus	BCWBS068-24	Bombus sylvarum	BCWBS048-24	Bombus lapidarius	14.429476
Bombus	BCWBS068-24	Bombus sylvarum	BCWBS053-24	Bombus hortorum	9.408312
Bombus	BCWBS068-24	Bombus sylvarum	BCWBS058-24	Bombus lapidarius	14.429476
Bombus	BCWBS068-24	Bombus sylvarum	BCWBS066-24	Bombus hortorum	9.408312
Bombus	BCWBS077-24	Bombus sylvestris	BCWBS009-24	Bombus gr. terrestris	19.633757
Bombus	BCWBS077-24	Bombus sylvestris	BCWBS042-24	Bombus ruderarius	15.155946
Bombus	BCWBS077-24	Bombus sylvestris	BCWBS048-24	Bombus lapidarius	18.791836
Bombus	BCWBS077-24	Bombus sylvestris	BCWBS053-24	Bombus hortorum	14.528078
Bombus	BCWBS077-24	Bombus sylvestris	BCWBS058-24	Bombus lapidarius	18.791836
Bombus	BCWBS077-24	Bombus sylvestris	BCWBS066-24	Bombus hortorum	14.528078
Bombus	BCWBS077-24	Bombus sylvestris	BCWBS068-24	Bombus sylvarum	13.321487
Bombus	BCWBS094-24	Bombus pratorum	BCWBS009-24	Bombus gr. terrestris	18.312464
Bombus	BCWBS094-24	Bombus pratorum	BCWBS042-24	Bombus ruderarius	16.472067
Bombus	BCWBS094-24	Bombus pratorum	BCWBS048-24	Bombus lapidarius	18.132093
Bombus	BCWBS094-24	Bombus pratorum	BCWBS053-24	Bombus hortorum	13.383156
Bombus	BCWBS094-24	Bombus pratorum	BCWBS058-24	Bombus lapidarius	18.132093
Bombus	BCWBS094-24	Bombus pratorum	BCWBS066-24	Bombus hortorum	13.383156
Bombus	BCWBS094-24	Bombus pratorum	BCWBS068-24	Bombus sylvarum	17.693428
Bombus	BCWBS094-24	Bombus pratorum	BCWBS077-24	Bombus sylvestris	19.74868
Bombus	BCWBS099-24	Bombus lapidarius	BCWBS009-24	Bombus gr. terrestris	16.893366
Bombus	BCWBS099-24	Bombus lapidarius	BCWBS042-24	Bombus ruderarius	13.242989
Bombus	BCWBS099-24	Bombus lapidarius	BCWBS053-24	Bombus hortorum	15.683797
Bombus	BCWBS099-24	Bombus lapidarius	BCWBS066-24	Bombus hortorum	15.683797
Bombus	BCWBS099-24	Bombus lapidarius	BCWBS068-24	Bombus sylvarum	14.429476
Bombus	BCWBS099-24	Bombus lapidarius	BCWBS077-24	Bombus sylvestris	18.791836
Bombus	BCWBS099-24	Bombus lapidarius	BCWBS094-24	Bombus pratorum	18.132093
Bombus	BCWBS100-24	Bombus pratorum	BCWBS009-24	Bombus gr. terrestris	18.312464
Bombus	BCWBS100-24	Bombus pratorum	BCWBS042-24	Bombus ruderarius	16.472067
Bombus	BCWBS100-24	Bombus pratorum	BCWBS048-24	Bombus lapidarius	18.132093
Bombus	BCWBS100-24	Bombus pratorum	BCWBS053-24	Bombus hortorum	13.383156
Bombus	BCWBS100-24	Bombus pratorum	BCWBS058-24	Bombus lapidarius	18.132093
Bombus	BCWBS100-24	Bombus pratorum	BCWBS066-24	Bombus hortorum	13.383156
Bombus	BCWBS100-24	Bombus pratorum	BCWBS068-24	Bombus sylvarum	17.693428
Bombus	BCWBS100-24	Bombus pratorum	BCWBS077-24	Bombus sylvestris	19.74868
Bombus	BCWBS100-24	Bombus pratorum	BCWBS099-24	Bombus lapidarius	18.132093
Bombus	BCWBS105-24	Bombus hortorum	BCWBS009-24	Bombus gr. terrestris	12.838139
Bombus	BCWBS105-24	Bombus hortorum	BCWBS042-24	Bombus ruderarius	10.559564
Bombus	BCWBS105-24	Bombus hortorum	BCWBS048-24	Bombus lapidarius	15.683797
Bombus	BCWBS105-24	Bombus hortorum	BCWBS058-24	Bombus lapidarius	15.683797
Bombus	BCWBS105-24	Bombus hortorum	BCWBS068-24	Bombus sylvarum	9.408312
Bombus	BCWBS105-24	Bombus hortorum	BCWBS077-24	Bombus sylvestris	14.528078
Bombus	BCWBS105-24	Bombus hortorum	BCWBS094-24	Bombus pratorum	13.383156
Bombus	BCWBS105-24	Bombus hortorum	BCWBS099-24	Bombus lapidarius	15.683797
Bombus	BCWBS105-24	Bombus hortorum	BCWBS100-24	Bombus pratorum	13.383156
Bombus	BCWBS107-24	Bombus lucorum	BCWBS009-24	Bombus gr. terrestris	7.063473
Bombus	BCWBS107-24	Bombus lucorum	BCWBS042-24	Bombus ruderarius	13.216092
Bombus	BCWBS107-24	Bombus lucorum	BCWBS048-24	Bombus lapidarius	14.429476
Bombus	BCWBS107-24	Bombus lucorum	BCWBS053-24	Bombus hortorum	15.210947
Bombus	BCWBS107-24	Bombus lucorum	BCWBS058-24	Bombus lapidarius	14.429476
Bombus	BCWBS107-24	Bombus lucorum	BCWBS066-24	Bombus hortorum	15.210947
Bombus	BCWBS107-24	Bombus lucorum	BCWBS068-24	Bombus sylvarum	11.036318
Bombus	BCWBS107-24	Bombus lucorum	BCWBS077-24	Bombus sylvestris	17.687181
Bombus	BCWBS107-24	Bombus lucorum	BCWBS094-24	Bombus pratorum	18.72544
Bombus	BCWBS107-24	Bombus lucorum	BCWBS099-24	Bombus lapidarius	14.429476
Bombus	BCWBS107-24	Bombus lucorum	BCWBS100-24	Bombus pratorum	18.72544
Bombus	BCWBS107-24	Bombus lucorum	BCWBS105-24	Bombus hortorum	15.210947
Bombus	BCWBS108-24	Bombus ruderarius	BCWBS009-24	Bombus gr. terrestris	12.235701
Bombus	BCWBS108-24	Bombus ruderarius	BCWBS048-24	Bombus lapidarius	13.242989
Bombus	BCWBS108-24	Bombus ruderarius	BCWBS053-24	Bombus hortorum	10.559564
Bombus	BCWBS108-24	Bombus ruderarius	BCWBS058-24	Bombus lapidarius	13.242989
Bombus	BCWBS108-24	Bombus ruderarius	BCWBS066-24	Bombus hortorum	10.559564
Bombus	BCWBS108-24	Bombus ruderarius	BCWBS068-24	Bombus sylvarum	3.98787
Bombus	BCWBS108-24	Bombus ruderarius	BCWBS077-24	Bombus sylvestris	15.155946
Bombus	BCWBS108-24	Bombus ruderarius	BCWBS094-24	Bombus pratorum	16.472067
Bombus	BCWBS108-24	Bombus ruderarius	BCWBS099-24	Bombus lapidarius	13.242989
Bombus	BCWBS108-24	Bombus ruderarius	BCWBS100-24	Bombus pratorum	16.472067
Bombus	BCWBS108-24	Bombus ruderarius	BCWBS105-24	Bombus hortorum	10.559564
Bombus	BCWBS108-24	Bombus ruderarius	BCWBS107-24	Bombus lucorum	13.216092
Bombus	BCWBS115-24	Bombus ruderarius	BCWBS009-24	Bombus gr. terrestris	12.235701
Bombus	BCWBS115-24	Bombus ruderarius	BCWBS048-24	Bombus lapidarius	13.242989
Bombus	BCWBS115-24	Bombus ruderarius	BCWBS053-24	Bombus hortorum	10.559564
Bombus	BCWBS115-24	Bombus ruderarius	BCWBS058-24	Bombus lapidarius	13.242989
Bombus	BCWBS115-24	Bombus ruderarius	BCWBS066-24	Bombus hortorum	10.559564
Bombus	BCWBS115-24	Bombus ruderarius	BCWBS068-24	Bombus sylvarum	3.98787
Bombus	BCWBS115-24	Bombus ruderarius	BCWBS077-24	Bombus sylvestris	15.155946
Bombus	BCWBS115-24	Bombus ruderarius	BCWBS094-24	Bombus pratorum	16.472067
Bombus	BCWBS115-24	Bombus ruderarius	BCWBS099-24	Bombus lapidarius	13.242989
Bombus	BCWBS115-24	Bombus ruderarius	BCWBS100-24	Bombus pratorum	16.472067
Bombus	BCWBS115-24	Bombus ruderarius	BCWBS105-24	Bombus hortorum	10.559564
Bombus	BCWBS115-24	Bombus ruderarius	BCWBS107-24	Bombus lucorum	13.216092
Bombus	BCWBS121-24	Bombus muscorum	BCWBS009-24	Bombus gr. terrestris	12.159959
Bombus	BCWBS121-24	Bombus muscorum	BCWBS042-24	Bombus ruderarius	4.9695816
Bombus	BCWBS121-24	Bombus muscorum	BCWBS048-24	Bombus lapidarius	15.046785
Bombus	BCWBS121-24	Bombus muscorum	BCWBS053-24	Bombus hortorum	9.38956
Bombus	BCWBS121-24	Bombus muscorum	BCWBS058-24	Bombus lapidarius	15.046785
Bombus	BCWBS121-24	Bombus muscorum	BCWBS066-24	Bombus hortorum	9.38956
Bombus	BCWBS121-24	Bombus muscorum	BCWBS068-24	Bombus sylvarum	1.4706386
Bombus	BCWBS121-24	Bombus muscorum	BCWBS077-24	Bombus sylvestris	13.265225
Bombus	BCWBS121-24	Bombus muscorum	BCWBS094-24	Bombus pratorum	17.63791
Bombus	BCWBS121-24	Bombus muscorum	BCWBS099-24	Bombus lapidarius	15.046785
Bombus	BCWBS121-24	Bombus muscorum	BCWBS100-24	Bombus pratorum	17.63791
Bombus	BCWBS121-24	Bombus muscorum	BCWBS105-24	Bombus hortorum	9.38956
Bombus	BCWBS121-24	Bombus muscorum	BCWBS107-24	Bombus lucorum	12.5511055
Bombus	BCWBS121-24	Bombus muscorum	BCWBS108-24	Bombus ruderarius	4.9695816
Bombus	BCWBS121-24	Bombus muscorum	BCWBS115-24	Bombus ruderarius	4.9695816
Bombus	BCWBS123-24	Bombus gr. terrestris	BCWBS042-24	Bombus ruderarius	12.235701
Bombus	BCWBS123-24	Bombus gr. terrestris	BCWBS048-24	Bombus lapidarius	16.893366
Bombus	BCWBS123-24	Bombus gr. terrestris	BCWBS053-24	Bombus hortorum	12.838139
Bombus	BCWBS123-24	Bombus gr. terrestris	BCWBS058-24	Bombus lapidarius	16.893366
Bombus	BCWBS123-24	Bombus gr. terrestris	BCWBS066-24	Bombus hortorum	12.838139
Bombus	BCWBS123-24	Bombus gr. terrestris	BCWBS068-24	Bombus sylvarum	10.5133295
Bombus	BCWBS123-24	Bombus gr. terrestris	BCWBS077-24	Bombus sylvestris	19.633757
Bombus	BCWBS123-24	Bombus gr. terrestris	BCWBS094-24	Bombus pratorum	18.312464
Bombus	BCWBS123-24	Bombus gr. terrestris	BCWBS099-24	Bombus lapidarius	16.893366
Bombus	BCWBS123-24	Bombus gr. terrestris	BCWBS100-24	Bombus pratorum	18.312464
Bombus	BCWBS123-24	Bombus gr. terrestris	BCWBS105-24	Bombus hortorum	12.838139
Bombus	BCWBS123-24	Bombus gr. terrestris	BCWBS107-24	Bombus lucorum	7.063473
Bombus	BCWBS123-24	Bombus gr. terrestris	BCWBS108-24	Bombus ruderarius	12.235701
Bombus	BCWBS123-24	Bombus gr. terrestris	BCWBS115-24	Bombus ruderarius	12.235701
Bombus	BCWBS123-24	Bombus gr. terrestris	BCWBS121-24	Bombus muscorum	12.159959
Bombus	BCWBS131-24	Bombus pascuorum	BCWBS009-24	Bombus gr. terrestris	12.889047
Bombus	BCWBS131-24	Bombus pascuorum	BCWBS042-24	Bombus ruderarius	5.0188193
Bombus	BCWBS131-24	Bombus pascuorum	BCWBS048-24	Bombus lapidarius	13.9513445
Bombus	BCWBS131-24	Bombus pascuorum	BCWBS053-24	Bombus hortorum	10.010316
Bombus	BCWBS131-24	Bombus pascuorum	BCWBS058-24	Bombus lapidarius	13.9513445
Bombus	BCWBS131-24	Bombus pascuorum	BCWBS066-24	Bombus hortorum	10.010316
Bombus	BCWBS131-24	Bombus pascuorum	BCWBS068-24	Bombus sylvarum	4.0085154
Bombus	BCWBS131-24	Bombus pascuorum	BCWBS077-24	Bombus sylvestris	13.984396
Bombus	BCWBS131-24	Bombus pascuorum	BCWBS094-24	Bombus pratorum	17.107544
Bombus	BCWBS131-24	Bombus pascuorum	BCWBS099-24	Bombus lapidarius	13.9513445
Bombus	BCWBS131-24	Bombus pascuorum	BCWBS100-24	Bombus pratorum	17.107544
Bombus	BCWBS131-24	Bombus pascuorum	BCWBS105-24	Bombus hortorum	10.010316
Bombus	BCWBS131-24	Bombus pascuorum	BCWBS107-24	Bombus lucorum	13.357799
Bombus	BCWBS131-24	Bombus pascuorum	BCWBS108-24	Bombus ruderarius	5.0188193
Bombus	BCWBS131-24	Bombus pascuorum	BCWBS115-24	Bombus ruderarius	5.0188193
Bombus	BCWBS131-24	Bombus pascuorum	BCWBS121-24	Bombus muscorum	2.468171
Bombus	BCWBS131-24	Bombus pascuorum	BCWBS123-24	Bombus gr. terrestris	12.889047
Bombus	BCWBS138-24	Bombus gr. terrestris	BCWBS042-24	Bombus ruderarius	12.235701
Bombus	BCWBS138-24	Bombus gr. terrestris	BCWBS048-24	Bombus lapidarius	16.893366
Bombus	BCWBS138-24	Bombus gr. terrestris	BCWBS053-24	Bombus hortorum	12.838139
Bombus	BCWBS138-24	Bombus gr. terrestris	BCWBS058-24	Bombus lapidarius	16.893366
Bombus	BCWBS138-24	Bombus gr. terrestris	BCWBS066-24	Bombus hortorum	12.838139
Bombus	BCWBS138-24	Bombus gr. terrestris	BCWBS068-24	Bombus sylvarum	10.5133295
Bombus	BCWBS138-24	Bombus gr. terrestris	BCWBS077-24	Bombus sylvestris	19.633757
Bombus	BCWBS138-24	Bombus gr. terrestris	BCWBS094-24	Bombus pratorum	18.312464
Bombus	BCWBS138-24	Bombus gr. terrestris	BCWBS099-24	Bombus lapidarius	16.893366
Bombus	BCWBS138-24	Bombus gr. terrestris	BCWBS100-24	Bombus pratorum	18.312464
Bombus	BCWBS138-24	Bombus gr. terrestris	BCWBS105-24	Bombus hortorum	12.838139
Bombus	BCWBS138-24	Bombus gr. terrestris	BCWBS107-24	Bombus lucorum	7.063473
Bombus	BCWBS138-24	Bombus gr. terrestris	BCWBS108-24	Bombus ruderarius	12.235701
Bombus	BCWBS138-24	Bombus gr. terrestris	BCWBS115-24	Bombus ruderarius	12.235701
Bombus	BCWBS138-24	Bombus gr. terrestris	BCWBS121-24	Bombus muscorum	12.159959
Bombus	BCWBS138-24	Bombus gr. terrestris	BCWBS131-24	Bombus pascuorum	12.889047
Bombus	BCWBS141-24	Bombus sylvarum	BCWBS009-24	Bombus gr. terrestris	10.5133295
Bombus	BCWBS141-24	Bombus sylvarum	BCWBS042-24	Bombus ruderarius	3.98787
Bombus	BCWBS141-24	Bombus sylvarum	BCWBS048-24	Bombus lapidarius	14.429476
Bombus	BCWBS141-24	Bombus sylvarum	BCWBS053-24	Bombus hortorum	9.408312
Bombus	BCWBS141-24	Bombus sylvarum	BCWBS058-24	Bombus lapidarius	14.429476
Bombus	BCWBS141-24	Bombus sylvarum	BCWBS066-24	Bombus hortorum	9.408312
Bombus	BCWBS141-24	Bombus sylvarum	BCWBS077-24	Bombus sylvestris	13.321487
Bombus	BCWBS141-24	Bombus sylvarum	BCWBS094-24	Bombus pratorum	17.693428
Bombus	BCWBS141-24	Bombus sylvarum	BCWBS099-24	Bombus lapidarius	14.429476
Bombus	BCWBS141-24	Bombus sylvarum	BCWBS100-24	Bombus pratorum	17.693428
Bombus	BCWBS141-24	Bombus sylvarum	BCWBS105-24	Bombus hortorum	9.408312
Bombus	BCWBS141-24	Bombus sylvarum	BCWBS107-24	Bombus lucorum	11.036318
Bombus	BCWBS141-24	Bombus sylvarum	BCWBS108-24	Bombus ruderarius	3.98787
Bombus	BCWBS141-24	Bombus sylvarum	BCWBS115-24	Bombus ruderarius	3.98787
Bombus	BCWBS141-24	Bombus sylvarum	BCWBS121-24	Bombus muscorum	1.4706386
Bombus	BCWBS141-24	Bombus sylvarum	BCWBS123-24	Bombus gr. terrestris	10.5133295
Bombus	BCWBS141-24	Bombus sylvarum	BCWBS131-24	Bombus pascuorum	4.0085154
Bombus	BCWBS141-24	Bombus sylvarum	BCWBS138-24	Bombus gr. terrestris	10.5133295
Bombus	BCWBS142-24	Bombus pascuorum	BCWBS009-24	Bombus gr. terrestris	13.467087
Bombus	BCWBS142-24	Bombus pascuorum	BCWBS042-24	Bombus ruderarius	5.5396566
Bombus	BCWBS142-24	Bombus pascuorum	BCWBS048-24	Bombus lapidarius	14.526065
Bombus	BCWBS142-24	Bombus pascuorum	BCWBS053-24	Bombus hortorum	10.568985
Bombus	BCWBS142-24	Bombus pascuorum	BCWBS058-24	Bombus lapidarius	14.526065
Bombus	BCWBS142-24	Bombus pascuorum	BCWBS066-24	Bombus hortorum	10.568985
Bombus	BCWBS142-24	Bombus pascuorum	BCWBS068-24	Bombus sylvarum	4.523983
Bombus	BCWBS142-24	Bombus pascuorum	BCWBS077-24	Bombus sylvestris	14.579643
Bombus	BCWBS142-24	Bombus pascuorum	BCWBS094-24	Bombus pratorum	17.71731
Bombus	BCWBS142-24	Bombus pascuorum	BCWBS099-24	Bombus lapidarius	14.526065
Bombus	BCWBS142-24	Bombus pascuorum	BCWBS100-24	Bombus pratorum	17.71731
Bombus	BCWBS142-24	Bombus pascuorum	BCWBS105-24	Bombus hortorum	10.568985
Bombus	BCWBS142-24	Bombus pascuorum	BCWBS107-24	Bombus lucorum	13.92923
Bombus	BCWBS142-24	Bombus pascuorum	BCWBS108-24	Bombus ruderarius	5.5396566
Bombus	BCWBS142-24	Bombus pascuorum	BCWBS115-24	Bombus ruderarius	5.5396566
Bombus	BCWBS142-24	Bombus pascuorum	BCWBS121-24	Bombus muscorum	2.970683
Bombus	BCWBS142-24	Bombus pascuorum	BCWBS123-24	Bombus gr. terrestris	13.467087
Bombus	BCWBS142-24	Bombus pascuorum	BCWBS138-24	Bombus gr. terrestris	13.467087
Bombus	BCWBS142-24	Bombus pascuorum	BCWBS141-24	Bombus sylvarum	4.523983
Bombus	BCWBS149-24	Bombus terrestris	BCWBS009-24	Bombus gr. terrestris	0.0
Bombus	BCWBS149-24	Bombus terrestris	BCWBS042-24	Bombus ruderarius	12.235701
Bombus	BCWBS149-24	Bombus terrestris	BCWBS048-24	Bombus lapidarius	16.893366
Bombus	BCWBS149-24	Bombus terrestris	BCWBS053-24	Bombus hortorum	12.838139
Bombus	BCWBS149-24	Bombus terrestris	BCWBS058-24	Bombus lapidarius	16.893366
Bombus	BCWBS149-24	Bombus terrestris	BCWBS066-24	Bombus hortorum	12.838139
Bombus	BCWBS149-24	Bombus terrestris	BCWBS068-24	Bombus sylvarum	10.5133295
Bombus	BCWBS149-24	Bombus terrestris	BCWBS077-24	Bombus sylvestris	19.633757
Bombus	BCWBS149-24	Bombus terrestris	BCWBS094-24	Bombus pratorum	18.312464
Bombus	BCWBS149-24	Bombus terrestris	BCWBS099-24	Bombus lapidarius	16.893366
Bombus	BCWBS149-24	Bombus terrestris	BCWBS100-24	Bombus pratorum	18.312464
Bombus	BCWBS149-24	Bombus terrestris	BCWBS105-24	Bombus hortorum	12.838139
Bombus	BCWBS149-24	Bombus terrestris	BCWBS107-24	Bombus lucorum	7.063473
Bombus	BCWBS149-24	Bombus terrestris	BCWBS108-24	Bombus ruderarius	12.235701
Bombus	BCWBS149-24	Bombus terrestris	BCWBS115-24	Bombus ruderarius	12.235701
Bombus	BCWBS149-24	Bombus terrestris	BCWBS121-24	Bombus muscorum	12.159959
Bombus	BCWBS149-24	Bombus terrestris	BCWBS123-24	Bombus gr. terrestris	0.0
Bombus	BCWBS149-24	Bombus terrestris	BCWBS131-24	Bombus pascuorum	12.889047
Bombus	BCWBS149-24	Bombus terrestris	BCWBS138-24	Bombus gr. terrestris	0.0
Bombus	BCWBS149-24	Bombus terrestris	BCWBS141-24	Bombus sylvarum	10.5133295
Bombus	BCWBS149-24	Bombus terrestris	BCWBS142-24	Bombus pascuorum	13.467087
Bombus	BCWBS150-24	Bombus gr. terrestris	BCWBS042-24	Bombus ruderarius	12.235701
Bombus	BCWBS150-24	Bombus gr. terrestris	BCWBS048-24	Bombus lapidarius	16.893366
Bombus	BCWBS150-24	Bombus gr. terrestris	BCWBS053-24	Bombus hortorum	12.838139
Bombus	BCWBS150-24	Bombus gr. terrestris	BCWBS058-24	Bombus lapidarius	16.893366
Bombus	BCWBS150-24	Bombus gr. terrestris	BCWBS066-24	Bombus hortorum	12.838139
Bombus	BCWBS150-24	Bombus gr. terrestris	BCWBS068-24	Bombus sylvarum	10.5133295
Bombus	BCWBS150-24	Bombus gr. terrestris	BCWBS077-24	Bombus sylvestris	19.633757
Bombus	BCWBS150-24	Bombus gr. terrestris	BCWBS094-24	Bombus pratorum	18.312464
Bombus	BCWBS150-24	Bombus gr. terrestris	BCWBS099-24	Bombus lapidarius	16.893366
Bombus	BCWBS150-24	Bombus gr. terrestris	BCWBS100-24	Bombus pratorum	18.312464
Bombus	BCWBS150-24	Bombus gr. terrestris	BCWBS105-24	Bombus hortorum	12.838139
Bombus	BCWBS150-24	Bombus gr. terrestris	BCWBS107-24	Bombus lucorum	7.063473
Bombus	BCWBS150-24	Bombus gr. terrestris	BCWBS108-24	Bombus ruderarius	12.235701
Bombus	BCWBS150-24	Bombus gr. terrestris	BCWBS115-24	Bombus ruderarius	12.235701
Bombus	BCWBS150-24	Bombus gr. terrestris	BCWBS121-24	Bombus muscorum	12.159959
Bombus	BCWBS150-24	Bombus gr. terrestris	BCWBS131-24	Bombus pascuorum	12.889047
Bombus	BCWBS150-24	Bombus gr. terrestris	BCWBS141-24	Bombus sylvarum	10.5133295
Bombus	BCWBS150-24	Bombus gr. terrestris	BCWBS142-24	Bombus pascuorum	13.467087
Bombus	BCWBS150-24	Bombus gr. terrestris	BCWBS149-24	Bombus terrestris	0.0
Bombus	BCWBS153-24	Bombus muscorum	BCWBS009-24	Bombus gr. terrestris	12.159959
Bombus	BCWBS153-24	Bombus muscorum	BCWBS042-24	Bombus ruderarius	4.9695816
Bombus	BCWBS153-24	Bombus muscorum	BCWBS048-24	Bombus lapidarius	15.046785
Bombus	BCWBS153-24	Bombus muscorum	BCWBS053-24	Bombus hortorum	9.38956
Bombus	BCWBS153-24	Bombus muscorum	BCWBS058-24	Bombus lapidarius	15.046785
Bombus	BCWBS153-24	Bombus muscorum	BCWBS066-24	Bombus hortorum	9.38956
Bombus	BCWBS153-24	Bombus muscorum	BCWBS068-24	Bombus sylvarum	1.4706386
Bombus	BCWBS153-24	Bombus muscorum	BCWBS077-24	Bombus sylvestris	13.265225
Bombus	BCWBS153-24	Bombus muscorum	BCWBS094-24	Bombus pratorum	17.63791
Bombus	BCWBS153-24	Bombus muscorum	BCWBS099-24	Bombus lapidarius	15.046785
Bombus	BCWBS153-24	Bombus muscorum	BCWBS100-24	Bombus pratorum	17.63791
Bombus	BCWBS153-24	Bombus muscorum	BCWBS105-24	Bombus hortorum	9.38956
Bombus	BCWBS153-24	Bombus muscorum	BCWBS107-24	Bombus lucorum	12.5511055
Bombus	BCWBS153-24	Bombus muscorum	BCWBS108-24	Bombus ruderarius	4.9695816
Bombus	BCWBS153-24	Bombus muscorum	BCWBS115-24	Bombus ruderarius	4.9695816
Bombus	BCWBS153-24	Bombus muscorum	BCWBS123-24	Bombus gr. terrestris	12.159959
Bombus	BCWBS153-24	Bombus muscorum	BCWBS131-24	Bombus pascuorum	2.468171
Bombus	BCWBS153-24	Bombus muscorum	BCWBS138-24	Bombus gr. terrestris	12.159959
Bombus	BCWBS153-24	Bombus muscorum	BCWBS141-24	Bombus sylvarum	1.4706386
Bombus	BCWBS153-24	Bombus muscorum	BCWBS142-24	Bombus pascuorum	2.970683
Bombus	BCWBS153-24	Bombus muscorum	BCWBS149-24	Bombus terrestris	12.159959
Bombus	BCWBS153-24	Bombus muscorum	BCWBS150-24	Bombus gr. terrestris	12.159959
Bombus	BCWBS180-24	Bombus gr. terrestris	BCWBS042-24	Bombus ruderarius	12.235701
Bombus	BCWBS180-24	Bombus gr. terrestris	BCWBS048-24	Bombus lapidarius	16.893366
Bombus	BCWBS180-24	Bombus gr. terrestris	BCWBS053-24	Bombus hortorum	12.838139
Bombus	BCWBS180-24	Bombus gr. terrestris	BCWBS058-24	Bombus lapidarius	16.893366
Bombus	BCWBS180-24	Bombus gr. terrestris	BCWBS066-24	Bombus hortorum	12.838139
Bombus	BCWBS180-24	Bombus gr. terrestris	BCWBS068-24	Bombus sylvarum	10.5133295
Bombus	BCWBS180-24	Bombus gr. terrestris	BCWBS077-24	Bombus sylvestris	19.633757
Bombus	BCWBS180-24	Bombus gr. terrestris	BCWBS094-24	Bombus pratorum	18.312464
Bombus	BCWBS180-24	Bombus gr. terrestris	BCWBS099-24	Bombus lapidarius	16.893366
Bombus	BCWBS180-24	Bombus gr. terrestris	BCWBS100-24	Bombus pratorum	18.312464
Bombus	BCWBS180-24	Bombus gr. terrestris	BCWBS105-24	Bombus hortorum	12.838139
Bombus	BCWBS180-24	Bombus gr. terrestris	BCWBS107-24	Bombus lucorum	7.063473
Bombus	BCWBS180-24	Bombus gr. terrestris	BCWBS108-24	Bombus ruderarius	12.235701
Bombus	BCWBS180-24	Bombus gr. terrestris	BCWBS115-24	Bombus ruderarius	12.235701
Bombus	BCWBS180-24	Bombus gr. terrestris	BCWBS121-24	Bombus muscorum	12.159959
Bombus	BCWBS180-24	Bombus gr. terrestris	BCWBS131-24	Bombus pascuorum	12.889047
Bombus	BCWBS180-24	Bombus gr. terrestris	BCWBS141-24	Bombus sylvarum	10.5133295
Bombus	BCWBS180-24	Bombus gr. terrestris	BCWBS142-24	Bombus pascuorum	13.467087
Bombus	BCWBS180-24	Bombus gr. terrestris	BCWBS149-24	Bombus terrestris	0.0
Bombus	BCWBS180-24	Bombus gr. terrestris	BCWBS153-24	Bombus muscorum	12.159959
Bombus	BCWBS191-24	Bombus sylvarum	BCWBS009-24	Bombus gr. terrestris	10.5133295
Bombus	BCWBS191-24	Bombus sylvarum	BCWBS042-24	Bombus ruderarius	3.98787
Bombus	BCWBS191-24	Bombus sylvarum	BCWBS048-24	Bombus lapidarius	14.429476
Bombus	BCWBS191-24	Bombus sylvarum	BCWBS053-24	Bombus hortorum	9.408312
Bombus	BCWBS191-24	Bombus sylvarum	BCWBS058-24	Bombus lapidarius	14.429476
Bombus	BCWBS191-24	Bombus sylvarum	BCWBS066-24	Bombus hortorum	9.408312
Bombus	BCWBS191-24	Bombus sylvarum	BCWBS077-24	Bombus sylvestris	13.321487
Bombus	BCWBS191-24	Bombus sylvarum	BCWBS094-24	Bombus pratorum	17.693428
Bombus	BCWBS191-24	Bombus sylvarum	BCWBS099-24	Bombus lapidarius	14.429476
Bombus	BCWBS191-24	Bombus sylvarum	BCWBS100-24	Bombus pratorum	17.693428
Bombus	BCWBS191-24	Bombus sylvarum	BCWBS105-24	Bombus hortorum	9.408312
Bombus	BCWBS191-24	Bombus sylvarum	BCWBS107-24	Bombus lucorum	11.036318
Bombus	BCWBS191-24	Bombus sylvarum	BCWBS108-24	Bombus ruderarius	3.98787
Bombus	BCWBS191-24	Bombus sylvarum	BCWBS115-24	Bombus ruderarius	3.98787
Bombus	BCWBS191-24	Bombus sylvarum	BCWBS121-24	Bombus muscorum	1.4706386
Bombus	BCWBS191-24	Bombus sylvarum	BCWBS123-24	Bombus gr. terrestris	10.5133295
Bombus	BCWBS191-24	Bombus sylvarum	BCWBS131-24	Bombus pascuorum	4.0085154
Bombus	BCWBS191-24	Bombus sylvarum	BCWBS138-24	Bombus gr. terrestris	10.5133295
Bombus	BCWBS191-24	Bombus sylvarum	BCWBS142-24	Bombus pascuorum	4.523983
Bombus	BCWBS191-24	Bombus sylvarum	BCWBS149-24	Bombus terrestris	10.5133295
Bombus	BCWBS191-24	Bombus sylvarum	BCWBS150-24	Bombus gr. terrestris	10.5133295
Bombus	BCWBS191-24	Bombus sylvarum	BCWBS153-24	Bombus muscorum	1.4706386
Bombus	BCWBS191-24	Bombus sylvarum	BCWBS180-24	Bombus gr. terrestris	10.5133295
Bombus	BCWBS228-24	Bombus pratorum	BCWBS009-24	Bombus gr. terrestris	18.312464
Bombus	BCWBS228-24	Bombus pratorum	BCWBS042-24	Bombus ruderarius	16.472067
Bombus	BCWBS228-24	Bombus pratorum	BCWBS048-24	Bombus lapidarius	18.132093
Bombus	BCWBS228-24	Bombus pratorum	BCWBS053-24	Bombus hortorum	13.383156
Bombus	BCWBS228-24	Bombus pratorum	BCWBS058-24	Bombus lapidarius	18.132093
Bombus	BCWBS228-24	Bombus pratorum	BCWBS066-24	Bombus hortorum	13.383156
Bombus	BCWBS228-24	Bombus pratorum	BCWBS068-24	Bombus sylvarum	17.693428
Bombus	BCWBS228-24	Bombus pratorum	BCWBS077-24	Bombus sylvestris	19.74868
Bombus	BCWBS228-24	Bombus pratorum	BCWBS099-24	Bombus lapidarius	18.132093
Bombus	BCWBS228-24	Bombus pratorum	BCWBS105-24	Bombus hortorum	13.383156
Bombus	BCWBS228-24	Bombus pratorum	BCWBS107-24	Bombus lucorum	18.72544
Bombus	BCWBS228-24	Bombus pratorum	BCWBS108-24	Bombus ruderarius	16.472067
Bombus	BCWBS228-24	Bombus pratorum	BCWBS115-24	Bombus ruderarius	16.472067
Bombus	BCWBS228-24	Bombus pratorum	BCWBS121-24	Bombus muscorum	17.63791
Bombus	BCWBS228-24	Bombus pratorum	BCWBS123-24	Bombus gr. terrestris	18.312464
Bombus	BCWBS228-24	Bombus pratorum	BCWBS131-24	Bombus pascuorum	17.107544
Bombus	BCWBS228-24	Bombus pratorum	BCWBS138-24	Bombus gr. terrestris	18.312464
Bombus	BCWBS228-24	Bombus pratorum	BCWBS141-24	Bombus sylvarum	17.693428
Bombus	BCWBS228-24	Bombus pratorum	BCWBS142-24	Bombus pascuorum	17.71731
Bombus	BCWBS228-24	Bombus pratorum	BCWBS149-24	Bombus terrestris	18.312464
Bombus	BCWBS228-24	Bombus pratorum	BCWBS150-24	Bombus gr. terrestris	18.312464
Bombus	BCWBS228-24	Bombus pratorum	BCWBS153-24	Bombus muscorum	17.63791
Bombus	BCWBS228-24	Bombus pratorum	BCWBS180-24	Bombus gr. terrestris	18.312464
Bombus	BCWBS228-24	Bombus pratorum	BCWBS191-24	Bombus sylvarum	17.693428
Bombus	BCWBS232-24	Bombus pascuorum	BCWBS009-24	Bombus gr. terrestris	12.889047
Bombus	BCWBS232-24	Bombus pascuorum	BCWBS042-24	Bombus ruderarius	5.0188193
Bombus	BCWBS232-24	Bombus pascuorum	BCWBS048-24	Bombus lapidarius	13.9513445
Bombus	BCWBS232-24	Bombus pascuorum	BCWBS053-24	Bombus hortorum	10.010316
Bombus	BCWBS232-24	Bombus pascuorum	BCWBS058-24	Bombus lapidarius	13.9513445
Bombus	BCWBS232-24	Bombus pascuorum	BCWBS066-24	Bombus hortorum	10.010316
Bombus	BCWBS232-24	Bombus pascuorum	BCWBS068-24	Bombus sylvarum	4.0085154
Bombus	BCWBS232-24	Bombus pascuorum	BCWBS077-24	Bombus sylvestris	13.984396
Bombus	BCWBS232-24	Bombus pascuorum	BCWBS094-24	Bombus pratorum	17.107544
Bombus	BCWBS232-24	Bombus pascuorum	BCWBS099-24	Bombus lapidarius	13.9513445
Bombus	BCWBS232-24	Bombus pascuorum	BCWBS100-24	Bombus pratorum	17.107544
Bombus	BCWBS232-24	Bombus pascuorum	BCWBS105-24	Bombus hortorum	10.010316
Bombus	BCWBS232-24	Bombus pascuorum	BCWBS107-24	Bombus lucorum	13.357799
Bombus	BCWBS232-24	Bombus pascuorum	BCWBS108-24	Bombus ruderarius	5.0188193
Bombus	BCWBS232-24	Bombus pascuorum	BCWBS115-24	Bombus ruderarius	5.0188193
Bombus	BCWBS232-24	Bombus pascuorum	BCWBS121-24	Bombus muscorum	2.468171
Bombus	BCWBS232-24	Bombus pascuorum	BCWBS123-24	Bombus gr. terrestris	12.889047
Bombus	BCWBS232-24	Bombus pascuorum	BCWBS138-24	Bombus gr. terrestris	12.889047
Bombus	BCWBS232-24	Bombus pascuorum	BCWBS141-24	Bombus sylvarum	4.0085154
Bombus	BCWBS232-24	Bombus pascuorum	BCWBS149-24	Bombus terrestris	12.889047
Bombus	BCWBS232-24	Bombus pascuorum	BCWBS150-24	Bombus gr. terrestris	12.889047
Bombus	BCWBS232-24	Bombus pascuorum	BCWBS153-24	Bombus muscorum	2.468171
Bombus	BCWBS232-24	Bombus pascuorum	BCWBS180-24	Bombus gr. terrestris	12.889047
Bombus	BCWBS232-24	Bombus pascuorum	BCWBS191-24	Bombus sylvarum	4.0085154
Bombus	BCWBS232-24	Bombus pascuorum	BCWBS228-24	Bombus pratorum	17.107544
Bombus	BCWBS295-24	Bombus vestalis	BCWBS009-24	Bombus gr. terrestris	21.206152
Bombus	BCWBS295-24	Bombus vestalis	BCWBS042-24	Bombus ruderarius	16.10693
Bombus	BCWBS295-24	Bombus vestalis	BCWBS048-24	Bombus lapidarius	22.901718
Bombus	BCWBS295-24	Bombus vestalis	BCWBS053-24	Bombus hortorum	15.272104
Bombus	BCWBS295-24	Bombus vestalis	BCWBS058-24	Bombus lapidarius	22.901718
Bombus	BCWBS295-24	Bombus vestalis	BCWBS066-24	Bombus hortorum	15.272104
Bombus	BCWBS295-24	Bombus vestalis	BCWBS068-24	Bombus sylvarum	16.77901
Bombus	BCWBS295-24	Bombus vestalis	BCWBS077-24	Bombus sylvestris	9.963575
Bombus	BCWBS295-24	Bombus vestalis	BCWBS094-24	Bombus pratorum	24.34835
Bombus	BCWBS295-24	Bombus vestalis	BCWBS099-24	Bombus lapidarius	22.901718
Bombus	BCWBS295-24	Bombus vestalis	BCWBS100-24	Bombus pratorum	24.34835
Bombus	BCWBS295-24	Bombus vestalis	BCWBS105-24	Bombus hortorum	15.272104
Bombus	BCWBS295-24	Bombus vestalis	BCWBS107-24	Bombus lucorum	20.512728
Bombus	BCWBS295-24	Bombus vestalis	BCWBS108-24	Bombus ruderarius	16.10693
Bombus	BCWBS295-24	Bombus vestalis	BCWBS115-24	Bombus ruderarius	16.10693
Bombus	BCWBS295-24	Bombus vestalis	BCWBS121-24	Bombus muscorum	16.721478
Bombus	BCWBS295-24	Bombus vestalis	BCWBS123-24	Bombus gr. terrestris	21.206152
Bombus	BCWBS295-24	Bombus vestalis	BCWBS131-24	Bombus pascuorum	16.12935
Bombus	BCWBS295-24	Bombus vestalis	BCWBS138-24	Bombus gr. terrestris	21.206152
Bombus	BCWBS295-24	Bombus vestalis	BCWBS141-24	Bombus sylvarum	16.77901
Bombus	BCWBS295-24	Bombus vestalis	BCWBS142-24	Bombus pascuorum	16.859293
Bombus	BCWBS295-24	Bombus vestalis	BCWBS149-24	Bombus terrestris	21.206152
Bombus	BCWBS295-24	Bombus vestalis	BCWBS150-24	Bombus gr. terrestris	21.206152
Bombus	BCWBS295-24	Bombus vestalis	BCWBS153-24	Bombus muscorum	16.721478
Bombus	BCWBS295-24	Bombus vestalis	BCWBS180-24	Bombus gr. terrestris	21.206152
Bombus	BCWBS295-24	Bombus vestalis	BCWBS191-24	Bombus sylvarum	16.77901
Bombus	BCWBS295-24	Bombus vestalis	BCWBS228-24	Bombus pratorum	24.34835
Bombus	BCWBS295-24	Bombus vestalis	BCWBS232-24	Bombus pascuorum	16.12935
Bombus	BCWBS362-24	Bombus lucorum	BCWBS009-24	Bombus gr. terrestris	8.08824
Bombus	BCWBS362-24	Bombus lucorum	BCWBS042-24	Bombus ruderarius	14.371806
Bombus	BCWBS362-24	Bombus lucorum	BCWBS048-24	Bombus lapidarius	15.914421
Bombus	BCWBS362-24	Bombus lucorum	BCWBS053-24	Bombus hortorum	16.892998
Bombus	BCWBS362-24	Bombus lucorum	BCWBS058-24	Bombus lapidarius	15.914421
Bombus	BCWBS362-24	Bombus lucorum	BCWBS066-24	Bombus hortorum	16.892998
Bombus	BCWBS362-24	Bombus lucorum	BCWBS068-24	Bombus sylvarum	11.6696825
Bombus	BCWBS362-24	Bombus lucorum	BCWBS077-24	Bombus sylvestris	18.535467
Bombus	BCWBS362-24	Bombus lucorum	BCWBS094-24	Bombus pratorum	20.512728
Bombus	BCWBS362-24	Bombus lucorum	BCWBS099-24	Bombus lapidarius	15.914421
Bombus	BCWBS362-24	Bombus lucorum	BCWBS100-24	Bombus pratorum	20.512728
Bombus	BCWBS362-24	Bombus lucorum	BCWBS105-24	Bombus hortorum	16.892998
Bombus	BCWBS362-24	Bombus lucorum	BCWBS108-24	Bombus ruderarius	14.371806
Bombus	BCWBS362-24	Bombus lucorum	BCWBS115-24	Bombus ruderarius	14.371806
Bombus	BCWBS362-24	Bombus lucorum	BCWBS121-24	Bombus muscorum	13.531826
Bombus	BCWBS362-24	Bombus lucorum	BCWBS123-24	Bombus gr. terrestris	8.08824
Bombus	BCWBS362-24	Bombus lucorum	BCWBS131-24	Bombus pascuorum	14.562871
Bombus	BCWBS362-24	Bombus lucorum	BCWBS138-24	Bombus gr. terrestris	8.08824
Bombus	BCWBS362-24	Bombus lucorum	BCWBS141-24	Bombus sylvarum	11.6696825
Bombus	BCWBS362-24	Bombus lucorum	BCWBS142-24	Bombus pascuorum	15.272104
Bombus	BCWBS362-24	Bombus lucorum	BCWBS149-24	Bombus terrestris	8.08824
Bombus	BCWBS362-24	Bombus lucorum	BCWBS150-24	Bombus gr. terrestris	8.08824
Bombus	BCWBS362-24	Bombus lucorum	BCWBS153-24	Bombus muscorum	13.531826
Bombus	BCWBS362-24	Bombus lucorum	BCWBS180-24	Bombus gr. terrestris	8.08824
Bombus	BCWBS362-24	Bombus lucorum	BCWBS191-24	Bombus sylvarum	11.6696825
Bombus	BCWBS362-24	Bombus lucorum	BCWBS228-24	Bombus pratorum	20.512728
Bombus	BCWBS362-24	Bombus lucorum	BCWBS232-24	Bombus pascuorum	14.562871
Bombus	BCWBS362-24	Bombus lucorum	BCWBS295-24	Bombus vestalis	19.441256
Bombus	BCWBS363-24	Bombus lucorum	BCWBS009-24	Bombus gr. terrestris	8.457039
Bombus	BCWBS363-24	Bombus lucorum	BCWBS042-24	Bombus ruderarius	15.063636
Bombus	BCWBS363-24	Bombus lucorum	BCWBS048-24	Bombus lapidarius	16.693104
Bombus	BCWBS363-24	Bombus lucorum	BCWBS053-24	Bombus hortorum	17.736752
Bombus	BCWBS363-24	Bombus lucorum	BCWBS058-24	Bombus lapidarius	16.693104
Bombus	BCWBS363-24	Bombus lucorum	BCWBS066-24	Bombus hortorum	17.736752
Bombus	BCWBS363-24	Bombus lucorum	BCWBS068-24	Bombus sylvarum	12.225981
Bombus	BCWBS363-24	Bombus lucorum	BCWBS077-24	Bombus sylvestris	19.518145
Bombus	BCWBS363-24	Bombus lucorum	BCWBS094-24	Bombus pratorum	21.552979
Bombus	BCWBS363-24	Bombus lucorum	BCWBS099-24	Bombus lapidarius	16.693104
Bombus	BCWBS363-24	Bombus lucorum	BCWBS100-24	Bombus pratorum	21.552979
Bombus	BCWBS363-24	Bombus lucorum	BCWBS105-24	Bombus hortorum	17.736752
Bombus	BCWBS363-24	Bombus lucorum	BCWBS108-24	Bombus ruderarius	15.063636
Bombus	BCWBS363-24	Bombus lucorum	BCWBS115-24	Bombus ruderarius	15.063636
Bombus	BCWBS363-24	Bombus lucorum	BCWBS121-24	Bombus muscorum	14.173274
Bombus	BCWBS363-24	Bombus lucorum	BCWBS123-24	Bombus gr. terrestris	8.457039
Bombus	BCWBS363-24	Bombus lucorum	BCWBS131-24	Bombus pascuorum	15.27377
Bombus	BCWBS363-24	Bombus lucorum	BCWBS138-24	Bombus gr. terrestris	8.457039
Bombus	BCWBS363-24	Bombus lucorum	BCWBS141-24	Bombus sylvarum	12.225981
Bombus	BCWBS363-24	Bombus lucorum	BCWBS142-24	Bombus pascuorum	16.020054
Bombus	BCWBS363-24	Bombus lucorum	BCWBS149-24	Bombus terrestris	8.457039
Bombus	BCWBS363-24	Bombus lucorum	BCWBS150-24	Bombus gr. terrestris	8.457039
Bombus	BCWBS363-24	Bombus lucorum	BCWBS153-24	Bombus muscorum	14.173274
Bombus	BCWBS363-24	Bombus lucorum	BCWBS180-24	Bombus gr. terrestris	8.457039
Bombus	BCWBS363-24	Bombus lucorum	BCWBS191-24	Bombus sylvarum	12.225981
Bombus	BCWBS363-24	Bombus lucorum	BCWBS228-24	Bombus pratorum	21.552979
Bombus	BCWBS363-24	Bombus lucorum	BCWBS232-24	Bombus pascuorum	15.27377
Bombus	BCWBS363-24	Bombus lucorum	BCWBS295-24	Bombus vestalis	20.37233
Bombus	BCWBS364-24	Bombus lucorum	BCWBS009-24	Bombus gr. terrestris	8.190283
Bombus	BCWBS364-24	Bombus lucorum	BCWBS042-24	Bombus ruderarius	14.562871
Bombus	BCWBS364-24	Bombus lucorum	BCWBS048-24	Bombus lapidarius	16.12935
Bombus	BCWBS364-24	Bombus lucorum	BCWBS053-24	Bombus hortorum	17.125717
Bombus	BCWBS364-24	Bombus lucorum	BCWBS058-24	Bombus lapidarius	16.12935
Bombus	BCWBS364-24	Bombus lucorum	BCWBS066-24	Bombus hortorum	17.125717
Bombus	BCWBS364-24	Bombus lucorum	BCWBS068-24	Bombus sylvarum	11.823375
Bombus	BCWBS364-24	Bombus lucorum	BCWBS077-24	Bombus sylvestris	18.805902
Bombus	BCWBS364-24	Bombus lucorum	BCWBS094-24	Bombus pratorum	20.799463
Bombus	BCWBS364-24	Bombus lucorum	BCWBS099-24	Bombus lapidarius	16.12935
Bombus	BCWBS364-24	Bombus lucorum	BCWBS100-24	Bombus pratorum	20.799463
Bombus	BCWBS364-24	Bombus lucorum	BCWBS105-24	Bombus hortorum	17.125717
Bombus	BCWBS364-24	Bombus lucorum	BCWBS108-24	Bombus ruderarius	14.562871
Bombus	BCWBS364-24	Bombus lucorum	BCWBS115-24	Bombus ruderarius	14.562871
Bombus	BCWBS364-24	Bombus lucorum	BCWBS121-24	Bombus muscorum	13.709073
Bombus	BCWBS364-24	Bombus lucorum	BCWBS123-24	Bombus gr. terrestris	8.190283
Bombus	BCWBS364-24	Bombus lucorum	BCWBS131-24	Bombus pascuorum	14.759116
Bombus	BCWBS364-24	Bombus lucorum	BCWBS138-24	Bombus gr. terrestris	8.190283
Bombus	BCWBS364-24	Bombus lucorum	BCWBS141-24	Bombus sylvarum	11.823375
Bombus	BCWBS364-24	Bombus lucorum	BCWBS142-24	Bombus pascuorum	15.47855
Bombus	BCWBS364-24	Bombus lucorum	BCWBS149-24	Bombus terrestris	8.190283
Bombus	BCWBS364-24	Bombus lucorum	BCWBS150-24	Bombus gr. terrestris	8.190283
Bombus	BCWBS364-24	Bombus lucorum	BCWBS153-24	Bombus muscorum	13.709073
Bombus	BCWBS364-24	Bombus lucorum	BCWBS180-24	Bombus gr. terrestris	8.190283
Bombus	BCWBS364-24	Bombus lucorum	BCWBS191-24	Bombus sylvarum	11.823375
Bombus	BCWBS364-24	Bombus lucorum	BCWBS228-24	Bombus pratorum	20.799463
Bombus	BCWBS364-24	Bombus lucorum	BCWBS232-24	Bombus pascuorum	14.759116
Bombus	BCWBS364-24	Bombus lucorum	BCWBS295-24	Bombus vestalis	19.698412
Bombus	BCWBS365-24	Bombus terrestris	BCWBS009-24	Bombus gr. terrestris	0.0
Bombus	BCWBS365-24	Bombus terrestris	BCWBS042-24	Bombus ruderarius	12.122193
Bombus	BCWBS365-24	Bombus terrestris	BCWBS048-24	Bombus lapidarius	17.745785
Bombus	BCWBS365-24	Bombus terrestris	BCWBS053-24	Bombus hortorum	12.846884
Bombus	BCWBS365-24	Bombus terrestris	BCWBS058-24	Bombus lapidarius	17.745785
Bombus	BCWBS365-24	Bombus terrestris	BCWBS066-24	Bombus hortorum	12.846884
Bombus	BCWBS365-24	Bombus terrestris	BCWBS068-24	Bombus sylvarum	10.062949
Bombus	BCWBS365-24	Bombus terrestris	BCWBS077-24	Bombus sylvestris	19.567566
Bombus	BCWBS365-24	Bombus terrestris	BCWBS094-24	Bombus pratorum	18.708687
Bombus	BCWBS365-24	Bombus terrestris	BCWBS099-24	Bombus lapidarius	17.745785
Bombus	BCWBS365-24	Bombus terrestris	BCWBS100-24	Bombus pratorum	18.708687
Bombus	BCWBS365-24	Bombus terrestris	BCWBS105-24	Bombus hortorum	12.846884
Bombus	BCWBS365-24	Bombus terrestris	BCWBS107-24	Bombus lucorum	7.891611
Bombus	BCWBS365-24	Bombus terrestris	BCWBS108-24	Bombus ruderarius	12.122193
Bombus	BCWBS365-24	Bombus terrestris	BCWBS115-24	Bombus ruderarius	12.122193
Bombus	BCWBS365-24	Bombus terrestris	BCWBS121-24	Bombus muscorum	12.032019
Bombus	BCWBS365-24	Bombus terrestris	BCWBS123-24	Bombus gr. terrestris	0.0
Bombus	BCWBS365-24	Bombus terrestris	BCWBS131-24	Bombus pascuorum	12.906196
Bombus	BCWBS365-24	Bombus terrestris	BCWBS138-24	Bombus gr. terrestris	0.0
Bombus	BCWBS365-24	Bombus terrestris	BCWBS141-24	Bombus sylvarum	10.062949
Bombus	BCWBS365-24	Bombus terrestris	BCWBS142-24	Bombus pascuorum	13.600647
Bombus	BCWBS365-24	Bombus terrestris	BCWBS150-24	Bombus gr. terrestris	0.0
Bombus	BCWBS365-24	Bombus terrestris	BCWBS153-24	Bombus muscorum	12.032019
Bombus	BCWBS365-24	Bombus terrestris	BCWBS180-24	Bombus gr. terrestris	0.0
Bombus	BCWBS365-24	Bombus terrestris	BCWBS191-24	Bombus sylvarum	10.062949
Bombus	BCWBS365-24	Bombus terrestris	BCWBS228-24	Bombus pratorum	18.708687
Bombus	BCWBS365-24	Bombus terrestris	BCWBS232-24	Bombus pascuorum	12.906196
Bombus	BCWBS365-24	Bombus terrestris	BCWBS295-24	Bombus vestalis	20.098894
Bombus	BCWBS365-24	Bombus terrestris	BCWBS362-24	Bombus lucorum	7.2323494
Bombus	BCWBS365-24	Bombus terrestris	BCWBS363-24	Bombus lucorum	7.525722
Bombus	BCWBS365-24	Bombus terrestris	BCWBS364-24	Bombus lucorum	7.397122
Bombus	BCWBS366-24	Bombus terrestris	BCWBS009-24	Bombus gr. terrestris	0.0
Bombus	BCWBS366-24	Bombus terrestris	BCWBS042-24	Bombus ruderarius	13.039762
Bombus	BCWBS366-24	Bombus terrestris	BCWBS048-24	Bombus lapidarius	19.136644
Bombus	BCWBS366-24	Bombus terrestris	BCWBS053-24	Bombus hortorum	13.827227
Bombus	BCWBS366-24	Bombus terrestris	BCWBS058-24	Bombus lapidarius	19.136644
Bombus	BCWBS366-24	Bombus terrestris	BCWBS066-24	Bombus hortorum	13.827227
Bombus	BCWBS366-24	Bombus terrestris	BCWBS068-24	Bombus sylvarum	10.812249
Bombus	BCWBS366-24	Bombus terrestris	BCWBS077-24	Bombus sylvestris	21.213562
Bombus	BCWBS366-24	Bombus terrestris	BCWBS094-24	Bombus pratorum	20.208029
Bombus	BCWBS366-24	Bombus terrestris	BCWBS099-24	Bombus lapidarius	19.136644
Bombus	BCWBS366-24	Bombus terrestris	BCWBS100-24	Bombus pratorum	20.208029
Bombus	BCWBS366-24	Bombus terrestris	BCWBS105-24	Bombus hortorum	13.827227
Bombus	BCWBS366-24	Bombus terrestris	BCWBS107-24	Bombus lucorum	8.457039
Bombus	BCWBS366-24	Bombus terrestris	BCWBS108-24	Bombus ruderarius	13.039762
Bombus	BCWBS366-24	Bombus terrestris	BCWBS115-24	Bombus ruderarius	13.039762
Bombus	BCWBS366-24	Bombus terrestris	BCWBS121-24	Bombus muscorum	12.935242
Bombus	BCWBS366-24	Bombus terrestris	BCWBS123-24	Bombus gr. terrestris	0.0
Bombus	BCWBS366-24	Bombus terrestris	BCWBS131-24	Bombus pascuorum	13.895591
Bombus	BCWBS366-24	Bombus terrestris	BCWBS138-24	Bombus gr. terrestris	0.0
Bombus	BCWBS366-24	Bombus terrestris	BCWBS141-24	Bombus sylvarum	10.812249
Bombus	BCWBS366-24	Bombus terrestris	BCWBS142-24	Bombus pascuorum	14.647486
Bombus	BCWBS366-24	Bombus terrestris	BCWBS150-24	Bombus gr. terrestris	0.0
Bombus	BCWBS366-24	Bombus terrestris	BCWBS153-24	Bombus muscorum	12.935242
Bombus	BCWBS366-24	Bombus terrestris	BCWBS180-24	Bombus gr. terrestris	0.0
Bombus	BCWBS366-24	Bombus terrestris	BCWBS191-24	Bombus sylvarum	10.812249
Bombus	BCWBS366-24	Bombus terrestris	BCWBS228-24	Bombus pratorum	20.208029
Bombus	BCWBS366-24	Bombus terrestris	BCWBS232-24	Bombus pascuorum	13.895591
Bombus	BCWBS366-24	Bombus terrestris	BCWBS295-24	Bombus vestalis	21.061077
Bombus	BCWBS366-24	Bombus terrestris	BCWBS362-24	Bombus lucorum	7.750301
Bombus	BCWBS366-24	Bombus terrestris	BCWBS363-24	Bombus lucorum	7.750301
Bombus	BCWBS366-24	Bombus terrestris	BCWBS364-24	Bombus lucorum	7.750301
Bombus	BCWBS367-24	Bombus terrestris	BCWBS009-24	Bombus gr. terrestris	0.0
Bombus	BCWBS367-24	Bombus terrestris	BCWBS042-24	Bombus ruderarius	12.200225
Bombus	BCWBS367-24	Bombus terrestris	BCWBS048-24	Bombus lapidarius	17.863775
Bombus	BCWBS367-24	Bombus terrestris	BCWBS053-24	Bombus hortorum	12.930205
Bombus	BCWBS367-24	Bombus terrestris	BCWBS058-24	Bombus lapidarius	17.863775
Bombus	BCWBS367-24	Bombus terrestris	BCWBS066-24	Bombus hortorum	12.930205
Bombus	BCWBS367-24	Bombus terrestris	BCWBS068-24	Bombus sylvarum	10.126746
Bombus	BCWBS367-24	Bombus terrestris	BCWBS077-24	Bombus sylvestris	19.706472
Bombus	BCWBS367-24	Bombus terrestris	BCWBS094-24	Bombus pratorum	18.835648
Bombus	BCWBS367-24	Bombus terrestris	BCWBS099-24	Bombus lapidarius	17.863775
Bombus	BCWBS367-24	Bombus terrestris	BCWBS100-24	Bombus pratorum	18.835648
Bombus	BCWBS367-24	Bombus terrestris	BCWBS105-24	Bombus hortorum	12.930205
Bombus	BCWBS367-24	Bombus terrestris	BCWBS107-24	Bombus lucorum	7.939866
Bombus	BCWBS367-24	Bombus terrestris	BCWBS108-24	Bombus ruderarius	12.200225
Bombus	BCWBS367-24	Bombus terrestris	BCWBS115-24	Bombus ruderarius	12.200225
Bombus	BCWBS367-24	Bombus terrestris	BCWBS121-24	Bombus muscorum	12.108876
Bombus	BCWBS367-24	Bombus terrestris	BCWBS123-24	Bombus gr. terrestris	0.0
Bombus	BCWBS367-24	Bombus terrestris	BCWBS131-24	Bombus pascuorum	12.99026
Bombus	BCWBS367-24	Bombus terrestris	BCWBS138-24	Bombus gr. terrestris	0.0
Bombus	BCWBS367-24	Bombus terrestris	BCWBS141-24	Bombus sylvarum	10.126746
Bombus	BCWBS367-24	Bombus terrestris	BCWBS142-24	Bombus pascuorum	13.689576
Bombus	BCWBS367-24	Bombus terrestris	BCWBS150-24	Bombus gr. terrestris	0.0
Bombus	BCWBS367-24	Bombus terrestris	BCWBS153-24	Bombus muscorum	12.108876
Bombus	BCWBS367-24	Bombus terrestris	BCWBS180-24	Bombus gr. terrestris	0.0
Bombus	BCWBS367-24	Bombus terrestris	BCWBS191-24	Bombus sylvarum	10.126746
Bombus	BCWBS367-24	Bombus terrestris	BCWBS228-24	Bombus pratorum	18.835648
Bombus	BCWBS367-24	Bombus terrestris	BCWBS232-24	Bombus pascuorum	12.99026
Bombus	BCWBS367-24	Bombus terrestris	BCWBS295-24	Bombus vestalis	20.098894
Bombus	BCWBS367-24	Bombus terrestris	BCWBS362-24	Bombus lucorum	7.272847
Bombus	BCWBS367-24	Bombus terrestris	BCWBS363-24	Bombus lucorum	7.5695925
Bombus	BCWBS367-24	Bombus terrestris	BCWBS364-24	Bombus lucorum	7.397122
Bombus	BCWBS368-24	Bombus ruderarius	BCWBS009-24	Bombus gr. terrestris	13.22177
Bombus	BCWBS368-24	Bombus ruderarius	BCWBS048-24	Bombus lapidarius	16.858458
Bombus	BCWBS368-24	Bombus ruderarius	BCWBS053-24	Bombus hortorum	14.059934
Bombus	BCWBS368-24	Bombus ruderarius	BCWBS058-24	Bombus lapidarius	16.858458
Bombus	BCWBS368-24	Bombus ruderarius	BCWBS066-24	Bombus hortorum	14.059934
Bombus	BCWBS368-24	Bombus ruderarius	BCWBS068-24	Bombus sylvarum	5.208541
Bombus	BCWBS368-24	Bombus ruderarius	BCWBS077-24	Bombus sylvestris	17.198196
Bombus	BCWBS368-24	Bombus ruderarius	BCWBS094-24	Bombus pratorum	21.383635
Bombus	BCWBS368-24	Bombus ruderarius	BCWBS099-24	Bombus lapidarius	16.858458
Bombus	BCWBS368-24	Bombus ruderarius	BCWBS100-24	Bombus pratorum	21.383635
Bombus	BCWBS368-24	Bombus ruderarius	BCWBS105-24	Bombus hortorum	14.059934
Bombus	BCWBS368-24	Bombus ruderarius	BCWBS107-24	Bombus lucorum	15.27377
Bombus	BCWBS368-24	Bombus ruderarius	BCWBS121-24	Bombus muscorum	6.4850407
Bombus	BCWBS368-24	Bombus ruderarius	BCWBS123-24	Bombus gr. terrestris	13.22177
Bombus	BCWBS368-24	Bombus ruderarius	BCWBS131-24	Bombus pascuorum	6.569138
Bombus	BCWBS368-24	Bombus ruderarius	BCWBS138-24	Bombus gr. terrestris	13.22177
Bombus	BCWBS368-24	Bombus ruderarius	BCWBS141-24	Bombus sylvarum	5.208541
Bombus	BCWBS368-24	Bombus ruderarius	BCWBS142-24	Bombus pascuorum	7.25881
Bombus	BCWBS368-24	Bombus ruderarius	BCWBS149-24	Bombus terrestris	13.22177
Bombus	BCWBS368-24	Bombus ruderarius	BCWBS150-24	Bombus gr. terrestris	13.22177
Bombus	BCWBS368-24	Bombus ruderarius	BCWBS153-24	Bombus muscorum	6.4850407
Bombus	BCWBS368-24	Bombus ruderarius	BCWBS180-24	Bombus gr. terrestris	13.22177
Bombus	BCWBS368-24	Bombus ruderarius	BCWBS191-24	Bombus sylvarum	5.208541
Bombus	BCWBS368-24	Bombus ruderarius	BCWBS228-24	Bombus pratorum	21.383635
Bombus	BCWBS368-24	Bombus ruderarius	BCWBS232-24	Bombus pascuorum	6.569138
Bombus	BCWBS368-24	Bombus ruderarius	BCWBS295-24	Bombus vestalis	16.216433
Bombus	BCWBS368-24	Bombus ruderarius	BCWBS362-24	Bombus lucorum	13.6553545
Bombus	BCWBS368-24	Bombus ruderarius	BCWBS363-24	Bombus lucorum	13.6553545
Bombus	BCWBS368-24	Bombus ruderarius	BCWBS364-24	Bombus lucorum	13.6553545
Bombus	BCWBS368-24	Bombus ruderarius	BCWBS365-24	Bombus terrestris	11.819826
Bombus	BCWBS368-24	Bombus ruderarius	BCWBS366-24	Bombus terrestris	12.0451565
Bombus	BCWBS368-24	Bombus ruderarius	BCWBS367-24	Bombus terrestris	11.819826
Bombus	BCWBS369-24	Bombus ruderarius	BCWBS009-24	Bombus gr. terrestris	12.27927
Bombus	BCWBS369-24	Bombus ruderarius	BCWBS048-24	Bombus lapidarius	15.644815
Bombus	BCWBS369-24	Bombus ruderarius	BCWBS053-24	Bombus hortorum	13.046922
Bombus	BCWBS369-24	Bombus ruderarius	BCWBS058-24	Bombus lapidarius	15.644815
Bombus	BCWBS369-24	Bombus ruderarius	BCWBS066-24	Bombus hortorum	13.046922
Bombus	BCWBS369-24	Bombus ruderarius	BCWBS068-24	Bombus sylvarum	4.860329
Bombus	BCWBS369-24	Bombus ruderarius	BCWBS077-24	Bombus sylvestris	15.883382
Bombus	BCWBS369-24	Bombus ruderarius	BCWBS094-24	Bombus pratorum	19.76644
Bombus	BCWBS369-24	Bombus ruderarius	BCWBS099-24	Bombus lapidarius	15.644815
Bombus	BCWBS369-24	Bombus ruderarius	BCWBS100-24	Bombus pratorum	19.76644
Bombus	BCWBS369-24	Bombus ruderarius	BCWBS105-24	Bombus hortorum	13.046922
Bombus	BCWBS369-24	Bombus ruderarius	BCWBS107-24	Bombus lucorum	14.185704
Bombus	BCWBS369-24	Bombus ruderarius	BCWBS121-24	Bombus muscorum	6.0529904
Bombus	BCWBS369-24	Bombus ruderarius	BCWBS123-24	Bombus gr. terrestris	12.27927
Bombus	BCWBS369-24	Bombus ruderarius	BCWBS131-24	Bombus pascuorum	6.1261926
Bombus	BCWBS369-24	Bombus ruderarius	BCWBS138-24	Bombus gr. terrestris	12.27927
Bombus	BCWBS369-24	Bombus ruderarius	BCWBS141-24	Bombus sylvarum	4.860329
Bombus	BCWBS369-24	Bombus ruderarius	BCWBS142-24	Bombus pascuorum	6.7672267
Bombus	BCWBS369-24	Bombus ruderarius	BCWBS149-24	Bombus terrestris	12.27927
Bombus	BCWBS369-24	Bombus ruderarius	BCWBS150-24	Bombus gr. terrestris	12.27927
Bombus	BCWBS369-24	Bombus ruderarius	BCWBS153-24	Bombus muscorum	6.0529904
Bombus	BCWBS369-24	Bombus ruderarius	BCWBS180-24	Bombus gr. terrestris	12.27927
Bombus	BCWBS369-24	Bombus ruderarius	BCWBS191-24	Bombus sylvarum	4.860329
Bombus	BCWBS369-24	Bombus ruderarius	BCWBS228-24	Bombus pratorum	19.76644
Bombus	BCWBS369-24	Bombus ruderarius	BCWBS232-24	Bombus pascuorum	6.1261926
Bombus	BCWBS369-24	Bombus ruderarius	BCWBS295-24	Bombus vestalis	15.281699
Bombus	BCWBS369-24	Bombus ruderarius	BCWBS362-24	Bombus lucorum	12.930475
Bombus	BCWBS369-24	Bombus ruderarius	BCWBS363-24	Bombus lucorum	13.487312
Bombus	BCWBS369-24	Bombus ruderarius	BCWBS364-24	Bombus lucorum	13.084808
Bombus	BCWBS369-24	Bombus ruderarius	BCWBS365-24	Bombus terrestris	11.061242
Bombus	BCWBS369-24	Bombus ruderarius	BCWBS366-24	Bombus terrestris	11.893988
Bombus	BCWBS369-24	Bombus ruderarius	BCWBS367-24	Bombus terrestris	11.061242
Bombus	BCWBS389-24	Bombus pomorum	BCWBS009-24	Bombus gr. terrestris	17.521633
Bombus	BCWBS389-24	Bombus pomorum	BCWBS042-24	Bombus ruderarius	16.740366
Bombus	BCWBS389-24	Bombus pomorum	BCWBS048-24	Bombus lapidarius	23.107437
Bombus	BCWBS389-24	Bombus pomorum	BCWBS053-24	Bombus hortorum	17.671537
Bombus	BCWBS389-24	Bombus pomorum	BCWBS058-24	Bombus lapidarius	23.107437
Bombus	BCWBS389-24	Bombus pomorum	BCWBS066-24	Bombus hortorum	17.671537
Bombus	BCWBS389-24	Bombus pomorum	BCWBS068-24	Bombus sylvarum	15.191264
Bombus	BCWBS389-24	Bombus pomorum	BCWBS077-24	Bombus sylvestris	21.010359
Bombus	BCWBS389-24	Bombus pomorum	BCWBS094-24	Bombus pratorum	21.82034
Bombus	BCWBS389-24	Bombus pomorum	BCWBS099-24	Bombus lapidarius	23.107437
Bombus	BCWBS389-24	Bombus pomorum	BCWBS100-24	Bombus pratorum	21.82034
Bombus	BCWBS389-24	Bombus pomorum	BCWBS105-24	Bombus hortorum	17.671537
Bombus	BCWBS389-24	Bombus pomorum	BCWBS107-24	Bombus lucorum	18.199205
Bombus	BCWBS389-24	Bombus pomorum	BCWBS108-24	Bombus ruderarius	16.740366
Bombus	BCWBS389-24	Bombus pomorum	BCWBS115-24	Bombus ruderarius	16.740366
Bombus	BCWBS389-24	Bombus pomorum	BCWBS121-24	Bombus muscorum	15.220152
Bombus	BCWBS389-24	Bombus pomorum	BCWBS123-24	Bombus gr. terrestris	17.521633
Bombus	BCWBS389-24	Bombus pomorum	BCWBS131-24	Bombus pascuorum	16.858412
Bombus	BCWBS389-24	Bombus pomorum	BCWBS138-24	Bombus gr. terrestris	17.521633
Bombus	BCWBS389-24	Bombus pomorum	BCWBS141-24	Bombus sylvarum	15.191264
Bombus	BCWBS389-24	Bombus pomorum	BCWBS142-24	Bombus pascuorum	17.658426
Bombus	BCWBS389-24	Bombus pomorum	BCWBS149-24	Bombus terrestris	17.521633
Bombus	BCWBS389-24	Bombus pomorum	BCWBS150-24	Bombus gr. terrestris	17.521633
Bombus	BCWBS389-24	Bombus pomorum	BCWBS153-24	Bombus muscorum	15.220152
Bombus	BCWBS389-24	Bombus pomorum	BCWBS180-24	Bombus gr. terrestris	17.521633
Bombus	BCWBS389-24	Bombus pomorum	BCWBS191-24	Bombus sylvarum	15.191264
Bombus	BCWBS389-24	Bombus pomorum	BCWBS228-24	Bombus pratorum	21.82034
Bombus	BCWBS389-24	Bombus pomorum	BCWBS232-24	Bombus pascuorum	16.858412
Bombus	BCWBS389-24	Bombus pomorum	BCWBS295-24	Bombus vestalis	21.233276
Bombus	BCWBS389-24	Bombus pomorum	BCWBS362-24	Bombus lucorum	16.05446
Bombus	BCWBS389-24	Bombus pomorum	BCWBS363-24	Bombus lucorum	16.05446
Bombus	BCWBS389-24	Bombus pomorum	BCWBS364-24	Bombus lucorum	16.256016
Bombus	BCWBS389-24	Bombus pomorum	BCWBS365-24	Bombus terrestris	15.455257
Bombus	BCWBS389-24	Bombus pomorum	BCWBS366-24	Bombus terrestris	15.950091
Bombus	BCWBS389-24	Bombus pomorum	BCWBS367-24	Bombus terrestris	15.551744
Bombus	BCWBS389-24	Bombus pomorum	BCWBS368-24	Bombus ruderarius	15.149288
Bombus	BCWBS389-24	Bombus pomorum	BCWBS369-24	Bombus ruderarius	14.959781
Bombus	BCWBS390-24	Bombus pomorum	BCWBS009-24	Bombus gr. terrestris	16.587564
Bombus	BCWBS390-24	Bombus pomorum	BCWBS042-24	Bombus ruderarius	15.852261
Bombus	BCWBS390-24	Bombus pomorum	BCWBS048-24	Bombus lapidarius	21.836283
Bombus	BCWBS390-24	Bombus pomorum	BCWBS053-24	Bombus hortorum	16.721478
Bombus	BCWBS390-24	Bombus pomorum	BCWBS058-24	Bombus lapidarius	21.836283
Bombus	BCWBS390-24	Bombus pomorum	BCWBS066-24	Bombus hortorum	16.721478
Bombus	BCWBS390-24	Bombus pomorum	BCWBS068-24	Bombus sylvarum	14.39355
Bombus	BCWBS390-24	Bombus pomorum	BCWBS077-24	Bombus sylvestris	19.813139
Bombus	BCWBS390-24	Bombus pomorum	BCWBS094-24	Bombus pratorum	20.611582
Bombus	BCWBS390-24	Bombus pomorum	BCWBS099-24	Bombus lapidarius	21.836283
Bombus	BCWBS390-24	Bombus pomorum	BCWBS100-24	Bombus pratorum	20.611582
Bombus	BCWBS390-24	Bombus pomorum	BCWBS105-24	Bombus hortorum	16.721478
Bombus	BCWBS390-24	Bombus pomorum	BCWBS107-24	Bombus lucorum	17.229725
Bombus	BCWBS390-24	Bombus pomorum	BCWBS108-24	Bombus ruderarius	15.852261
Bombus	BCWBS390-24	Bombus pomorum	BCWBS115-24	Bombus ruderarius	15.852261
Bombus	BCWBS390-24	Bombus pomorum	BCWBS121-24	Bombus muscorum	14.419224
Bombus	BCWBS390-24	Bombus pomorum	BCWBS123-24	Bombus gr. terrestris	16.587564
Bombus	BCWBS390-24	Bombus pomorum	BCWBS131-24	Bombus pascuorum	15.958025
Bombus	BCWBS390-24	Bombus pomorum	BCWBS138-24	Bombus gr. terrestris	16.587564
Bombus	BCWBS390-24	Bombus pomorum	BCWBS141-24	Bombus sylvarum	14.39355
Bombus	BCWBS390-24	Bombus pomorum	BCWBS142-24	Bombus pascuorum	16.709919
Bombus	BCWBS390-24	Bombus pomorum	BCWBS149-24	Bombus terrestris	16.587564
Bombus	BCWBS390-24	Bombus pomorum	BCWBS150-24	Bombus gr. terrestris	16.587564
Bombus	BCWBS390-24	Bombus pomorum	BCWBS153-24	Bombus muscorum	14.419224
Bombus	BCWBS390-24	Bombus pomorum	BCWBS180-24	Bombus gr. terrestris	16.587564
Bombus	BCWBS390-24	Bombus pomorum	BCWBS191-24	Bombus sylvarum	14.39355
Bombus	BCWBS390-24	Bombus pomorum	BCWBS228-24	Bombus pratorum	20.611582
Bombus	BCWBS390-24	Bombus pomorum	BCWBS232-24	Bombus pascuorum	15.958025
Bombus	BCWBS390-24	Bombus pomorum	BCWBS295-24	Bombus vestalis	20.255224
Bombus	BCWBS390-24	Bombus pomorum	BCWBS362-24	Bombus lucorum	15.386856
Bombus	BCWBS390-24	Bombus pomorum	BCWBS363-24	Bombus lucorum	16.05446
Bombus	BCWBS390-24	Bombus pomorum	BCWBS364-24	Bombus lucorum	15.761352
Bombus	BCWBS390-24	Bombus pomorum	BCWBS365-24	Bombus terrestris	14.724569
Bombus	BCWBS390-24	Bombus pomorum	BCWBS366-24	Bombus terrestris	15.950091
Bombus	BCWBS390-24	Bombus pomorum	BCWBS367-24	Bombus terrestris	14.812088
Bombus	BCWBS390-24	Bombus pomorum	BCWBS368-24	Bombus ruderarius	15.149288
Bombus	BCWBS390-24	Bombus pomorum	BCWBS369-24	Bombus ruderarius	14.247058
Bombus	BCWBS391-24	Bombus ruderatus	BCWBS009-24	Bombus gr. terrestris	14.85067
Bombus	BCWBS391-24	Bombus ruderatus	BCWBS042-24	Bombus ruderarius	12.093483
Bombus	BCWBS391-24	Bombus ruderatus	BCWBS048-24	Bombus lapidarius	17.65003
Bombus	BCWBS391-24	Bombus ruderatus	BCWBS053-24	Bombus hortorum	5.234683
Bombus	BCWBS391-24	Bombus ruderatus	BCWBS058-24	Bombus lapidarius	17.65003
Bombus	BCWBS391-24	Bombus ruderatus	BCWBS066-24	Bombus hortorum	5.234683
Bombus	BCWBS391-24	Bombus ruderatus	BCWBS068-24	Bombus sylvarum	12.065603
Bombus	BCWBS391-24	Bombus ruderatus	BCWBS077-24	Bombus sylvestris	14.800074
Bombus	BCWBS391-24	Bombus ruderatus	BCWBS094-24	Bombus pratorum	16.200686
Bombus	BCWBS391-24	Bombus ruderatus	BCWBS099-24	Bombus lapidarius	17.65003
Bombus	BCWBS391-24	Bombus ruderatus	BCWBS100-24	Bombus pratorum	16.200686
Bombus	BCWBS391-24	Bombus ruderatus	BCWBS105-24	Bombus hortorum	5.234683
Bombus	BCWBS391-24	Bombus ruderatus	BCWBS107-24	Bombus lucorum	16.377853
Bombus	BCWBS391-24	Bombus ruderatus	BCWBS108-24	Bombus ruderarius	12.093483
Bombus	BCWBS391-24	Bombus ruderatus	BCWBS115-24	Bombus ruderarius	12.093483
Bombus	BCWBS391-24	Bombus ruderatus	BCWBS121-24	Bombus muscorum	12.032019
Bombus	BCWBS391-24	Bombus ruderatus	BCWBS123-24	Bombus gr. terrestris	14.85067
Bombus	BCWBS391-24	Bombus ruderatus	BCWBS131-24	Bombus pascuorum	12.823208
Bombus	BCWBS391-24	Bombus ruderatus	BCWBS138-24	Bombus gr. terrestris	14.85067
Bombus	BCWBS391-24	Bombus ruderatus	BCWBS141-24	Bombus sylvarum	12.065603
Bombus	BCWBS391-24	Bombus ruderatus	BCWBS142-24	Bombus pascuorum	13.512876
Bombus	BCWBS391-24	Bombus ruderatus	BCWBS149-24	Bombus terrestris	14.85067
Bombus	BCWBS391-24	Bombus ruderatus	BCWBS150-24	Bombus gr. terrestris	14.85067
Bombus	BCWBS391-24	Bombus ruderatus	BCWBS153-24	Bombus muscorum	12.032019
Bombus	BCWBS391-24	Bombus ruderatus	BCWBS180-24	Bombus gr. terrestris	14.85067
Bombus	BCWBS391-24	Bombus ruderatus	BCWBS191-24	Bombus sylvarum	12.065603
Bombus	BCWBS391-24	Bombus ruderatus	BCWBS228-24	Bombus pratorum	16.200686
Bombus	BCWBS391-24	Bombus ruderatus	BCWBS232-24	Bombus pascuorum	12.823208
Bombus	BCWBS391-24	Bombus ruderatus	BCWBS295-24	Bombus vestalis	14.438166
Bombus	BCWBS391-24	Bombus ruderatus	BCWBS362-24	Bombus lucorum	14.905569
Bombus	BCWBS391-24	Bombus ruderatus	BCWBS363-24	Bombus lucorum	15.558074
Bombus	BCWBS391-24	Bombus ruderatus	BCWBS364-24	Bombus lucorum	15.271526
Bombus	BCWBS391-24	Bombus ruderatus	BCWBS365-24	Bombus terrestris	13.223177
Bombus	BCWBS391-24	Bombus ruderatus	BCWBS366-24	Bombus terrestris	14.567473
Bombus	BCWBS391-24	Bombus ruderatus	BCWBS367-24	Bombus terrestris	13.377443
Bombus	BCWBS391-24	Bombus ruderatus	BCWBS368-24	Bombus ruderarius	11.792321
Bombus	BCWBS391-24	Bombus ruderatus	BCWBS369-24	Bombus ruderarius	11.036712
Bombus	BCWBS391-24	Bombus ruderatus	BCWBS389-24	Bombus pomorum	15.474327
Bombus	BCWBS391-24	Bombus ruderatus	BCWBS390-24	Bombus pomorum	14.741688
Bombus	BCWBS392-24	Bombus sylvarum	BCWBS009-24	Bombus gr. terrestris	10.527185
Bombus	BCWBS392-24	Bombus sylvarum	BCWBS042-24	Bombus ruderarius	5.0126553
Bombus	BCWBS392-24	Bombus sylvarum	BCWBS048-24	Bombus lapidarius	17.72061
Bombus	BCWBS392-24	Bombus sylvarum	BCWBS053-24	Bombus hortorum	11.981184
Bombus	BCWBS392-24	Bombus sylvarum	BCWBS058-24	Bombus lapidarius	17.72061
Bombus	BCWBS392-24	Bombus sylvarum	BCWBS066-24	Bombus hortorum	11.981184
Bombus	BCWBS392-24	Bombus sylvarum	BCWBS077-24	Bombus sylvestris	14.107604
Bombus	BCWBS392-24	Bombus sylvarum	BCWBS094-24	Bombus pratorum	22.08365
Bombus	BCWBS392-24	Bombus sylvarum	BCWBS099-24	Bombus lapidarius	17.72061
Bombus	BCWBS392-24	Bombus sylvarum	BCWBS100-24	Bombus pratorum	22.08365
Bombus	BCWBS392-24	Bombus sylvarum	BCWBS105-24	Bombus hortorum	11.981184
Bombus	BCWBS392-24	Bombus sylvarum	BCWBS107-24	Bombus lucorum	11.901753
Bombus	BCWBS392-24	Bombus sylvarum	BCWBS108-24	Bombus ruderarius	5.0126553
Bombus	BCWBS392-24	Bombus sylvarum	BCWBS115-24	Bombus ruderarius	5.0126553
Bombus	BCWBS392-24	Bombus sylvarum	BCWBS121-24	Bombus muscorum	1.8405831
Bombus	BCWBS392-24	Bombus sylvarum	BCWBS123-24	Bombus gr. terrestris	10.527185
Bombus	BCWBS392-24	Bombus sylvarum	BCWBS131-24	Bombus pascuorum	5.0453377
Bombus	BCWBS392-24	Bombus sylvarum	BCWBS138-24	Bombus gr. terrestris	10.527185
Bombus	BCWBS392-24	Bombus sylvarum	BCWBS142-24	Bombus pascuorum	5.698946
Bombus	BCWBS392-24	Bombus sylvarum	BCWBS149-24	Bombus terrestris	10.527185
Bombus	BCWBS392-24	Bombus sylvarum	BCWBS150-24	Bombus gr. terrestris	10.527185
Bombus	BCWBS392-24	Bombus sylvarum	BCWBS153-24	Bombus muscorum	1.8405831
Bombus	BCWBS392-24	Bombus sylvarum	BCWBS180-24	Bombus gr. terrestris	10.527185
Bombus	BCWBS392-24	Bombus sylvarum	BCWBS228-24	Bombus pratorum	22.08365
Bombus	BCWBS392-24	Bombus sylvarum	BCWBS232-24	Bombus pascuorum	5.0453377
Bombus	BCWBS392-24	Bombus sylvarum	BCWBS295-24	Bombus vestalis	16.231499
Bombus	BCWBS392-24	Bombus sylvarum	BCWBS362-24	Bombus lucorum	10.69659
Bombus	BCWBS392-24	Bombus sylvarum	BCWBS363-24	Bombus lucorum	10.957617
Bombus	BCWBS392-24	Bombus sylvarum	BCWBS364-24	Bombus lucorum	10.69659
Bombus	BCWBS392-24	Bombus sylvarum	BCWBS365-24	Bombus terrestris	9.466672
Bombus	BCWBS392-24	Bombus sylvarum	BCWBS366-24	Bombus terrestris	9.876313
Bombus	BCWBS392-24	Bombus sylvarum	BCWBS367-24	Bombus terrestris	9.466672
Bombus	BCWBS392-24	Bombus sylvarum	BCWBS368-24	Bombus ruderarius	4.68933
Bombus	BCWBS392-24	Bombus sylvarum	BCWBS369-24	Bombus ruderarius	4.529963
Bombus	BCWBS392-24	Bombus sylvarum	BCWBS389-24	Bombus pomorum	13.5909395
Bombus	BCWBS392-24	Bombus sylvarum	BCWBS390-24	Bombus pomorum	13.262339
Bombus	BCWBS392-24	Bombus sylvarum	BCWBS391-24	Bombus ruderatus	11.343411
Bombus	BCWBS393-24	Bombus pyrenaeus	BCWBS009-24	Bombus gr. terrestris	19.084404
Bombus	BCWBS393-24	Bombus pyrenaeus	BCWBS042-24	Bombus ruderarius	17.138832
Bombus	BCWBS393-24	Bombus pyrenaeus	BCWBS048-24	Bombus lapidarius	26.271957
Bombus	BCWBS393-24	Bombus pyrenaeus	BCWBS053-24	Bombus hortorum	18.17522
Bombus	BCWBS393-24	Bombus pyrenaeus	BCWBS058-24	Bombus lapidarius	26.271957
Bombus	BCWBS393-24	Bombus pyrenaeus	BCWBS066-24	Bombus hortorum	18.17522
Bombus	BCWBS393-24	Bombus pyrenaeus	BCWBS068-24	Bombus sylvarum	17.114317
Bombus	BCWBS393-24	Bombus pyrenaeus	BCWBS077-24	Bombus sylvestris	14.694669
Bombus	BCWBS393-24	Bombus pyrenaeus	BCWBS094-24	Bombus pratorum	19.581108
Bombus	BCWBS393-24	Bombus pyrenaeus	BCWBS099-24	Bombus lapidarius	26.271957
Bombus	BCWBS393-24	Bombus pyrenaeus	BCWBS100-24	Bombus pratorum	19.581108
Bombus	BCWBS393-24	Bombus pyrenaeus	BCWBS105-24	Bombus hortorum	18.17522
Bombus	BCWBS393-24	Bombus pyrenaeus	BCWBS107-24	Bombus lucorum	22.945951
Bombus	BCWBS393-24	Bombus pyrenaeus	BCWBS108-24	Bombus ruderarius	17.138832
Bombus	BCWBS393-24	Bombus pyrenaeus	BCWBS115-24	Bombus ruderarius	17.138832
Bombus	BCWBS393-24	Bombus pyrenaeus	BCWBS121-24	Bombus muscorum	17.094904
Bombus	BCWBS393-24	Bombus pyrenaeus	BCWBS123-24	Bombus gr. terrestris	19.084404
Bombus	BCWBS393-24	Bombus pyrenaeus	BCWBS131-24	Bombus pascuorum	17.222986
Bombus	BCWBS393-24	Bombus pyrenaeus	BCWBS138-24	Bombus gr. terrestris	19.084404
Bombus	BCWBS393-24	Bombus pyrenaeus	BCWBS141-24	Bombus sylvarum	17.114317
Bombus	BCWBS393-24	Bombus pyrenaeus	BCWBS142-24	Bombus pascuorum	18.029455
Bombus	BCWBS393-24	Bombus pyrenaeus	BCWBS149-24	Bombus terrestris	19.084404
Bombus	BCWBS393-24	Bombus pyrenaeus	BCWBS150-24	Bombus gr. terrestris	19.084404
Bombus	BCWBS393-24	Bombus pyrenaeus	BCWBS153-24	Bombus muscorum	17.094904
Bombus	BCWBS393-24	Bombus pyrenaeus	BCWBS180-24	Bombus gr. terrestris	19.084404
Bombus	BCWBS393-24	Bombus pyrenaeus	BCWBS191-24	Bombus sylvarum	17.114317
Bombus	BCWBS393-24	Bombus pyrenaeus	BCWBS228-24	Bombus pratorum	19.581108
Bombus	BCWBS393-24	Bombus pyrenaeus	BCWBS232-24	Bombus pascuorum	17.222986
Bombus	BCWBS393-24	Bombus pyrenaeus	BCWBS295-24	Bombus vestalis	19.158464
Bombus	BCWBS393-24	Bombus pyrenaeus	BCWBS362-24	Bombus lucorum	21.807177
Bombus	BCWBS393-24	Bombus pyrenaeus	BCWBS363-24	Bombus lucorum	21.807177
Bombus	BCWBS393-24	Bombus pyrenaeus	BCWBS364-24	Bombus lucorum	21.807177
Bombus	BCWBS393-24	Bombus pyrenaeus	BCWBS365-24	Bombus terrestris	18.144224
Bombus	BCWBS393-24	Bombus pyrenaeus	BCWBS366-24	Bombus terrestris	18.144224
Bombus	BCWBS393-24	Bombus pyrenaeus	BCWBS367-24	Bombus terrestris	18.144224
Bombus	BCWBS393-24	Bombus pyrenaeus	BCWBS368-24	Bombus ruderarius	16.319197
Bombus	BCWBS393-24	Bombus pyrenaeus	BCWBS369-24	Bombus ruderarius	16.319197
Bombus	BCWBS393-24	Bombus pyrenaeus	BCWBS389-24	Bombus pomorum	16.27984
Bombus	BCWBS393-24	Bombus pyrenaeus	BCWBS390-24	Bombus pomorum	16.27984
Bombus	BCWBS393-24	Bombus pyrenaeus	BCWBS391-24	Bombus ruderatus	16.319197
Bombus	BCWBS393-24	Bombus pyrenaeus	BCWBS392-24	Bombus sylvarum	16.297235
Bombus	BCWBS394-24	Bombus monticola	BCWBS009-24	Bombus gr. terrestris	14.044054
Bombus	BCWBS394-24	Bombus monticola	BCWBS042-24	Bombus ruderarius	13.256243
Bombus	BCWBS394-24	Bombus monticola	BCWBS048-24	Bombus lapidarius	9.810239
Bombus	BCWBS394-24	Bombus monticola	BCWBS053-24	Bombus hortorum	16.231499
Bombus	BCWBS394-24	Bombus monticola	BCWBS058-24	Bombus lapidarius	9.810239
Bombus	BCWBS394-24	Bombus monticola	BCWBS066-24	Bombus hortorum	16.231499
Bombus	BCWBS394-24	Bombus monticola	BCWBS068-24	Bombus sylvarum	13.274405
Bombus	BCWBS394-24	Bombus monticola	BCWBS077-24	Bombus sylvestris	17.712744
Bombus	BCWBS394-24	Bombus monticola	BCWBS094-24	Bombus pratorum	18.374678
Bombus	BCWBS394-24	Bombus monticola	BCWBS099-24	Bombus lapidarius	9.810239
Bombus	BCWBS394-24	Bombus monticola	BCWBS100-24	Bombus pratorum	18.374678
Bombus	BCWBS394-24	Bombus monticola	BCWBS105-24	Bombus hortorum	16.231499
Bombus	BCWBS394-24	Bombus monticola	BCWBS107-24	Bombus lucorum	14.684666
Bombus	BCWBS394-24	Bombus monticola	BCWBS108-24	Bombus ruderarius	13.256243
Bombus	BCWBS394-24	Bombus monticola	BCWBS115-24	Bombus ruderarius	13.256243
Bombus	BCWBS394-24	Bombus monticola	BCWBS121-24	Bombus muscorum	14.004385
Bombus	BCWBS394-24	Bombus monticola	BCWBS123-24	Bombus gr. terrestris	14.044054
Bombus	BCWBS394-24	Bombus monticola	BCWBS131-24	Bombus pascuorum	12.713948
Bombus	BCWBS394-24	Bombus monticola	BCWBS138-24	Bombus gr. terrestris	14.044054
Bombus	BCWBS394-24	Bombus monticola	BCWBS141-24	Bombus sylvarum	13.274405
Bombus	BCWBS394-24	Bombus monticola	BCWBS142-24	Bombus pascuorum	13.385099
Bombus	BCWBS394-24	Bombus monticola	BCWBS149-24	Bombus terrestris	14.044054
Bombus	BCWBS394-24	Bombus monticola	BCWBS150-24	Bombus gr. terrestris	14.044054
Bombus	BCWBS394-24	Bombus monticola	BCWBS153-24	Bombus muscorum	14.004385
Bombus	BCWBS394-24	Bombus monticola	BCWBS180-24	Bombus gr. terrestris	14.044054
Bombus	BCWBS394-24	Bombus monticola	BCWBS191-24	Bombus sylvarum	13.274405
Bombus	BCWBS394-24	Bombus monticola	BCWBS228-24	Bombus pratorum	18.374678
Bombus	BCWBS394-24	Bombus monticola	BCWBS232-24	Bombus pascuorum	12.713948
Bombus	BCWBS394-24	Bombus monticola	BCWBS295-24	Bombus vestalis	21.15716
Bombus	BCWBS394-24	Bombus monticola	BCWBS362-24	Bombus lucorum	14.498808
Bombus	BCWBS394-24	Bombus monticola	BCWBS363-24	Bombus lucorum	15.17094
Bombus	BCWBS394-24	Bombus monticola	BCWBS364-24	Bombus lucorum	14.684666
Bombus	BCWBS394-24	Bombus monticola	BCWBS365-24	Bombus terrestris	13.52444
Bombus	BCWBS394-24	Bombus monticola	BCWBS366-24	Bombus terrestris	14.508685
Bombus	BCWBS394-24	Bombus monticola	BCWBS367-24	Bombus terrestris	13.608347
Bombus	BCWBS394-24	Bombus monticola	BCWBS368-24	Bombus ruderarius	13.870966
Bombus	BCWBS394-24	Bombus monticola	BCWBS369-24	Bombus ruderarius	12.928897
Bombus	BCWBS394-24	Bombus monticola	BCWBS389-24	Bombus pomorum	15.118241
Bombus	BCWBS394-24	Bombus monticola	BCWBS390-24	Bombus pomorum	14.360634
Bombus	BCWBS394-24	Bombus monticola	BCWBS391-24	Bombus ruderatus	14.900168
Bombus	BCWBS394-24	Bombus monticola	BCWBS392-24	Bombus sylvarum	13.359115
Bombus	BCWBS394-24	Bombus monticola	BCWBS393-24	Bombus pyrenaeus	20.060522
Bombus	BCWBS395-24	Bombus ruderarius	BCWBS009-24	Bombus gr. terrestris	12.862709
Bombus	BCWBS395-24	Bombus ruderarius	BCWBS048-24	Bombus lapidarius	16.395859
Bombus	BCWBS395-24	Bombus ruderarius	BCWBS053-24	Bombus hortorum	13.67379
Bombus	BCWBS395-24	Bombus ruderarius	BCWBS058-24	Bombus lapidarius	16.395859
Bombus	BCWBS395-24	Bombus ruderarius	BCWBS066-24	Bombus hortorum	13.67379
Bombus	BCWBS395-24	Bombus ruderarius	BCWBS068-24	Bombus sylvarum	5.076293
Bombus	BCWBS395-24	Bombus ruderarius	BCWBS077-24	Bombus sylvestris	16.695463
Bombus	BCWBS395-24	Bombus ruderarius	BCWBS094-24	Bombus pratorum	20.765558
Bombus	BCWBS395-24	Bombus ruderarius	BCWBS099-24	Bombus lapidarius	16.395859
Bombus	BCWBS395-24	Bombus ruderarius	BCWBS100-24	Bombus pratorum	20.765558
Bombus	BCWBS395-24	Bombus ruderarius	BCWBS105-24	Bombus hortorum	13.67379
Bombus	BCWBS395-24	Bombus ruderarius	BCWBS107-24	Bombus lucorum	14.859237
Bombus	BCWBS395-24	Bombus ruderarius	BCWBS121-24	Bombus muscorum	6.320972
Bombus	BCWBS395-24	Bombus ruderarius	BCWBS123-24	Bombus gr. terrestris	12.862709
Bombus	BCWBS395-24	Bombus ruderarius	BCWBS131-24	Bombus pascuorum	6.4008408
Bombus	BCWBS395-24	Bombus ruderarius	BCWBS138-24	Bombus gr. terrestris	12.862709
Bombus	BCWBS395-24	Bombus ruderarius	BCWBS141-24	Bombus sylvarum	5.076293
Bombus	BCWBS395-24	Bombus ruderarius	BCWBS142-24	Bombus pascuorum	7.0719967
Bombus	BCWBS395-24	Bombus ruderarius	BCWBS149-24	Bombus terrestris	12.862709
Bombus	BCWBS395-24	Bombus ruderarius	BCWBS150-24	Bombus gr. terrestris	12.862709
Bombus	BCWBS395-24	Bombus ruderarius	BCWBS153-24	Bombus muscorum	6.320972
Bombus	BCWBS395-24	Bombus ruderarius	BCWBS180-24	Bombus gr. terrestris	12.862709
Bombus	BCWBS395-24	Bombus ruderarius	BCWBS191-24	Bombus sylvarum	5.076293
Bombus	BCWBS395-24	Bombus ruderarius	BCWBS228-24	Bombus pratorum	20.765558
Bombus	BCWBS395-24	Bombus ruderarius	BCWBS232-24	Bombus pascuorum	6.4008408
Bombus	BCWBS395-24	Bombus ruderarius	BCWBS295-24	Bombus vestalis	15.787169
Bombus	BCWBS395-24	Bombus ruderarius	BCWBS362-24	Bombus lucorum	13.24288
Bombus	BCWBS395-24	Bombus ruderarius	BCWBS363-24	Bombus lucorum	13.404831
Bombus	BCWBS395-24	Bombus ruderarius	BCWBS364-24	Bombus lucorum	13.323362
Bombus	BCWBS395-24	Bombus ruderarius	BCWBS365-24	Bombus terrestris	11.462479
Bombus	BCWBS395-24	Bombus ruderarius	BCWBS366-24	Bombus terrestris	11.893988
Bombus	BCWBS395-24	Bombus ruderarius	BCWBS367-24	Bombus terrestris	11.462479
Bombus	BCWBS395-24	Bombus ruderarius	BCWBS389-24	Bombus pomorum	14.866803
Bombus	BCWBS395-24	Bombus ruderarius	BCWBS390-24	Bombus pomorum	14.684285
Bombus	BCWBS395-24	Bombus ruderarius	BCWBS391-24	Bombus ruderatus	11.436391
Bombus	BCWBS395-24	Bombus ruderarius	BCWBS392-24	Bombus sylvarum	4.5818696
Bombus	BCWBS395-24	Bombus ruderarius	BCWBS393-24	Bombus pyrenaeus	16.319197
Bombus	BCWBS395-24	Bombus ruderarius	BCWBS394-24	Bombus monticola	13.512876
Bombus	BCWBS396-24	Bombus campestris	BCWBS009-24	Bombus gr. terrestris	17.254807
Bombus	BCWBS396-24	Bombus campestris	BCWBS042-24	Bombus ruderarius	14.629544
Bombus	BCWBS396-24	Bombus campestris	BCWBS048-24	Bombus lapidarius	20.893103
Bombus	BCWBS396-24	Bombus campestris	BCWBS053-24	Bombus hortorum	13.576153
Bombus	BCWBS396-24	Bombus campestris	BCWBS058-24	Bombus lapidarius	20.893103
Bombus	BCWBS396-24	Bombus campestris	BCWBS066-24	Bombus hortorum	13.576153
Bombus	BCWBS396-24	Bombus campestris	BCWBS068-24	Bombus sylvarum	11.162005
Bombus	BCWBS396-24	Bombus campestris	BCWBS077-24	Bombus sylvestris	10.394323
Bombus	BCWBS396-24	Bombus campestris	BCWBS094-24	Bombus pratorum	22.278648
Bombus	BCWBS396-24	Bombus campestris	BCWBS099-24	Bombus lapidarius	20.893103
Bombus	BCWBS396-24	Bombus campestris	BCWBS100-24	Bombus pratorum	22.278648
Bombus	BCWBS396-24	Bombus campestris	BCWBS105-24	Bombus hortorum	13.576153
Bombus	BCWBS396-24	Bombus campestris	BCWBS107-24	Bombus lucorum	16.563519
Bombus	BCWBS396-24	Bombus campestris	BCWBS108-24	Bombus ruderarius	14.629544
Bombus	BCWBS396-24	Bombus campestris	BCWBS115-24	Bombus ruderarius	14.629544
Bombus	BCWBS396-24	Bombus campestris	BCWBS121-24	Bombus muscorum	10.013112
Bombus	BCWBS396-24	Bombus campestris	BCWBS123-24	Bombus gr. terrestris	17.254807
Bombus	BCWBS396-24	Bombus campestris	BCWBS131-24	Bombus pascuorum	10.615757
Bombus	BCWBS396-24	Bombus campestris	BCWBS138-24	Bombus gr. terrestris	17.254807
Bombus	BCWBS396-24	Bombus campestris	BCWBS141-24	Bombus sylvarum	11.162005
Bombus	BCWBS396-24	Bombus campestris	BCWBS142-24	Bombus pascuorum	11.171312
Bombus	BCWBS396-24	Bombus campestris	BCWBS149-24	Bombus terrestris	17.254807
Bombus	BCWBS396-24	Bombus campestris	BCWBS150-24	Bombus gr. terrestris	17.254807
Bombus	BCWBS396-24	Bombus campestris	BCWBS153-24	Bombus muscorum	10.013112
Bombus	BCWBS396-24	Bombus campestris	BCWBS180-24	Bombus gr. terrestris	17.254807
Bombus	BCWBS396-24	Bombus campestris	BCWBS191-24	Bombus sylvarum	11.162005
Bombus	BCWBS396-24	Bombus campestris	BCWBS228-24	Bombus pratorum	22.278648
Bombus	BCWBS396-24	Bombus campestris	BCWBS232-24	Bombus pascuorum	10.615757
Bombus	BCWBS396-24	Bombus campestris	BCWBS295-24	Bombus vestalis	14.660658
Bombus	BCWBS396-24	Bombus campestris	BCWBS362-24	Bombus lucorum	15.053253
Bombus	BCWBS396-24	Bombus campestris	BCWBS363-24	Bombus lucorum	15.718748
Bombus	BCWBS396-24	Bombus campestris	BCWBS364-24	Bombus lucorum	15.42643
Bombus	BCWBS396-24	Bombus campestris	BCWBS365-24	Bombus terrestris	15.422
Bombus	BCWBS396-24	Bombus campestris	BCWBS366-24	Bombus terrestris	16.306845
Bombus	BCWBS396-24	Bombus campestris	BCWBS367-24	Bombus terrestris	15.607945
Bombus	BCWBS396-24	Bombus campestris	BCWBS368-24	Bombus ruderarius	13.887189
Bombus	BCWBS396-24	Bombus campestris	BCWBS369-24	Bombus ruderarius	13.636121
Bombus	BCWBS396-24	Bombus campestris	BCWBS389-24	Bombus pomorum	19.228802
Bombus	BCWBS396-24	Bombus campestris	BCWBS390-24	Bombus pomorum	18.984505
Bombus	BCWBS396-24	Bombus campestris	BCWBS391-24	Bombus ruderatus	13.319215
Bombus	BCWBS396-24	Bombus campestris	BCWBS392-24	Bombus sylvarum	9.518373
Bombus	BCWBS396-24	Bombus campestris	BCWBS393-24	Bombus pyrenaeus	22.120756
Bombus	BCWBS396-24	Bombus campestris	BCWBS394-24	Bombus monticola	19.290035
Bombus	BCWBS396-24	Bombus campestris	BCWBS395-24	Bombus ruderarius	13.460924
Bombus	BCWBS397-24	Bombus gerstaeckeri	BCWBS009-24	Bombus gr. terrestris	12.5024185
Bombus	BCWBS397-24	Bombus gerstaeckeri	BCWBS042-24	Bombus ruderarius	11.314939
Bombus	BCWBS397-24	Bombus gerstaeckeri	BCWBS048-24	Bombus lapidarius	14.205914
Bombus	BCWBS397-24	Bombus gerstaeckeri	BCWBS053-24	Bombus hortorum	4.9795666
Bombus	BCWBS397-24	Bombus gerstaeckeri	BCWBS058-24	Bombus lapidarius	14.205914
Bombus	BCWBS397-24	Bombus gerstaeckeri	BCWBS066-24	Bombus hortorum	4.9795666
Bombus	BCWBS397-24	Bombus gerstaeckeri	BCWBS068-24	Bombus sylvarum	10.131111
Bombus	BCWBS397-24	Bombus gerstaeckeri	BCWBS077-24	Bombus sylvestris	12.967346
Bombus	BCWBS397-24	Bombus gerstaeckeri	BCWBS094-24	Bombus pratorum	16.154272
Bombus	BCWBS397-24	Bombus gerstaeckeri	BCWBS099-24	Bombus lapidarius	14.205914
Bombus	BCWBS397-24	Bombus gerstaeckeri	BCWBS100-24	Bombus pratorum	16.154272
Bombus	BCWBS397-24	Bombus gerstaeckeri	BCWBS105-24	Bombus hortorum	4.9795666
Bombus	BCWBS397-24	Bombus gerstaeckeri	BCWBS107-24	Bombus lucorum	12.519317
Bombus	BCWBS397-24	Bombus gerstaeckeri	BCWBS108-24	Bombus ruderarius	11.314939
Bombus	BCWBS397-24	Bombus gerstaeckeri	BCWBS115-24	Bombus ruderarius	11.314939
Bombus	BCWBS397-24	Bombus gerstaeckeri	BCWBS121-24	Bombus muscorum	10.108088
Bombus	BCWBS397-24	Bombus gerstaeckeri	BCWBS123-24	Bombus gr. terrestris	12.5024185
Bombus	BCWBS397-24	Bombus gerstaeckeri	BCWBS131-24	Bombus pascuorum	10.750503
Bombus	BCWBS397-24	Bombus gerstaeckeri	BCWBS138-24	Bombus gr. terrestris	12.5024185
Bombus	BCWBS397-24	Bombus gerstaeckeri	BCWBS141-24	Bombus sylvarum	10.131111
Bombus	BCWBS397-24	Bombus gerstaeckeri	BCWBS142-24	Bombus pascuorum	11.321935
Bombus	BCWBS397-24	Bombus gerstaeckeri	BCWBS149-24	Bombus terrestris	12.5024185
Bombus	BCWBS397-24	Bombus gerstaeckeri	BCWBS150-24	Bombus gr. terrestris	12.5024185
Bombus	BCWBS397-24	Bombus gerstaeckeri	BCWBS153-24	Bombus muscorum	10.108088
Bombus	BCWBS397-24	Bombus gerstaeckeri	BCWBS180-24	Bombus gr. terrestris	12.5024185
Bombus	BCWBS397-24	Bombus gerstaeckeri	BCWBS191-24	Bombus sylvarum	10.131111
Bombus	BCWBS397-24	Bombus gerstaeckeri	BCWBS228-24	Bombus pratorum	16.154272
Bombus	BCWBS397-24	Bombus gerstaeckeri	BCWBS232-24	Bombus pascuorum	10.750503
Bombus	BCWBS397-24	Bombus gerstaeckeri	BCWBS295-24	Bombus vestalis	13.47127
Bombus	BCWBS397-24	Bombus gerstaeckeri	BCWBS362-24	Bombus lucorum	12.656643
Bombus	BCWBS397-24	Bombus gerstaeckeri	BCWBS363-24	Bombus lucorum	13.216041
Bombus	BCWBS397-24	Bombus gerstaeckeri	BCWBS364-24	Bombus lucorum	12.970336
Bombus	BCWBS397-24	Bombus gerstaeckeri	BCWBS365-24	Bombus terrestris	11.695523
Bombus	BCWBS397-24	Bombus gerstaeckeri	BCWBS366-24	Bombus terrestris	12.906196
Bombus	BCWBS397-24	Bombus gerstaeckeri	BCWBS367-24	Bombus terrestris	11.834252
Bombus	BCWBS397-24	Bombus gerstaeckeri	BCWBS368-24	Bombus ruderarius	12.7955885
Bombus	BCWBS397-24	Bombus gerstaeckeri	BCWBS369-24	Bombus ruderarius	11.951645
Bombus	BCWBS397-24	Bombus gerstaeckeri	BCWBS389-24	Bombus pomorum	13.866456
Bombus	BCWBS397-24	Bombus gerstaeckeri	BCWBS390-24	Bombus pomorum	13.198936
Bombus	BCWBS397-24	Bombus gerstaeckeri	BCWBS391-24	Bombus ruderatus	7.032707
Bombus	BCWBS397-24	Bombus gerstaeckeri	BCWBS392-24	Bombus sylvarum	10.957617
Bombus	BCWBS397-24	Bombus gerstaeckeri	BCWBS393-24	Bombus pyrenaeus	16.17227
Bombus	BCWBS397-24	Bombus gerstaeckeri	BCWBS394-24	Bombus monticola	17.372974
Bombus	BCWBS397-24	Bombus gerstaeckeri	BCWBS395-24	Bombus ruderarius	12.397607
Bombus	BCWBS397-24	Bombus gerstaeckeri	BCWBS396-24	Bombus campestris	16.474657
Bombus	BCWBS398-24	Bombus hortorum	BCWBS009-24	Bombus gr. terrestris	13.4095745
Bombus	BCWBS398-24	Bombus hortorum	BCWBS042-24	Bombus ruderarius	11.112059
Bombus	BCWBS398-24	Bombus hortorum	BCWBS048-24	Bombus lapidarius	16.282606
Bombus	BCWBS398-24	Bombus hortorum	BCWBS058-24	Bombus lapidarius	16.282606
Bombus	BCWBS398-24	Bombus hortorum	BCWBS068-24	Bombus sylvarum	9.957767
Bombus	BCWBS398-24	Bombus hortorum	BCWBS077-24	Bombus sylvestris	14.955054
Bombus	BCWBS398-24	Bombus hortorum	BCWBS094-24	Bombus pratorum	13.383156
Bombus	BCWBS398-24	Bombus hortorum	BCWBS099-24	Bombus lapidarius	16.282606
Bombus	BCWBS398-24	Bombus hortorum	BCWBS100-24	Bombus pratorum	13.383156
Bombus	BCWBS398-24	Bombus hortorum	BCWBS107-24	Bombus lucorum	15.799186
Bombus	BCWBS398-24	Bombus hortorum	BCWBS108-24	Bombus ruderarius	11.112059
Bombus	BCWBS398-24	Bombus hortorum	BCWBS115-24	Bombus ruderarius	11.112059
Bombus	BCWBS398-24	Bombus hortorum	BCWBS121-24	Bombus muscorum	9.945118
Bombus	BCWBS398-24	Bombus hortorum	BCWBS123-24	Bombus gr. terrestris	13.4095745
Bombus	BCWBS398-24	Bombus hortorum	BCWBS131-24	Bombus pascuorum	10.568985
Bombus	BCWBS398-24	Bombus hortorum	BCWBS138-24	Bombus gr. terrestris	13.4095745
Bombus	BCWBS398-24	Bombus hortorum	BCWBS141-24	Bombus sylvarum	9.957767
Bombus	BCWBS398-24	Bombus hortorum	BCWBS142-24	Bombus pascuorum	11.133962
Bombus	BCWBS398-24	Bombus hortorum	BCWBS149-24	Bombus terrestris	13.4095745
Bombus	BCWBS398-24	Bombus hortorum	BCWBS150-24	Bombus gr. terrestris	13.4095745
Bombus	BCWBS398-24	Bombus hortorum	BCWBS153-24	Bombus muscorum	9.945118
Bombus	BCWBS398-24	Bombus hortorum	BCWBS180-24	Bombus gr. terrestris	13.4095745
Bombus	BCWBS398-24	Bombus hortorum	BCWBS191-24	Bombus sylvarum	9.957767
Bombus	BCWBS398-24	Bombus hortorum	BCWBS228-24	Bombus pratorum	13.383156
Bombus	BCWBS398-24	Bombus hortorum	BCWBS232-24	Bombus pascuorum	10.568985
Bombus	BCWBS398-24	Bombus hortorum	BCWBS295-24	Bombus vestalis	15.1790905
Bombus	BCWBS398-24	Bombus hortorum	BCWBS362-24	Bombus lucorum	15.607945
Bombus	BCWBS398-24	Bombus hortorum	BCWBS363-24	Bombus lucorum	16.295763
Bombus	BCWBS398-24	Bombus hortorum	BCWBS364-24	Bombus lucorum	15.993665
Bombus	BCWBS398-24	Bombus hortorum	BCWBS365-24	Bombus terrestris	12.052081
Bombus	BCWBS398-24	Bombus hortorum	BCWBS366-24	Bombus terrestris	13.274405
Bombus	BCWBS398-24	Bombus hortorum	BCWBS367-24	Bombus terrestris	12.192383
Bombus	BCWBS398-24	Bombus hortorum	BCWBS368-24	Bombus ruderarius	13.216041
Bombus	BCWBS398-24	Bombus hortorum	BCWBS369-24	Bombus ruderarius	12.357811
Bombus	BCWBS398-24	Bombus hortorum	BCWBS389-24	Bombus pomorum	16.256016
Bombus	BCWBS398-24	Bombus hortorum	BCWBS390-24	Bombus pomorum	15.478799
Bombus	BCWBS398-24	Bombus hortorum	BCWBS391-24	Bombus ruderatus	5.772327
Bombus	BCWBS398-24	Bombus hortorum	BCWBS392-24	Bombus sylvarum	11.39359
Bombus	BCWBS398-24	Bombus hortorum	BCWBS393-24	Bombus pyrenaeus	18.035727
Bombus	BCWBS398-24	Bombus hortorum	BCWBS394-24	Bombus monticola	16.193802
Bombus	BCWBS398-24	Bombus hortorum	BCWBS395-24	Bombus ruderarius	12.811565
Bombus	BCWBS398-24	Bombus hortorum	BCWBS396-24	Bombus campestris	17.377472
Bombus	BCWBS398-24	Bombus hortorum	BCWBS397-24	Bombus gerstaeckeri	3.8801756
Bombus	BCWBS399-24	Bombus hortorum	BCWBS009-24	Bombus gr. terrestris	12.838139
Bombus	BCWBS399-24	Bombus hortorum	BCWBS042-24	Bombus ruderarius	10.559564
Bombus	BCWBS399-24	Bombus hortorum	BCWBS048-24	Bombus lapidarius	15.683797
Bombus	BCWBS399-24	Bombus hortorum	BCWBS058-24	Bombus lapidarius	15.683797
Bombus	BCWBS399-24	Bombus hortorum	BCWBS068-24	Bombus sylvarum	9.408312
Bombus	BCWBS399-24	Bombus hortorum	BCWBS077-24	Bombus sylvestris	14.528078
Bombus	BCWBS399-24	Bombus hortorum	BCWBS094-24	Bombus pratorum	13.383156
Bombus	BCWBS399-24	Bombus hortorum	BCWBS099-24	Bombus lapidarius	15.683797
Bombus	BCWBS399-24	Bombus hortorum	BCWBS100-24	Bombus pratorum	13.383156
Bombus	BCWBS399-24	Bombus hortorum	BCWBS107-24	Bombus lucorum	15.210947
Bombus	BCWBS399-24	Bombus hortorum	BCWBS108-24	Bombus ruderarius	10.559564
Bombus	BCWBS399-24	Bombus hortorum	BCWBS115-24	Bombus ruderarius	10.559564
Bombus	BCWBS399-24	Bombus hortorum	BCWBS121-24	Bombus muscorum	9.38956
Bombus	BCWBS399-24	Bombus hortorum	BCWBS123-24	Bombus gr. terrestris	12.838139
Bombus	BCWBS399-24	Bombus hortorum	BCWBS131-24	Bombus pascuorum	10.010316
Bombus	BCWBS399-24	Bombus hortorum	BCWBS138-24	Bombus gr. terrestris	12.838139
Bombus	BCWBS399-24	Bombus hortorum	BCWBS141-24	Bombus sylvarum	9.408312
Bombus	BCWBS399-24	Bombus hortorum	BCWBS142-24	Bombus pascuorum	10.568985
Bombus	BCWBS399-24	Bombus hortorum	BCWBS149-24	Bombus terrestris	12.838139
Bombus	BCWBS399-24	Bombus hortorum	BCWBS150-24	Bombus gr. terrestris	12.838139
Bombus	BCWBS399-24	Bombus hortorum	BCWBS153-24	Bombus muscorum	9.38956
Bombus	BCWBS399-24	Bombus hortorum	BCWBS180-24	Bombus gr. terrestris	12.838139
Bombus	BCWBS399-24	Bombus hortorum	BCWBS191-24	Bombus sylvarum	9.408312
Bombus	BCWBS399-24	Bombus hortorum	BCWBS228-24	Bombus pratorum	13.383156
Bombus	BCWBS399-24	Bombus hortorum	BCWBS232-24	Bombus pascuorum	10.010316
Bombus	BCWBS399-24	Bombus hortorum	BCWBS295-24	Bombus vestalis	14.498808
Bombus	BCWBS399-24	Bombus hortorum	BCWBS362-24	Bombus lucorum	14.962771
Bombus	BCWBS399-24	Bombus hortorum	BCWBS363-24	Bombus lucorum	15.620077
Bombus	BCWBS399-24	Bombus hortorum	BCWBS364-24	Bombus lucorum	15.331406
Bombus	BCWBS399-24	Bombus hortorum	BCWBS365-24	Bombus terrestris	11.446012
Bombus	BCWBS399-24	Bombus hortorum	BCWBS366-24	Bombus terrestris	12.603254
Bombus	BCWBS399-24	Bombus hortorum	BCWBS367-24	Bombus terrestris	11.578876
Bombus	BCWBS399-24	Bombus hortorum	BCWBS368-24	Bombus ruderarius	12.553779
Bombus	BCWBS399-24	Bombus hortorum	BCWBS369-24	Bombus ruderarius	11.74052
Bombus	BCWBS399-24	Bombus hortorum	BCWBS389-24	Bombus pomorum	15.571073
Bombus	BCWBS399-24	Bombus hortorum	BCWBS390-24	Bombus pomorum	14.82944
Bombus	BCWBS399-24	Bombus hortorum	BCWBS391-24	Bombus ruderatus	5.2288423
Bombus	BCWBS399-24	Bombus hortorum	BCWBS392-24	Bombus sylvarum	10.760673
Bombus	BCWBS399-24	Bombus hortorum	BCWBS393-24	Bombus pyrenaeus	17.28944
Bombus	BCWBS399-24	Bombus hortorum	BCWBS394-24	Bombus monticola	15.52265
Bombus	BCWBS399-24	Bombus hortorum	BCWBS395-24	Bombus ruderarius	12.17053
Bombus	BCWBS399-24	Bombus hortorum	BCWBS396-24	Bombus campestris	17.405281
Bombus	BCWBS399-24	Bombus hortorum	BCWBS397-24	Bombus gerstaeckeri	3.4922097
Bombus	BCWBS400-24	Bombus hypnorum	BCWBS009-24	Bombus gr. terrestris	17.56511
Bombus	BCWBS400-24	Bombus hypnorum	BCWBS042-24	Bombus ruderarius	15.107463
Bombus	BCWBS400-24	Bombus hypnorum	BCWBS048-24	Bombus lapidarius	15.001099
Bombus	BCWBS400-24	Bombus hypnorum	BCWBS053-24	Bombus hortorum	12.807134
Bombus	BCWBS400-24	Bombus hypnorum	BCWBS058-24	Bombus lapidarius	15.001099
Bombus	BCWBS400-24	Bombus hypnorum	BCWBS066-24	Bombus hortorum	12.807134
Bombus	BCWBS400-24	Bombus hypnorum	BCWBS068-24	Bombus sylvarum	13.92923
Bombus	BCWBS400-24	Bombus hypnorum	BCWBS077-24	Bombus sylvestris	13.856947
Bombus	BCWBS400-24	Bombus hypnorum	BCWBS094-24	Bombus pratorum	13.97613
Bombus	BCWBS400-24	Bombus hypnorum	BCWBS099-24	Bombus lapidarius	15.001099
Bombus	BCWBS400-24	Bombus hypnorum	BCWBS100-24	Bombus pratorum	13.97613
Bombus	BCWBS400-24	Bombus hypnorum	BCWBS105-24	Bombus hortorum	12.807134
Bombus	BCWBS400-24	Bombus hypnorum	BCWBS107-24	Bombus lucorum	13.903877
Bombus	BCWBS400-24	Bombus hypnorum	BCWBS108-24	Bombus ruderarius	15.107463
Bombus	BCWBS400-24	Bombus hypnorum	BCWBS115-24	Bombus ruderarius	15.107463
Bombus	BCWBS400-24	Bombus hypnorum	BCWBS121-24	Bombus muscorum	13.323137
Bombus	BCWBS400-24	Bombus hypnorum	BCWBS123-24	Bombus gr. terrestris	17.56511
Bombus	BCWBS400-24	Bombus hypnorum	BCWBS131-24	Bombus pascuorum	12.235701
Bombus	BCWBS400-24	Bombus hypnorum	BCWBS138-24	Bombus gr. terrestris	17.56511
Bombus	BCWBS400-24	Bombus hypnorum	BCWBS141-24	Bombus sylvarum	13.92923
Bombus	BCWBS400-24	Bombus hypnorum	BCWBS142-24	Bombus pascuorum	12.807134
Bombus	BCWBS400-24	Bombus hypnorum	BCWBS149-24	Bombus terrestris	17.56511
Bombus	BCWBS400-24	Bombus hypnorum	BCWBS150-24	Bombus gr. terrestris	17.56511
Bombus	BCWBS400-24	Bombus hypnorum	BCWBS153-24	Bombus muscorum	13.323137
Bombus	BCWBS400-24	Bombus hypnorum	BCWBS180-24	Bombus gr. terrestris	17.56511
Bombus	BCWBS400-24	Bombus hypnorum	BCWBS191-24	Bombus sylvarum	13.92923
Bombus	BCWBS400-24	Bombus hypnorum	BCWBS228-24	Bombus pratorum	13.97613
Bombus	BCWBS400-24	Bombus hypnorum	BCWBS232-24	Bombus pascuorum	12.235701
Bombus	BCWBS400-24	Bombus hypnorum	BCWBS295-24	Bombus vestalis	18.112036
Bombus	BCWBS400-24	Bombus hypnorum	BCWBS362-24	Bombus lucorum	14.156108
Bombus	BCWBS400-24	Bombus hypnorum	BCWBS363-24	Bombus lucorum	14.768529
Bombus	BCWBS400-24	Bombus hypnorum	BCWBS364-24	Bombus lucorum	14.499662
Bombus	BCWBS400-24	Bombus hypnorum	BCWBS365-24	Bombus terrestris	17.110218
Bombus	BCWBS400-24	Bombus hypnorum	BCWBS366-24	Bombus terrestris	18.904694
Bombus	BCWBS400-24	Bombus hypnorum	BCWBS367-24	Bombus terrestris	17.315575
Bombus	BCWBS400-24	Bombus hypnorum	BCWBS368-24	Bombus ruderarius	15.8903885
Bombus	BCWBS400-24	Bombus hypnorum	BCWBS369-24	Bombus ruderarius	14.848039
Bombus	BCWBS400-24	Bombus hypnorum	BCWBS389-24	Bombus pomorum	16.046104
Bombus	BCWBS400-24	Bombus hypnorum	BCWBS390-24	Bombus pomorum	15.288505
Bombus	BCWBS400-24	Bombus hypnorum	BCWBS391-24	Bombus ruderatus	13.14737
Bombus	BCWBS400-24	Bombus hypnorum	BCWBS392-24	Bombus sylvarum	13.968532
Bombus	BCWBS400-24	Bombus hypnorum	BCWBS393-24	Bombus pyrenaeus	20.98859
Bombus	BCWBS400-24	Bombus hypnorum	BCWBS394-24	Bombus monticola	11.381951
Bombus	BCWBS400-24	Bombus hypnorum	BCWBS395-24	Bombus ruderarius	15.398937
Bombus	BCWBS400-24	Bombus hypnorum	BCWBS396-24	Bombus campestris	12.398592
Bombus	BCWBS400-24	Bombus hypnorum	BCWBS397-24	Bombus gerstaeckeri	17.243074
Bombus	BCWBS400-24	Bombus hypnorum	BCWBS398-24	Bombus hortorum	16.803246
Bombus	BCWBS400-24	Bombus hypnorum	BCWBS399-24	Bombus hortorum	16.534426
Bombus	BCWBS401-24	Bombus lapidarius	BCWBS009-24	Bombus gr. terrestris	16.893366
Bombus	BCWBS401-24	Bombus lapidarius	BCWBS042-24	Bombus ruderarius	13.242989
Bombus	BCWBS401-24	Bombus lapidarius	BCWBS053-24	Bombus hortorum	15.683797
Bombus	BCWBS401-24	Bombus lapidarius	BCWBS066-24	Bombus hortorum	15.683797
Bombus	BCWBS401-24	Bombus lapidarius	BCWBS068-24	Bombus sylvarum	14.429476
Bombus	BCWBS401-24	Bombus lapidarius	BCWBS077-24	Bombus sylvestris	18.791836
Bombus	BCWBS401-24	Bombus lapidarius	BCWBS094-24	Bombus pratorum	18.132093
Bombus	BCWBS401-24	Bombus lapidarius	BCWBS100-24	Bombus pratorum	18.132093
Bombus	BCWBS401-24	Bombus lapidarius	BCWBS105-24	Bombus hortorum	15.683797
Bombus	BCWBS401-24	Bombus lapidarius	BCWBS107-24	Bombus lucorum	14.429476
Bombus	BCWBS401-24	Bombus lapidarius	BCWBS108-24	Bombus ruderarius	13.242989
Bombus	BCWBS401-24	Bombus lapidarius	BCWBS115-24	Bombus ruderarius	13.242989
Bombus	BCWBS401-24	Bombus lapidarius	BCWBS121-24	Bombus muscorum	15.046785
Bombus	BCWBS401-24	Bombus lapidarius	BCWBS123-24	Bombus gr. terrestris	16.893366
Bombus	BCWBS401-24	Bombus lapidarius	BCWBS131-24	Bombus pascuorum	13.9513445
Bombus	BCWBS401-24	Bombus lapidarius	BCWBS138-24	Bombus gr. terrestris	16.893366
Bombus	BCWBS401-24	Bombus lapidarius	BCWBS141-24	Bombus sylvarum	14.429476
Bombus	BCWBS401-24	Bombus lapidarius	BCWBS142-24	Bombus pascuorum	14.526065
Bombus	BCWBS401-24	Bombus lapidarius	BCWBS149-24	Bombus terrestris	16.893366
Bombus	BCWBS401-24	Bombus lapidarius	BCWBS150-24	Bombus gr. terrestris	16.893366
Bombus	BCWBS401-24	Bombus lapidarius	BCWBS153-24	Bombus muscorum	15.046785
Bombus	BCWBS401-24	Bombus lapidarius	BCWBS180-24	Bombus gr. terrestris	16.893366
Bombus	BCWBS401-24	Bombus lapidarius	BCWBS191-24	Bombus sylvarum	14.429476
Bombus	BCWBS401-24	Bombus lapidarius	BCWBS228-24	Bombus pratorum	18.132093
Bombus	BCWBS401-24	Bombus lapidarius	BCWBS232-24	Bombus pascuorum	13.9513445
Bombus	BCWBS401-24	Bombus lapidarius	BCWBS295-24	Bombus vestalis	21.686728
Bombus	BCWBS401-24	Bombus lapidarius	BCWBS362-24	Bombus lucorum	14.127122
Bombus	BCWBS401-24	Bombus lapidarius	BCWBS363-24	Bombus lucorum	14.736678
Bombus	BCWBS401-24	Bombus lapidarius	BCWBS364-24	Bombus lucorum	14.469089
Bombus	BCWBS401-24	Bombus lapidarius	BCWBS365-24	Bombus terrestris	15.768126
Bombus	BCWBS401-24	Bombus lapidarius	BCWBS366-24	Bombus terrestris	17.401031
Bombus	BCWBS401-24	Bombus lapidarius	BCWBS367-24	Bombus terrestris	15.955208
Bombus	BCWBS401-24	Bombus lapidarius	BCWBS368-24	Bombus ruderarius	15.053937
Bombus	BCWBS401-24	Bombus lapidarius	BCWBS369-24	Bombus ruderarius	14.079398
Bombus	BCWBS401-24	Bombus lapidarius	BCWBS389-24	Bombus pomorum	20.302078
Bombus	BCWBS401-24	Bombus lapidarius	BCWBS390-24	Bombus pomorum	19.315842
Bombus	BCWBS401-24	Bombus lapidarius	BCWBS391-24	Bombus ruderatus	16.252092
Bombus	BCWBS401-24	Bombus lapidarius	BCWBS392-24	Bombus sylvarum	15.873061
Bombus	BCWBS401-24	Bombus lapidarius	BCWBS393-24	Bombus pyrenaeus	24.94802
Bombus	BCWBS401-24	Bombus lapidarius	BCWBS394-24	Bombus monticola	9.405981
Bombus	BCWBS401-24	Bombus lapidarius	BCWBS395-24	Bombus ruderarius	14.594701
Bombus	BCWBS401-24	Bombus lapidarius	BCWBS396-24	Bombus campestris	20.635067
Bombus	BCWBS401-24	Bombus lapidarius	BCWBS397-24	Bombus gerstaeckeri	18.63192
Bombus	BCWBS401-24	Bombus lapidarius	BCWBS398-24	Bombus hortorum	19.260742
Bombus	BCWBS401-24	Bombus lapidarius	BCWBS399-24	Bombus hortorum	18.714546
Bombus	BCWBS401-24	Bombus lapidarius	BCWBS400-24	Bombus hypnorum	17.345255
Bombus	BCWBS402-24	Bombus lucorum	BCWBS009-24	Bombus gr. terrestris	7.063473
Bombus	BCWBS402-24	Bombus lucorum	BCWBS042-24	Bombus ruderarius	13.216092
Bombus	BCWBS402-24	Bombus lucorum	BCWBS048-24	Bombus lapidarius	14.429476
Bombus	BCWBS402-24	Bombus lucorum	BCWBS053-24	Bombus hortorum	15.210947
Bombus	BCWBS402-24	Bombus lucorum	BCWBS058-24	Bombus lapidarius	14.429476
Bombus	BCWBS402-24	Bombus lucorum	BCWBS066-24	Bombus hortorum	15.210947
Bombus	BCWBS402-24	Bombus lucorum	BCWBS068-24	Bombus sylvarum	11.036318
Bombus	BCWBS402-24	Bombus lucorum	BCWBS077-24	Bombus sylvestris	17.687181
Bombus	BCWBS402-24	Bombus lucorum	BCWBS094-24	Bombus pratorum	18.72544
Bombus	BCWBS402-24	Bombus lucorum	BCWBS099-24	Bombus lapidarius	14.429476
Bombus	BCWBS402-24	Bombus lucorum	BCWBS100-24	Bombus pratorum	18.72544
Bombus	BCWBS402-24	Bombus lucorum	BCWBS105-24	Bombus hortorum	15.210947
Bombus	BCWBS402-24	Bombus lucorum	BCWBS108-24	Bombus ruderarius	13.216092
Bombus	BCWBS402-24	Bombus lucorum	BCWBS115-24	Bombus ruderarius	13.216092
Bombus	BCWBS402-24	Bombus lucorum	BCWBS121-24	Bombus muscorum	12.5511055
Bombus	BCWBS402-24	Bombus lucorum	BCWBS123-24	Bombus gr. terrestris	7.063473
Bombus	BCWBS402-24	Bombus lucorum	BCWBS131-24	Bombus pascuorum	13.357799
Bombus	BCWBS402-24	Bombus lucorum	BCWBS138-24	Bombus gr. terrestris	7.063473
Bombus	BCWBS402-24	Bombus lucorum	BCWBS141-24	Bombus sylvarum	11.036318
Bombus	BCWBS402-24	Bombus lucorum	BCWBS142-24	Bombus pascuorum	13.92923
Bombus	BCWBS402-24	Bombus lucorum	BCWBS149-24	Bombus terrestris	7.063473
Bombus	BCWBS402-24	Bombus lucorum	BCWBS150-24	Bombus gr. terrestris	7.063473
Bombus	BCWBS402-24	Bombus lucorum	BCWBS153-24	Bombus muscorum	12.5511055
Bombus	BCWBS402-24	Bombus lucorum	BCWBS180-24	Bombus gr. terrestris	7.063473
Bombus	BCWBS402-24	Bombus lucorum	BCWBS191-24	Bombus sylvarum	11.036318
Bombus	BCWBS402-24	Bombus lucorum	BCWBS228-24	Bombus pratorum	18.72544
Bombus	BCWBS402-24	Bombus lucorum	BCWBS232-24	Bombus pascuorum	13.357799
Bombus	BCWBS402-24	Bombus lucorum	BCWBS295-24	Bombus vestalis	19.441256
Bombus	BCWBS402-24	Bombus lucorum	BCWBS365-24	Bombus terrestris	7.074757
Bombus	BCWBS402-24	Bombus lucorum	BCWBS366-24	Bombus terrestris	7.750301
Bombus	BCWBS402-24	Bombus lucorum	BCWBS367-24	Bombus terrestris	7.152686
Bombus	BCWBS402-24	Bombus lucorum	BCWBS368-24	Bombus ruderarius	13.6553545
Bombus	BCWBS402-24	Bombus lucorum	BCWBS369-24	Bombus ruderarius	12.779755
Bombus	BCWBS402-24	Bombus lucorum	BCWBS389-24	Bombus pomorum	16.05446
Bombus	BCWBS402-24	Bombus lucorum	BCWBS390-24	Bombus pomorum	15.296011
Bombus	BCWBS402-24	Bombus lucorum	BCWBS391-24	Bombus ruderatus	15.122347
Bombus	BCWBS402-24	Bombus lucorum	BCWBS392-24	Bombus sylvarum	10.69659
Bombus	BCWBS402-24	Bombus lucorum	BCWBS393-24	Bombus pyrenaeus	21.807177
Bombus	BCWBS402-24	Bombus lucorum	BCWBS394-24	Bombus monticola	14.05419
Bombus	BCWBS402-24	Bombus lucorum	BCWBS395-24	Bombus ruderarius	13.24288
Bombus	BCWBS402-24	Bombus lucorum	BCWBS396-24	Bombus campestris	19.72502
Bombus	BCWBS402-24	Bombus lucorum	BCWBS397-24	Bombus gerstaeckeri	17.180283
Bombus	BCWBS402-24	Bombus lucorum	BCWBS398-24	Bombus hortorum	19.210936
Bombus	BCWBS402-24	Bombus lucorum	BCWBS399-24	Bombus hortorum	18.718962
Bombus	BCWBS402-24	Bombus lucorum	BCWBS400-24	Bombus hypnorum	17.28659
Bombus	BCWBS402-24	Bombus lucorum	BCWBS401-24	Bombus lapidarius	15.849109
Bombus	BCWBS403-24	Bombus lucorum	BCWBS009-24	Bombus gr. terrestris	7.063473
Bombus	BCWBS403-24	Bombus lucorum	BCWBS042-24	Bombus ruderarius	13.216092
Bombus	BCWBS403-24	Bombus lucorum	BCWBS048-24	Bombus lapidarius	14.429476
Bombus	BCWBS403-24	Bombus lucorum	BCWBS053-24	Bombus hortorum	15.210947
Bombus	BCWBS403-24	Bombus lucorum	BCWBS058-24	Bombus lapidarius	14.429476
Bombus	BCWBS403-24	Bombus lucorum	BCWBS066-24	Bombus hortorum	15.210947
Bombus	BCWBS403-24	Bombus lucorum	BCWBS068-24	Bombus sylvarum	11.036318
Bombus	BCWBS403-24	Bombus lucorum	BCWBS077-24	Bombus sylvestris	17.687181
Bombus	BCWBS403-24	Bombus lucorum	BCWBS094-24	Bombus pratorum	18.72544
Bombus	BCWBS403-24	Bombus lucorum	BCWBS099-24	Bombus lapidarius	14.429476
Bombus	BCWBS403-24	Bombus lucorum	BCWBS100-24	Bombus pratorum	18.72544
Bombus	BCWBS403-24	Bombus lucorum	BCWBS105-24	Bombus hortorum	15.210947
Bombus	BCWBS403-24	Bombus lucorum	BCWBS108-24	Bombus ruderarius	13.216092
Bombus	BCWBS403-24	Bombus lucorum	BCWBS115-24	Bombus ruderarius	13.216092
Bombus	BCWBS403-24	Bombus lucorum	BCWBS121-24	Bombus muscorum	12.5511055
Bombus	BCWBS403-24	Bombus lucorum	BCWBS123-24	Bombus gr. terrestris	7.063473
Bombus	BCWBS403-24	Bombus lucorum	BCWBS131-24	Bombus pascuorum	13.357799
Bombus	BCWBS403-24	Bombus lucorum	BCWBS138-24	Bombus gr. terrestris	7.063473
Bombus	BCWBS403-24	Bombus lucorum	BCWBS141-24	Bombus sylvarum	11.036318
Bombus	BCWBS403-24	Bombus lucorum	BCWBS142-24	Bombus pascuorum	13.92923
Bombus	BCWBS403-24	Bombus lucorum	BCWBS149-24	Bombus terrestris	7.063473
Bombus	BCWBS403-24	Bombus lucorum	BCWBS150-24	Bombus gr. terrestris	7.063473
Bombus	BCWBS403-24	Bombus lucorum	BCWBS153-24	Bombus muscorum	12.5511055
Bombus	BCWBS403-24	Bombus lucorum	BCWBS180-24	Bombus gr. terrestris	7.063473
Bombus	BCWBS403-24	Bombus lucorum	BCWBS191-24	Bombus sylvarum	11.036318
Bombus	BCWBS403-24	Bombus lucorum	BCWBS228-24	Bombus pratorum	18.72544
Bombus	BCWBS403-24	Bombus lucorum	BCWBS232-24	Bombus pascuorum	13.357799
Bombus	BCWBS403-24	Bombus lucorum	BCWBS295-24	Bombus vestalis	19.441256
Bombus	BCWBS403-24	Bombus lucorum	BCWBS365-24	Bombus terrestris	7.074757
Bombus	BCWBS403-24	Bombus lucorum	BCWBS366-24	Bombus terrestris	7.750301
Bombus	BCWBS403-24	Bombus lucorum	BCWBS367-24	Bombus terrestris	7.152686
Bombus	BCWBS403-24	Bombus lucorum	BCWBS368-24	Bombus ruderarius	13.6553545
Bombus	BCWBS403-24	Bombus lucorum	BCWBS369-24	Bombus ruderarius	12.779755
Bombus	BCWBS403-24	Bombus lucorum	BCWBS389-24	Bombus pomorum	16.05446
Bombus	BCWBS403-24	Bombus lucorum	BCWBS390-24	Bombus pomorum	15.296011
Bombus	BCWBS403-24	Bombus lucorum	BCWBS391-24	Bombus ruderatus	15.122347
Bombus	BCWBS403-24	Bombus lucorum	BCWBS392-24	Bombus sylvarum	10.69659
Bombus	BCWBS403-24	Bombus lucorum	BCWBS393-24	Bombus pyrenaeus	21.807177
Bombus	BCWBS403-24	Bombus lucorum	BCWBS394-24	Bombus monticola	14.05419
Bombus	BCWBS403-24	Bombus lucorum	BCWBS395-24	Bombus ruderarius	13.24288
Bombus	BCWBS403-24	Bombus lucorum	BCWBS396-24	Bombus campestris	19.81269
Bombus	BCWBS403-24	Bombus lucorum	BCWBS397-24	Bombus gerstaeckeri	17.014828
Bombus	BCWBS403-24	Bombus lucorum	BCWBS398-24	Bombus hortorum	19.02477
Bombus	BCWBS403-24	Bombus lucorum	BCWBS399-24	Bombus hortorum	18.485271
Bombus	BCWBS403-24	Bombus lucorum	BCWBS400-24	Bombus hypnorum	17.328394
Bombus	BCWBS403-24	Bombus lucorum	BCWBS401-24	Bombus lapidarius	16.148039
Bombus	BCWBS404-24	Bombus mesomelas	BCWBS009-24	Bombus gr. terrestris	17.506895
Bombus	BCWBS404-24	Bombus mesomelas	BCWBS042-24	Bombus ruderarius	15.0777025
Bombus	BCWBS404-24	Bombus mesomelas	BCWBS048-24	Bombus lapidarius	19.896086
Bombus	BCWBS404-24	Bombus mesomelas	BCWBS053-24	Bombus hortorum	16.371801
Bombus	BCWBS404-24	Bombus mesomelas	BCWBS058-24	Bombus lapidarius	19.896086
Bombus	BCWBS404-24	Bombus mesomelas	BCWBS066-24	Bombus hortorum	16.371801
Bombus	BCWBS404-24	Bombus mesomelas	BCWBS068-24	Bombus sylvarum	13.898521
Bombus	BCWBS404-24	Bombus mesomelas	BCWBS077-24	Bombus sylvestris	20.164448
Bombus	BCWBS404-24	Bombus mesomelas	BCWBS094-24	Bombus pratorum	20.780827
Bombus	BCWBS404-24	Bombus mesomelas	BCWBS099-24	Bombus lapidarius	19.896086
Bombus	BCWBS404-24	Bombus mesomelas	BCWBS100-24	Bombus pratorum	20.780827
Bombus	BCWBS404-24	Bombus mesomelas	BCWBS105-24	Bombus hortorum	16.371801
Bombus	BCWBS404-24	Bombus mesomelas	BCWBS107-24	Bombus lucorum	17.40655
Bombus	BCWBS404-24	Bombus mesomelas	BCWBS108-24	Bombus ruderarius	15.0777025
Bombus	BCWBS404-24	Bombus mesomelas	BCWBS115-24	Bombus ruderarius	15.0777025
Bombus	BCWBS404-24	Bombus mesomelas	BCWBS121-24	Bombus muscorum	13.327069
Bombus	BCWBS404-24	Bombus mesomelas	BCWBS123-24	Bombus gr. terrestris	17.506895
Bombus	BCWBS404-24	Bombus mesomelas	BCWBS131-24	Bombus pascuorum	14.564347
Bombus	BCWBS404-24	Bombus mesomelas	BCWBS138-24	Bombus gr. terrestris	17.506895
Bombus	BCWBS404-24	Bombus mesomelas	BCWBS141-24	Bombus sylvarum	13.898521
Bombus	BCWBS404-24	Bombus mesomelas	BCWBS142-24	Bombus pascuorum	15.166762
Bombus	BCWBS404-24	Bombus mesomelas	BCWBS149-24	Bombus terrestris	17.506895
Bombus	BCWBS404-24	Bombus mesomelas	BCWBS150-24	Bombus gr. terrestris	17.506895
Bombus	BCWBS404-24	Bombus mesomelas	BCWBS153-24	Bombus muscorum	13.327069
Bombus	BCWBS404-24	Bombus mesomelas	BCWBS180-24	Bombus gr. terrestris	17.506895
Bombus	BCWBS404-24	Bombus mesomelas	BCWBS191-24	Bombus sylvarum	13.898521
Bombus	BCWBS404-24	Bombus mesomelas	BCWBS228-24	Bombus pratorum	20.780827
Bombus	BCWBS404-24	Bombus mesomelas	BCWBS232-24	Bombus pascuorum	14.564347
Bombus	BCWBS404-24	Bombus mesomelas	BCWBS295-24	Bombus vestalis	22.488394
Bombus	BCWBS404-24	Bombus mesomelas	BCWBS362-24	Bombus lucorum	16.702723
Bombus	BCWBS404-24	Bombus mesomelas	BCWBS363-24	Bombus lucorum	17.433859
Bombus	BCWBS404-24	Bombus mesomelas	BCWBS364-24	Bombus lucorum	17.112785
Bombus	BCWBS404-24	Bombus mesomelas	BCWBS365-24	Bombus terrestris	15.75851
Bombus	BCWBS404-24	Bombus mesomelas	BCWBS366-24	Bombus terrestris	17.389042
Bombus	BCWBS404-24	Bombus mesomelas	BCWBS367-24	Bombus terrestris	15.945344
Bombus	BCWBS404-24	Bombus mesomelas	BCWBS368-24	Bombus ruderarius	17.277306
Bombus	BCWBS404-24	Bombus mesomelas	BCWBS369-24	Bombus ruderarius	16.1367
Bombus	BCWBS404-24	Bombus mesomelas	BCWBS389-24	Bombus pomorum	6.404587
Bombus	BCWBS404-24	Bombus mesomelas	BCWBS390-24	Bombus pomorum	6.119301
Bombus	BCWBS404-24	Bombus mesomelas	BCWBS391-24	Bombus ruderatus	18.962374
Bombus	BCWBS404-24	Bombus mesomelas	BCWBS392-24	Bombus sylvarum	15.266988
Bombus	BCWBS404-24	Bombus mesomelas	BCWBS393-24	Bombus pyrenaeus	21.78189
Bombus	BCWBS404-24	Bombus mesomelas	BCWBS394-24	Bombus monticola	16.750107
Bombus	BCWBS404-24	Bombus mesomelas	BCWBS395-24	Bombus ruderarius	16.7394
Bombus	BCWBS404-24	Bombus mesomelas	BCWBS396-24	Bombus campestris	13.389298
Bombus	BCWBS404-24	Bombus mesomelas	BCWBS397-24	Bombus gerstaeckeri	18.853651
Bombus	BCWBS404-24	Bombus mesomelas	BCWBS398-24	Bombus hortorum	18.367304
Bombus	BCWBS404-24	Bombus mesomelas	BCWBS399-24	Bombus hortorum	18.125313
Bombus	BCWBS404-24	Bombus mesomelas	BCWBS400-24	Bombus hypnorum	12.562567
Bombus	BCWBS404-24	Bombus mesomelas	BCWBS401-24	Bombus lapidarius	20.823418
Bombus	BCWBS404-24	Bombus mesomelas	BCWBS402-24	Bombus lucorum	21.541779
Bombus	BCWBS404-24	Bombus mesomelas	BCWBS403-24	Bombus lucorum	21.61298
Bombus	BCWBS405-24	Bombus monticola	BCWBS009-24	Bombus gr. terrestris	13.323137
Bombus	BCWBS405-24	Bombus monticola	BCWBS042-24	Bombus ruderarius	11.534062
Bombus	BCWBS405-24	Bombus monticola	BCWBS048-24	Bombus lapidarius	8.698229
Bombus	BCWBS405-24	Bombus monticola	BCWBS053-24	Bombus hortorum	13.9513445
Bombus	BCWBS405-24	Bombus monticola	BCWBS058-24	Bombus lapidarius	8.698229
Bombus	BCWBS405-24	Bombus monticola	BCWBS066-24	Bombus hortorum	13.9513445
Bombus	BCWBS405-24	Bombus monticola	BCWBS068-24	Bombus sylvarum	11.547911
Bombus	BCWBS405-24	Bombus monticola	BCWBS077-24	Bombus sylvestris	16.299816
Bombus	BCWBS405-24	Bombus monticola	BCWBS094-24	Bombus pratorum	16.304949
Bombus	BCWBS405-24	Bombus monticola	BCWBS099-24	Bombus lapidarius	8.698229
Bombus	BCWBS405-24	Bombus monticola	BCWBS100-24	Bombus pratorum	16.304949
Bombus	BCWBS405-24	Bombus monticola	BCWBS105-24	Bombus hortorum	13.9513445
Bombus	BCWBS405-24	Bombus monticola	BCWBS107-24	Bombus lucorum	13.266818
Bombus	BCWBS405-24	Bombus monticola	BCWBS108-24	Bombus ruderarius	11.534062
Bombus	BCWBS405-24	Bombus monticola	BCWBS115-24	Bombus ruderarius	11.534062
Bombus	BCWBS405-24	Bombus monticola	BCWBS121-24	Bombus muscorum	12.143178
Bombus	BCWBS405-24	Bombus monticola	BCWBS123-24	Bombus gr. terrestris	13.323137
Bombus	BCWBS405-24	Bombus monticola	BCWBS131-24	Bombus pascuorum	11.07557
Bombus	BCWBS405-24	Bombus monticola	BCWBS138-24	Bombus gr. terrestris	13.323137
Bombus	BCWBS405-24	Bombus monticola	BCWBS141-24	Bombus sylvarum	11.547911
Bombus	BCWBS405-24	Bombus monticola	BCWBS142-24	Bombus pascuorum	11.628062
Bombus	BCWBS405-24	Bombus monticola	BCWBS149-24	Bombus terrestris	13.323137
Bombus	BCWBS405-24	Bombus monticola	BCWBS150-24	Bombus gr. terrestris	13.323137
Bombus	BCWBS405-24	Bombus monticola	BCWBS153-24	Bombus muscorum	12.143178
Bombus	BCWBS405-24	Bombus monticola	BCWBS180-24	Bombus gr. terrestris	13.323137
Bombus	BCWBS405-24	Bombus monticola	BCWBS191-24	Bombus sylvarum	11.547911
Bombus	BCWBS405-24	Bombus monticola	BCWBS228-24	Bombus pratorum	16.304949
Bombus	BCWBS405-24	Bombus monticola	BCWBS232-24	Bombus pascuorum	11.07557
Bombus	BCWBS405-24	Bombus monticola	BCWBS295-24	Bombus vestalis	21.016888
Bombus	BCWBS405-24	Bombus monticola	BCWBS362-24	Bombus lucorum	13.475797
Bombus	BCWBS405-24	Bombus monticola	BCWBS363-24	Bombus lucorum	14.05419
Bombus	BCWBS405-24	Bombus monticola	BCWBS364-24	Bombus lucorum	13.800316
Bombus	BCWBS405-24	Bombus monticola	BCWBS365-24	Bombus terrestris	12.5928955
Bombus	BCWBS405-24	Bombus monticola	BCWBS366-24	Bombus terrestris	13.866456
Bombus	BCWBS405-24	Bombus monticola	BCWBS367-24	Bombus terrestris	12.739116
Bombus	BCWBS405-24	Bombus monticola	BCWBS368-24	Bombus ruderarius	13.009199
Bombus	BCWBS405-24	Bombus monticola	BCWBS369-24	Bombus ruderarius	12.177301
Bombus	BCWBS405-24	Bombus monticola	BCWBS389-24	Bombus pomorum	14.009693
Bombus	BCWBS405-24	Bombus monticola	BCWBS390-24	Bombus pomorum	13.356993
Bombus	BCWBS405-24	Bombus monticola	BCWBS391-24	Bombus ruderatus	14.424711
Bombus	BCWBS405-24	Bombus monticola	BCWBS392-24	Bombus sylvarum	12.557904
Bombus	BCWBS405-24	Bombus monticola	BCWBS393-24	Bombus pyrenaeus	20.060522
Bombus	BCWBS405-24	Bombus monticola	BCWBS395-24	Bombus ruderarius	12.617365
Bombus	BCWBS405-24	Bombus monticola	BCWBS396-24	Bombus campestris	21.215557
Bombus	BCWBS405-24	Bombus monticola	BCWBS397-24	Bombus gerstaeckeri	18.602247
Bombus	BCWBS405-24	Bombus monticola	BCWBS398-24	Bombus hortorum	17.32114
Bombus	BCWBS405-24	Bombus monticola	BCWBS399-24	Bombus hortorum	17.014828
Bombus	BCWBS405-24	Bombus monticola	BCWBS400-24	Bombus hypnorum	14.876695
Bombus	BCWBS405-24	Bombus monticola	BCWBS401-24	Bombus lapidarius	8.815465
Bombus	BCWBS405-24	Bombus monticola	BCWBS402-24	Bombus lucorum	14.546256
Bombus	BCWBS405-24	Bombus monticola	BCWBS403-24	Bombus lucorum	14.512099
Bombus	BCWBS405-24	Bombus monticola	BCWBS404-24	Bombus mesomelas	19.401073
Bombus	BCWBS406-24	Bombus pascuorum	BCWBS009-24	Bombus gr. terrestris	13.467087
Bombus	BCWBS406-24	Bombus pascuorum	BCWBS042-24	Bombus ruderarius	5.5396566
Bombus	BCWBS406-24	Bombus pascuorum	BCWBS048-24	Bombus lapidarius	14.526065
Bombus	BCWBS406-24	Bombus pascuorum	BCWBS053-24	Bombus hortorum	10.568985
Bombus	BCWBS406-24	Bombus pascuorum	BCWBS058-24	Bombus lapidarius	14.526065
Bombus	BCWBS406-24	Bombus pascuorum	BCWBS066-24	Bombus hortorum	10.568985
Bombus	BCWBS406-24	Bombus pascuorum	BCWBS068-24	Bombus sylvarum	4.523983
Bombus	BCWBS406-24	Bombus pascuorum	BCWBS077-24	Bombus sylvestris	14.579643
Bombus	BCWBS406-24	Bombus pascuorum	BCWBS094-24	Bombus pratorum	17.71731
Bombus	BCWBS406-24	Bombus pascuorum	BCWBS099-24	Bombus lapidarius	14.526065
Bombus	BCWBS406-24	Bombus pascuorum	BCWBS100-24	Bombus pratorum	17.71731
Bombus	BCWBS406-24	Bombus pascuorum	BCWBS105-24	Bombus hortorum	10.568985
Bombus	BCWBS406-24	Bombus pascuorum	BCWBS107-24	Bombus lucorum	13.92923
Bombus	BCWBS406-24	Bombus pascuorum	BCWBS108-24	Bombus ruderarius	5.5396566
Bombus	BCWBS406-24	Bombus pascuorum	BCWBS115-24	Bombus ruderarius	5.5396566
Bombus	BCWBS406-24	Bombus pascuorum	BCWBS121-24	Bombus muscorum	2.970683
Bombus	BCWBS406-24	Bombus pascuorum	BCWBS123-24	Bombus gr. terrestris	13.467087
Bombus	BCWBS406-24	Bombus pascuorum	BCWBS138-24	Bombus gr. terrestris	13.467087
Bombus	BCWBS406-24	Bombus pascuorum	BCWBS141-24	Bombus sylvarum	4.523983
Bombus	BCWBS406-24	Bombus pascuorum	BCWBS149-24	Bombus terrestris	13.467087
Bombus	BCWBS406-24	Bombus pascuorum	BCWBS150-24	Bombus gr. terrestris	13.467087
Bombus	BCWBS406-24	Bombus pascuorum	BCWBS153-24	Bombus muscorum	2.970683
Bombus	BCWBS406-24	Bombus pascuorum	BCWBS180-24	Bombus gr. terrestris	13.467087
Bombus	BCWBS406-24	Bombus pascuorum	BCWBS191-24	Bombus sylvarum	4.523983
Bombus	BCWBS406-24	Bombus pascuorum	BCWBS228-24	Bombus pratorum	17.71731
Bombus	BCWBS406-24	Bombus pascuorum	BCWBS295-24	Bombus vestalis	15.992491
Bombus	BCWBS406-24	Bombus pascuorum	BCWBS362-24	Bombus lucorum	13.555487
Bombus	BCWBS406-24	Bombus pascuorum	BCWBS363-24	Bombus lucorum	14.140918
Bombus	BCWBS406-24	Bombus pascuorum	BCWBS364-24	Bombus lucorum	13.883913
Bombus	BCWBS406-24	Bombus pascuorum	BCWBS365-24	Bombus terrestris	12.106929
Bombus	BCWBS406-24	Bombus pascuorum	BCWBS366-24	Bombus terrestris	13.3406925
Bombus	BCWBS406-24	Bombus pascuorum	BCWBS367-24	Bombus terrestris	12.248497
Bombus	BCWBS406-24	Bombus pascuorum	BCWBS368-24	Bombus ruderarius	6.5261765
Bombus	BCWBS406-24	Bombus pascuorum	BCWBS369-24	Bombus ruderarius	6.126132
Bombus	BCWBS406-24	Bombus pascuorum	BCWBS389-24	Bombus pomorum	15.561223
Bombus	BCWBS406-24	Bombus pascuorum	BCWBS390-24	Bombus pomorum	14.820608
Bombus	BCWBS406-24	Bombus pascuorum	BCWBS391-24	Bombus ruderatus	12.5928955
Bombus	BCWBS406-24	Bombus pascuorum	BCWBS392-24	Bombus sylvarum	5.1448765
Bombus	BCWBS406-24	Bombus pascuorum	BCWBS393-24	Bombus pyrenaeus	17.15923
Bombus	BCWBS406-24	Bombus pascuorum	BCWBS394-24	Bombus monticola	12.811565
Bombus	BCWBS406-24	Bombus pascuorum	BCWBS395-24	Bombus ruderarius	6.33804
Bombus	BCWBS406-24	Bombus pascuorum	BCWBS396-24	Bombus campestris	8.519355
Bombus	BCWBS406-24	Bombus pascuorum	BCWBS397-24	Bombus gerstaeckeri	9.417018
Bombus	BCWBS406-24	Bombus pascuorum	BCWBS398-24	Bombus hortorum	8.795544
Bombus	BCWBS406-24	Bombus pascuorum	BCWBS399-24	Bombus hortorum	8.541374
Bombus	BCWBS406-24	Bombus pascuorum	BCWBS400-24	Bombus hypnorum	10.174148
Bombus	BCWBS406-24	Bombus pascuorum	BCWBS401-24	Bombus lapidarius	11.521126
Bombus	BCWBS406-24	Bombus pascuorum	BCWBS402-24	Bombus lucorum	10.67664
Bombus	BCWBS406-24	Bombus pascuorum	BCWBS403-24	Bombus lucorum	10.67664
Bombus	BCWBS406-24	Bombus pascuorum	BCWBS404-24	Bombus mesomelas	9.870406
Bombus	BCWBS406-24	Bombus pascuorum	BCWBS405-24	Bombus monticola	9.867338
Bombus	BCWBS407-24	Bombus pascuorum	BCWBS009-24	Bombus gr. terrestris	13.467087
Bombus	BCWBS407-24	Bombus pascuorum	BCWBS042-24	Bombus ruderarius	5.5396566
Bombus	BCWBS407-24	Bombus pascuorum	BCWBS048-24	Bombus lapidarius	14.526065
Bombus	BCWBS407-24	Bombus pascuorum	BCWBS053-24	Bombus hortorum	10.568985
Bombus	BCWBS407-24	Bombus pascuorum	BCWBS058-24	Bombus lapidarius	14.526065
Bombus	BCWBS407-24	Bombus pascuorum	BCWBS066-24	Bombus hortorum	10.568985
Bombus	BCWBS407-24	Bombus pascuorum	BCWBS068-24	Bombus sylvarum	4.523983
Bombus	BCWBS407-24	Bombus pascuorum	BCWBS077-24	Bombus sylvestris	14.579643
Bombus	BCWBS407-24	Bombus pascuorum	BCWBS094-24	Bombus pratorum	17.71731
Bombus	BCWBS407-24	Bombus pascuorum	BCWBS099-24	Bombus lapidarius	14.526065
Bombus	BCWBS407-24	Bombus pascuorum	BCWBS100-24	Bombus pratorum	17.71731
Bombus	BCWBS407-24	Bombus pascuorum	BCWBS105-24	Bombus hortorum	10.568985
Bombus	BCWBS407-24	Bombus pascuorum	BCWBS107-24	Bombus lucorum	13.92923
Bombus	BCWBS407-24	Bombus pascuorum	BCWBS108-24	Bombus ruderarius	5.5396566
Bombus	BCWBS407-24	Bombus pascuorum	BCWBS115-24	Bombus ruderarius	5.5396566
Bombus	BCWBS407-24	Bombus pascuorum	BCWBS121-24	Bombus muscorum	2.970683
Bombus	BCWBS407-24	Bombus pascuorum	BCWBS123-24	Bombus gr. terrestris	13.467087
Bombus	BCWBS407-24	Bombus pascuorum	BCWBS138-24	Bombus gr. terrestris	13.467087
Bombus	BCWBS407-24	Bombus pascuorum	BCWBS141-24	Bombus sylvarum	4.523983
Bombus	BCWBS407-24	Bombus pascuorum	BCWBS149-24	Bombus terrestris	13.467087
Bombus	BCWBS407-24	Bombus pascuorum	BCWBS150-24	Bombus gr. terrestris	13.467087
Bombus	BCWBS407-24	Bombus pascuorum	BCWBS153-24	Bombus muscorum	2.970683
Bombus	BCWBS407-24	Bombus pascuorum	BCWBS180-24	Bombus gr. terrestris	13.467087
Bombus	BCWBS407-24	Bombus pascuorum	BCWBS191-24	Bombus sylvarum	4.523983
Bombus	BCWBS407-24	Bombus pascuorum	BCWBS228-24	Bombus pratorum	17.71731
Bombus	BCWBS407-24	Bombus pascuorum	BCWBS295-24	Bombus vestalis	15.992491
Bombus	BCWBS407-24	Bombus pascuorum	BCWBS362-24	Bombus lucorum	13.555487
Bombus	BCWBS407-24	Bombus pascuorum	BCWBS363-24	Bombus lucorum	14.140918
Bombus	BCWBS407-24	Bombus pascuorum	BCWBS364-24	Bombus lucorum	13.883913
Bombus	BCWBS407-24	Bombus pascuorum	BCWBS365-24	Bombus terrestris	12.106929
Bombus	BCWBS407-24	Bombus pascuorum	BCWBS366-24	Bombus terrestris	13.3406925
Bombus	BCWBS407-24	Bombus pascuorum	BCWBS367-24	Bombus terrestris	12.248497
Bombus	BCWBS407-24	Bombus pascuorum	BCWBS368-24	Bombus ruderarius	6.5261765
Bombus	BCWBS407-24	Bombus pascuorum	BCWBS369-24	Bombus ruderarius	6.126132
Bombus	BCWBS407-24	Bombus pascuorum	BCWBS389-24	Bombus pomorum	15.561223
Bombus	BCWBS407-24	Bombus pascuorum	BCWBS390-24	Bombus pomorum	14.820608
Bombus	BCWBS407-24	Bombus pascuorum	BCWBS391-24	Bombus ruderatus	12.5928955
Bombus	BCWBS407-24	Bombus pascuorum	BCWBS392-24	Bombus sylvarum	5.1448765
Bombus	BCWBS407-24	Bombus pascuorum	BCWBS393-24	Bombus pyrenaeus	17.15923
Bombus	BCWBS407-24	Bombus pascuorum	BCWBS394-24	Bombus monticola	12.811565
Bombus	BCWBS407-24	Bombus pascuorum	BCWBS395-24	Bombus ruderarius	6.33804
Bombus	BCWBS407-24	Bombus pascuorum	BCWBS396-24	Bombus campestris	7.8388596
Bombus	BCWBS407-24	Bombus pascuorum	BCWBS397-24	Bombus gerstaeckeri	8.721854
Bombus	BCWBS407-24	Bombus pascuorum	BCWBS398-24	Bombus hortorum	8.367915
Bombus	BCWBS407-24	Bombus pascuorum	BCWBS399-24	Bombus hortorum	7.71944
Bombus	BCWBS407-24	Bombus pascuorum	BCWBS400-24	Bombus hypnorum	9.338473
Bombus	BCWBS407-24	Bombus pascuorum	BCWBS401-24	Bombus lapidarius	11.343939
Bombus	BCWBS407-24	Bombus pascuorum	BCWBS402-24	Bombus lucorum	9.817819
Bombus	BCWBS407-24	Bombus pascuorum	BCWBS403-24	Bombus lucorum	9.965852
Bombus	BCWBS407-24	Bombus pascuorum	BCWBS404-24	Bombus mesomelas	9.693891
Bombus	BCWBS407-24	Bombus pascuorum	BCWBS405-24	Bombus monticola	9.040876
Bombus	BCWBS408-24	Bombus pascuorum	BCWBS009-24	Bombus gr. terrestris	14.051888
Bombus	BCWBS408-24	Bombus pascuorum	BCWBS042-24	Bombus ruderarius	6.0659766
Bombus	BCWBS408-24	Bombus pascuorum	BCWBS048-24	Bombus lapidarius	15.107463
Bombus	BCWBS408-24	Bombus pascuorum	BCWBS053-24	Bombus hortorum	11.133962
Bombus	BCWBS408-24	Bombus pascuorum	BCWBS058-24	Bombus lapidarius	15.107463
Bombus	BCWBS408-24	Bombus pascuorum	BCWBS066-24	Bombus hortorum	11.133962
Bombus	BCWBS408-24	Bombus pascuorum	BCWBS068-24	Bombus sylvarum	4.0085154
Bombus	BCWBS408-24	Bombus pascuorum	BCWBS077-24	Bombus sylvestris	15.182058
Bombus	BCWBS408-24	Bombus pascuorum	BCWBS094-24	Bombus pratorum	18.334602
Bombus	BCWBS408-24	Bombus pascuorum	BCWBS099-24	Bombus lapidarius	15.107463
Bombus	BCWBS408-24	Bombus pascuorum	BCWBS100-24	Bombus pratorum	18.334602
Bombus	BCWBS408-24	Bombus pascuorum	BCWBS105-24	Bombus hortorum	11.133962
Bombus	BCWBS408-24	Bombus pascuorum	BCWBS107-24	Bombus lucorum	14.507272
Bombus	BCWBS408-24	Bombus pascuorum	BCWBS108-24	Bombus ruderarius	6.0659766
Bombus	BCWBS408-24	Bombus pascuorum	BCWBS115-24	Bombus ruderarius	6.0659766
Bombus	BCWBS408-24	Bombus pascuorum	BCWBS121-24	Bombus muscorum	2.468171
Bombus	BCWBS408-24	Bombus pascuorum	BCWBS123-24	Bombus gr. terrestris	14.051888
Bombus	BCWBS408-24	Bombus pascuorum	BCWBS138-24	Bombus gr. terrestris	14.051888
Bombus	BCWBS408-24	Bombus pascuorum	BCWBS141-24	Bombus sylvarum	4.0085154
Bombus	BCWBS408-24	Bombus pascuorum	BCWBS149-24	Bombus terrestris	14.051888
Bombus	BCWBS408-24	Bombus pascuorum	BCWBS150-24	Bombus gr. terrestris	14.051888
Bombus	BCWBS408-24	Bombus pascuorum	BCWBS153-24	Bombus muscorum	2.468171
Bombus	BCWBS408-24	Bombus pascuorum	BCWBS180-24	Bombus gr. terrestris	14.051888
Bombus	BCWBS408-24	Bombus pascuorum	BCWBS191-24	Bombus sylvarum	4.0085154
Bombus	BCWBS408-24	Bombus pascuorum	BCWBS228-24	Bombus pratorum	18.334602
Bombus	BCWBS408-24	Bombus pascuorum	BCWBS295-24	Bombus vestalis	16.691801
Bombus	BCWBS408-24	Bombus pascuorum	BCWBS362-24	Bombus lucorum	14.188404
Bombus	BCWBS408-24	Bombus pascuorum	BCWBS363-24	Bombus lucorum	14.803179
Bombus	BCWBS408-24	Bombus pascuorum	BCWBS364-24	Bombus lucorum	14.533274
Bombus	BCWBS408-24	Bombus pascuorum	BCWBS365-24	Bombus terrestris	12.728055
Bombus	BCWBS408-24	Bombus pascuorum	BCWBS366-24	Bombus terrestris	14.030361
Bombus	BCWBS408-24	Bombus pascuorum	BCWBS367-24	Bombus terrestris	12.877432
Bombus	BCWBS408-24	Bombus pascuorum	BCWBS368-24	Bombus ruderarius	7.1511836
Bombus	BCWBS408-24	Bombus pascuorum	BCWBS369-24	Bombus ruderarius	6.710931
Bombus	BCWBS408-24	Bombus pascuorum	BCWBS389-24	Bombus pomorum	16.26546
Bombus	BCWBS408-24	Bombus pascuorum	BCWBS390-24	Bombus pomorum	15.487284
Bombus	BCWBS408-24	Bombus pascuorum	BCWBS391-24	Bombus ruderatus	13.210188
Bombus	BCWBS408-24	Bombus pascuorum	BCWBS392-24	Bombus sylvarum	4.5566344
Bombus	BCWBS408-24	Bombus pascuorum	BCWBS393-24	Bombus pyrenaeus	17.934444
Bombus	BCWBS408-24	Bombus pascuorum	BCWBS394-24	Bombus monticola	13.460924
Bombus	BCWBS408-24	Bombus pascuorum	BCWBS395-24	Bombus ruderarius	6.944112
Bombus	BCWBS408-24	Bombus pascuorum	BCWBS396-24	Bombus campestris	7.8388596
Bombus	BCWBS408-24	Bombus pascuorum	BCWBS397-24	Bombus gerstaeckeri	9.271309
Bombus	BCWBS408-24	Bombus pascuorum	BCWBS398-24	Bombus hortorum	8.888734
Bombus	BCWBS408-24	Bombus pascuorum	BCWBS399-24	Bombus hortorum	8.265892
Bombus	BCWBS408-24	Bombus pascuorum	BCWBS400-24	Bombus hypnorum	9.8940325
Bombus	BCWBS408-24	Bombus pascuorum	BCWBS401-24	Bombus lapidarius	11.901047
Bombus	BCWBS408-24	Bombus pascuorum	BCWBS402-24	Bombus lucorum	10.370313
Bombus	BCWBS408-24	Bombus pascuorum	BCWBS403-24	Bombus lucorum	10.512307
Bombus	BCWBS408-24	Bombus pascuorum	BCWBS404-24	Bombus mesomelas	9.693891
Bombus	BCWBS408-24	Bombus pascuorum	BCWBS405-24	Bombus monticola	9.590329
Bombus	BCWBS409-24	Bombus pascuorum	BCWBS009-24	Bombus gr. terrestris	13.467087
Bombus	BCWBS409-24	Bombus pascuorum	BCWBS042-24	Bombus ruderarius	5.5396566
Bombus	BCWBS409-24	Bombus pascuorum	BCWBS048-24	Bombus lapidarius	14.526065
Bombus	BCWBS409-24	Bombus pascuorum	BCWBS053-24	Bombus hortorum	10.568985
Bombus	BCWBS409-24	Bombus pascuorum	BCWBS058-24	Bombus lapidarius	14.526065
Bombus	BCWBS409-24	Bombus pascuorum	BCWBS066-24	Bombus hortorum	10.568985
Bombus	BCWBS409-24	Bombus pascuorum	BCWBS068-24	Bombus sylvarum	4.523983
Bombus	BCWBS409-24	Bombus pascuorum	BCWBS077-24	Bombus sylvestris	14.579643
Bombus	BCWBS409-24	Bombus pascuorum	BCWBS094-24	Bombus pratorum	17.71731
Bombus	BCWBS409-24	Bombus pascuorum	BCWBS099-24	Bombus lapidarius	14.526065
Bombus	BCWBS409-24	Bombus pascuorum	BCWBS100-24	Bombus pratorum	17.71731
Bombus	BCWBS409-24	Bombus pascuorum	BCWBS105-24	Bombus hortorum	10.568985
Bombus	BCWBS409-24	Bombus pascuorum	BCWBS107-24	Bombus lucorum	13.92923
Bombus	BCWBS409-24	Bombus pascuorum	BCWBS108-24	Bombus ruderarius	5.5396566
Bombus	BCWBS409-24	Bombus pascuorum	BCWBS115-24	Bombus ruderarius	5.5396566
Bombus	BCWBS409-24	Bombus pascuorum	BCWBS121-24	Bombus muscorum	2.970683
Bombus	BCWBS409-24	Bombus pascuorum	BCWBS123-24	Bombus gr. terrestris	13.467087
Bombus	BCWBS409-24	Bombus pascuorum	BCWBS138-24	Bombus gr. terrestris	13.467087
Bombus	BCWBS409-24	Bombus pascuorum	BCWBS141-24	Bombus sylvarum	4.523983
Bombus	BCWBS409-24	Bombus pascuorum	BCWBS149-24	Bombus terrestris	13.467087
Bombus	BCWBS409-24	Bombus pascuorum	BCWBS150-24	Bombus gr. terrestris	13.467087
Bombus	BCWBS409-24	Bombus pascuorum	BCWBS153-24	Bombus muscorum	2.970683
Bombus	BCWBS409-24	Bombus pascuorum	BCWBS180-24	Bombus gr. terrestris	13.467087
Bombus	BCWBS409-24	Bombus pascuorum	BCWBS191-24	Bombus sylvarum	4.523983
Bombus	BCWBS409-24	Bombus pascuorum	BCWBS228-24	Bombus pratorum	17.71731
Bombus	BCWBS409-24	Bombus pascuorum	BCWBS295-24	Bombus vestalis	15.992491
Bombus	BCWBS409-24	Bombus pascuorum	BCWBS362-24	Bombus lucorum	13.555487
Bombus	BCWBS409-24	Bombus pascuorum	BCWBS363-24	Bombus lucorum	14.140918
Bombus	BCWBS409-24	Bombus pascuorum	BCWBS364-24	Bombus lucorum	13.883913
Bombus	BCWBS409-24	Bombus pascuorum	BCWBS365-24	Bombus terrestris	12.106929
Bombus	BCWBS409-24	Bombus pascuorum	BCWBS366-24	Bombus terrestris	13.3406925
Bombus	BCWBS409-24	Bombus pascuorum	BCWBS367-24	Bombus terrestris	12.248497
Bombus	BCWBS409-24	Bombus pascuorum	BCWBS368-24	Bombus ruderarius	6.5261765
Bombus	BCWBS409-24	Bombus pascuorum	BCWBS369-24	Bombus ruderarius	6.126132
Bombus	BCWBS409-24	Bombus pascuorum	BCWBS389-24	Bombus pomorum	15.561223
Bombus	BCWBS409-24	Bombus pascuorum	BCWBS390-24	Bombus pomorum	14.820608
Bombus	BCWBS409-24	Bombus pascuorum	BCWBS391-24	Bombus ruderatus	12.5928955
Bombus	BCWBS409-24	Bombus pascuorum	BCWBS392-24	Bombus sylvarum	5.1448765
Bombus	BCWBS409-24	Bombus pascuorum	BCWBS393-24	Bombus pyrenaeus	17.15923
Bombus	BCWBS409-24	Bombus pascuorum	BCWBS394-24	Bombus monticola	12.811565
Bombus	BCWBS409-24	Bombus pascuorum	BCWBS395-24	Bombus ruderarius	6.33804
Bombus	BCWBS409-24	Bombus pascuorum	BCWBS396-24	Bombus campestris	7.8388596
Bombus	BCWBS409-24	Bombus pascuorum	BCWBS397-24	Bombus gerstaeckeri	8.721854
Bombus	BCWBS409-24	Bombus pascuorum	BCWBS398-24	Bombus hortorum	8.367915
Bombus	BCWBS409-24	Bombus pascuorum	BCWBS399-24	Bombus hortorum	7.71944
Bombus	BCWBS409-24	Bombus pascuorum	BCWBS400-24	Bombus hypnorum	9.338473
Bombus	BCWBS409-24	Bombus pascuorum	BCWBS401-24	Bombus lapidarius	11.343939
Bombus	BCWBS409-24	Bombus pascuorum	BCWBS402-24	Bombus lucorum	9.817819
Bombus	BCWBS409-24	Bombus pascuorum	BCWBS403-24	Bombus lucorum	9.965852
Bombus	BCWBS409-24	Bombus pascuorum	BCWBS404-24	Bombus mesomelas	9.693891
Bombus	BCWBS409-24	Bombus pascuorum	BCWBS405-24	Bombus monticola	9.040876
Bombus	BCWBS410-24	Bombus pascuorum	BCWBS009-24	Bombus gr. terrestris	13.467087
Bombus	BCWBS410-24	Bombus pascuorum	BCWBS042-24	Bombus ruderarius	5.5396566
Bombus	BCWBS410-24	Bombus pascuorum	BCWBS048-24	Bombus lapidarius	14.526065
Bombus	BCWBS410-24	Bombus pascuorum	BCWBS053-24	Bombus hortorum	10.568985
Bombus	BCWBS410-24	Bombus pascuorum	BCWBS058-24	Bombus lapidarius	14.526065
Bombus	BCWBS410-24	Bombus pascuorum	BCWBS066-24	Bombus hortorum	10.568985
Bombus	BCWBS410-24	Bombus pascuorum	BCWBS068-24	Bombus sylvarum	4.523983
Bombus	BCWBS410-24	Bombus pascuorum	BCWBS077-24	Bombus sylvestris	14.579643
Bombus	BCWBS410-24	Bombus pascuorum	BCWBS094-24	Bombus pratorum	17.71731
Bombus	BCWBS410-24	Bombus pascuorum	BCWBS099-24	Bombus lapidarius	14.526065
Bombus	BCWBS410-24	Bombus pascuorum	BCWBS100-24	Bombus pratorum	17.71731
Bombus	BCWBS410-24	Bombus pascuorum	BCWBS105-24	Bombus hortorum	10.568985
Bombus	BCWBS410-24	Bombus pascuorum	BCWBS107-24	Bombus lucorum	13.92923
Bombus	BCWBS410-24	Bombus pascuorum	BCWBS108-24	Bombus ruderarius	5.5396566
Bombus	BCWBS410-24	Bombus pascuorum	BCWBS115-24	Bombus ruderarius	5.5396566
Bombus	BCWBS410-24	Bombus pascuorum	BCWBS121-24	Bombus muscorum	2.970683
Bombus	BCWBS410-24	Bombus pascuorum	BCWBS123-24	Bombus gr. terrestris	13.467087
Bombus	BCWBS410-24	Bombus pascuorum	BCWBS138-24	Bombus gr. terrestris	13.467087
Bombus	BCWBS410-24	Bombus pascuorum	BCWBS141-24	Bombus sylvarum	4.523983
Bombus	BCWBS410-24	Bombus pascuorum	BCWBS149-24	Bombus terrestris	13.467087
Bombus	BCWBS410-24	Bombus pascuorum	BCWBS150-24	Bombus gr. terrestris	13.467087
Bombus	BCWBS410-24	Bombus pascuorum	BCWBS153-24	Bombus muscorum	2.970683
Bombus	BCWBS410-24	Bombus pascuorum	BCWBS180-24	Bombus gr. terrestris	13.467087
Bombus	BCWBS410-24	Bombus pascuorum	BCWBS191-24	Bombus sylvarum	4.523983
Bombus	BCWBS410-24	Bombus pascuorum	BCWBS228-24	Bombus pratorum	17.71731
Bombus	BCWBS410-24	Bombus pascuorum	BCWBS295-24	Bombus vestalis	15.992491
Bombus	BCWBS410-24	Bombus pascuorum	BCWBS362-24	Bombus lucorum	13.555487
Bombus	BCWBS410-24	Bombus pascuorum	BCWBS363-24	Bombus lucorum	14.140918
Bombus	BCWBS410-24	Bombus pascuorum	BCWBS364-24	Bombus lucorum	13.883913
Bombus	BCWBS410-24	Bombus pascuorum	BCWBS365-24	Bombus terrestris	12.106929
Bombus	BCWBS410-24	Bombus pascuorum	BCWBS366-24	Bombus terrestris	13.3406925
Bombus	BCWBS410-24	Bombus pascuorum	BCWBS367-24	Bombus terrestris	12.248497
Bombus	BCWBS410-24	Bombus pascuorum	BCWBS368-24	Bombus ruderarius	6.5261765
Bombus	BCWBS410-24	Bombus pascuorum	BCWBS369-24	Bombus ruderarius	6.126132
Bombus	BCWBS410-24	Bombus pascuorum	BCWBS389-24	Bombus pomorum	15.561223
Bombus	BCWBS410-24	Bombus pascuorum	BCWBS390-24	Bombus pomorum	14.820608
Bombus	BCWBS410-24	Bombus pascuorum	BCWBS391-24	Bombus ruderatus	12.5928955
Bombus	BCWBS410-24	Bombus pascuorum	BCWBS392-24	Bombus sylvarum	5.1448765
Bombus	BCWBS410-24	Bombus pascuorum	BCWBS393-24	Bombus pyrenaeus	17.15923
Bombus	BCWBS410-24	Bombus pascuorum	BCWBS394-24	Bombus monticola	12.811565
Bombus	BCWBS410-24	Bombus pascuorum	BCWBS395-24	Bombus ruderarius	6.33804
Bombus	BCWBS410-24	Bombus pascuorum	BCWBS396-24	Bombus campestris	8.102712
Bombus	BCWBS410-24	Bombus pascuorum	BCWBS397-24	Bombus gerstaeckeri	8.995825
Bombus	BCWBS410-24	Bombus pascuorum	BCWBS398-24	Bombus hortorum	8.638916
Bombus	BCWBS410-24	Bombus pascuorum	BCWBS399-24	Bombus hortorum	7.9919195
Bombus	BCWBS410-24	Bombus pascuorum	BCWBS400-24	Bombus hypnorum	9.615481
Bombus	BCWBS410-24	Bombus pascuorum	BCWBS401-24	Bombus lapidarius	11.621718
Bombus	BCWBS410-24	Bombus pascuorum	BCWBS402-24	Bombus lucorum	10.093301
Bombus	BCWBS410-24	Bombus pascuorum	BCWBS403-24	Bombus lucorum	10.238336
Bombus	BCWBS410-24	Bombus pascuorum	BCWBS404-24	Bombus mesomelas	9.420667
Bombus	BCWBS410-24	Bombus pascuorum	BCWBS405-24	Bombus monticola	9.314846
Bombus	BCWBS411-24	Bombus pascuorum	BCWBS009-24	Bombus gr. terrestris	13.467087
Bombus	BCWBS411-24	Bombus pascuorum	BCWBS042-24	Bombus ruderarius	5.5396566
Bombus	BCWBS411-24	Bombus pascuorum	BCWBS048-24	Bombus lapidarius	14.526065
Bombus	BCWBS411-24	Bombus pascuorum	BCWBS053-24	Bombus hortorum	10.568985
Bombus	BCWBS411-24	Bombus pascuorum	BCWBS058-24	Bombus lapidarius	14.526065
Bombus	BCWBS411-24	Bombus pascuorum	BCWBS066-24	Bombus hortorum	10.568985
Bombus	BCWBS411-24	Bombus pascuorum	BCWBS068-24	Bombus sylvarum	4.523983
Bombus	BCWBS411-24	Bombus pascuorum	BCWBS077-24	Bombus sylvestris	14.579643
Bombus	BCWBS411-24	Bombus pascuorum	BCWBS094-24	Bombus pratorum	17.71731
Bombus	BCWBS411-24	Bombus pascuorum	BCWBS099-24	Bombus lapidarius	14.526065
Bombus	BCWBS411-24	Bombus pascuorum	BCWBS100-24	Bombus pratorum	17.71731
Bombus	BCWBS411-24	Bombus pascuorum	BCWBS105-24	Bombus hortorum	10.568985
Bombus	BCWBS411-24	Bombus pascuorum	BCWBS107-24	Bombus lucorum	13.92923
Bombus	BCWBS411-24	Bombus pascuorum	BCWBS108-24	Bombus ruderarius	5.5396566
Bombus	BCWBS411-24	Bombus pascuorum	BCWBS115-24	Bombus ruderarius	5.5396566
Bombus	BCWBS411-24	Bombus pascuorum	BCWBS121-24	Bombus muscorum	2.970683
Bombus	BCWBS411-24	Bombus pascuorum	BCWBS123-24	Bombus gr. terrestris	13.467087
Bombus	BCWBS411-24	Bombus pascuorum	BCWBS138-24	Bombus gr. terrestris	13.467087
Bombus	BCWBS411-24	Bombus pascuorum	BCWBS141-24	Bombus sylvarum	4.523983
Bombus	BCWBS411-24	Bombus pascuorum	BCWBS149-24	Bombus terrestris	13.467087
Bombus	BCWBS411-24	Bombus pascuorum	BCWBS150-24	Bombus gr. terrestris	13.467087
Bombus	BCWBS411-24	Bombus pascuorum	BCWBS153-24	Bombus muscorum	2.970683
Bombus	BCWBS411-24	Bombus pascuorum	BCWBS180-24	Bombus gr. terrestris	13.467087
[truncated: 8,351 more rows]
